# Supplementary material for: Ethylene signaling is essential for mycorrhiza-induced resistance against chewing herbivores in tomato
Source: J Exp Bot. 2025 Feb 8;76(7):2005–21. doi: 10.1093/jxb/eraf053 (PMC12066123; doi:10.1093/jxb/eraf053)
Supplement: eraf053_suppl_Supplementary_Table_S4 [file eraf053_suppl_supplementary_table_s4.xlsx]

## Sheet: data
Table S4. Total processed RNA-seq table			FDR (adj p-value)	0.05
			Read counts (without normalization)						significative logFC											logFC											FDR (adj p-value)
			Nm	Fm	NmSe	FmSe	NmMs	FmMs	Fm-Nm	NmSe-Nm	FmSe-Nm	NmMs-Nm	FmMs-Nm	NmSe-NmMs	FmSe-FmMs	FmSe-Fm	FmMs-Fm	FmSe-NmSe	FmMs-NmMs	Fm-Nm_logFC	NmSe-Nm_logFC	NmMs-Nm_logFC	FmSe-Nm_logFC	FmMs-Nm_logFC	NmSe-NmMs_logFC	FmSe-FmMs_logFC	FmSe-Fm_logFC	FmMs-Fm_logFC	FmSe-NmSe_logFC	FmMs-NmMs_logFC	Fm-Nm_padj	NmSe-Nm_padj	NmMs-Nm_padj	FmSe-Nm_padj	FmMs-Nm_padj	NmSe-NmMs_padj	FmSe-FmMs_padj	Fm-FmSe_padj	Fm-FmMs_padj	NmSe-FmSe_padj	NmMs-FmMs_padj
Solyc11g012320	Solyc11g012320.3	induced stolen tip protein TUB8-like isoform.1	1	0	0	0	665	0												-11.9106	-28.5522	9.79184	-29.9471	-29.2129	-38.344	0	0	0	0	-39.0047	1	1	1	1	1	1	1	1	1	1	1
Solyc03g098700	Solyc03g098700.1	Cysteine protease inhibitor.1	1	0	6	2	5	790												-11.7378	2.90203	2.42115	1.10027	9.84819	0.480877	-8.74792	12.8381	21.586	-1.80176	7.42704	1	1	1	1	1	1	1	1	1	1	1
Solyc06g054660	Solyc06g054660.1	tracheary element differentiation-related 7 (AHRD V3.3 --* AT5G48920.1)	54	2	12	10	5	19												-4.80216	-2.00564	-3.2452	-2.46236	-1.47539	1.23955	-0.98697	2.3398	3.32677	-0.456712	1.76981	1	0.403794	0.17502	0.291199	0.539498	1	1	0.473387	0.217439	1	0.973938
Solyc04g080890	Solyc04g080890.4	2-oxoglutarate (2OG) and Fe(II)-dependent oxygenase superfamily protein (AHRD V3.3 *** Q9LV19_ARATH)	12	0	6	10	4	4								4.103				-4.46146	-0.68396	-1.47094	-0.358238	-1.49039	0.78698	1.13215	4.10322	2.97108	0.325721	-0.0194473	1	0.706094	1	0.847006	0.364372	1	1	0.0416403	0.187811	1	1
Solyc11g150107	Solyc11g150107.1	serine/threonine-protein phosphatase 7 long form homolog (AHRD V3.3 *-* XP_019069006.1)	22	1	0	0	0	5												-4.21501	-4.88436	-5.01492	-5.25823	-1.85811	0	-3.40011	-1.04322	2.35689	0	3.15681	1	0.64209	0.661915	0.614225	0.86867	1	1	0.946807	0.847055	1	0.98808
Solyc10g017510	Solyc10g017510.3	Cytochrome (AHRD V3.3 *** A0A1U8EF26_CAPAN)	19	1	4	4	1	4												-4.05914	-1.88511	-3.89702	-2.31095	-2.03151	2.01191	-0.279442	1.74819	2.02764	-0.425844	1.86551	1	0.337512	1	0.230804	0.277874	1	1	0.584993	0.460407	1	0.973938
Solyc04g011830	Solyc04g011830.1	Glutaredoxin (AHRD V3.3 *** A0A1L7MRR3_SOLPI)	31	2	17	19	15	6												-3.95453	-0.616562	-0.911354	-0.765765	-2.2809	0.294792	1.51513	3.18876	1.67363	-0.149203	-1.36954	1	0.655996	0.519837	0.562042	0.0643863	1	1	0.0737595	0.431229	1	0.973793
Solyc11g066810	Solyc11g066810.2	Unknown protein	7	0	1	4	1	0												-3.65134	-2.39688	-2.52744	-0.952148	-3.53778	0.130561	2.58563	2.69919	0	1.44473	-1.01034	1	1	1	1	1	1	1	1	1	1	1
Solyc03g117955	Solyc03g117955.1	Unknown protein	22	2	14	12	19	13												-3.63655	-0.492697	-0.170885	-1.09187	-0.844711	-0.321812	-0.247159	2.54468	2.79184	-0.599173	-0.673827	1	0.840426	0.953779	0.621293	0.698074	1	1	0.34716	0.25095	1	0.98808
Solyc04g011810	Solyc04g011810.1	Glutaredoxin (AHRD V3.3 *** A0A1L7MRR3_SOLPI)	25	2	10	15	12	5												-3.59228	-0.964947	-0.836619	-0.761005	-2.14889	-0.128329	1.38789	2.83127	1.44338	0.203942	-1.31228	1	0.607067	0.689212	0.691061	0.20446	1	1	0.213344	0.581592	1	0.973938
Solyc07g019433	Solyc07g019433.1	#N/A	7	0	5	1	2	2												-3.58224	-0.0523988	-1.58213	-2.70165	-1.61731	1.52973	-1.08434	0.880592	1.96493	-2.64925	-0.0351825	1	1	1	1	0.548572	1	1	1	1	1	1
Solyc07g008130	Solyc07g008130.3	Cupredoxin (AHRD V3.3 *-* A0A2U1MB64_ARTAN)	7	0	3	2	5	3												-3.57033	-0.881389	-0.188515	-1.80648	-0.989505	-0.692874	-0.816977	1.76385	2.58083	-0.925092	-0.800989	1	1	1	1	0.704783	1	1	1	1	1	0.98808
Solyc04g078010	Solyc04g078010.4	Glycosyl hydrolase family 35 protein Chr5:27095-27423 REVERSE LENGTH=81 201606 (AHRD V3.11 *-* AT5G01075.1)	6	0	2	6	5	1												-3.49223	-1.41949	-0.138985	-0.137384	-2.41687	-1.28051	2.27948	3.35484	1.07536	1.28211	-2.27788	1	1	1	1	0.379458	1	1	1	1	1	0.973938
Solyc09g064925	Solyc09g064925.1	Unknown protein	6	0	2	3	4	8												-3.46143	-1.25841	-0.309857	-1.09837	0.459233	-0.948553	-1.5576	2.36306	3.92066	0.160039	0.76909	1	0.689461	1	0.720959	0.87893	1	1	0.516322	0.155485	1	0.989258
Solyc09g014820	Solyc09g014820.3	Protein LURP-one-related 15 (AHRD V3.3 *** A0A2G2ZQX5_CAPAN)	6	0	7	16	9	8								4.759	3.959			-3.42694	0.53341	0.792024	1.3322	0.532431	-0.258615	0.799768	4.75914	3.95938	0.798789	-0.259594	1	0.761393	0.647918	0.32979	0.744946	1	1	0.00641715	0.0318352	1	0.994473
Solyc12g044958	Solyc12g044958.1	#N/A	6	0	1	1	2	0												-3.39382	-2.13948	-1.2009	-2.51335	-3.28037	-0.938585	0.76702	0.880472	0	-0.373868	-2.07947	1	1	1	1	1	1	1	1	1	1	1
Solyc09g072840	Solyc09g072840.3	Heavy metal transport/detoxification superfamily protein (AHRD V3.3 --* AT3G06130.2)	6	0	3	2	3	1												-3.37378	-0.603294	-0.786598	-1.62412	-2.29842	0.183304	0.674302	1.74966	1.07536	-1.02083	-1.51182	1	1	1	1	0.352702	1	1	1	1	1	0.977918
Solyc12g098780	Solyc12g098780.2	extensin-2-like (AHRD V3.11 *-* tr|A0A1U8ESB3|A0A1U8ESB3_CAPAN)	10	1	9	3	11	11												-3.35003	-0.0874198	0.305558	-1.94981	0.127071	-0.392977	-2.07688	1.40022	3.4771	-1.86239	-0.178487	1	0.974717	0.91583	0.404349	0.962244	1	1	0.708892	0.159469	1	1
Solyc05g007690	Solyc05g007690.2	Transcription factor MYB39 (AHRD V3.3 *** A0A2G2VLL7_CAPBA)	5	0	0	3	2	1												-3.272	-2.97935	-1.11222	-0.906867	-2.19667	-1.86714	1.2898	2.36514	1.07534	2.07249	-1.08445	1	1	1	1	1	1	1	1	1	1	1
Solyc12g062200	Solyc12g062200.1	Unknown protein	5	0	3	15	1	148												-3.26947	-0.469183	-2.14578	1.46602	4.92207	1.67659	-3.45605	4.73548	8.19153	1.9352	7.06784	1	0.954247	0.801345	0.851189	0.423419	1	1	0.54567	0.188097	1	0.973793
Solyc10g006380	Solyc10g006380.3	Ras-related small GTP-binding family protein (AHRD V3.11 *** tr|A0A2U1P8S5|A0A2U1P8S5_ARTAN)	5	0	1	0	1	1												-3.26484	-2.01042	-2.14098	-3.34609	-2.18953	0.130561	-1.15656	0	1.07531	-1.33566	-0.0485453	1	1	1	1	0.65486	1	1	1	1	1	1
Solyc04g050625	Solyc04g050625.1	Cytochrome (AHRD V3.3 *** A0A1U8F588_CAPAN)	29	3	2	6	3	4		-3.53		-3.177	-2.73							-3.25312	-3.52995	-3.17733	-2.29809	-2.72954	-0.352614	0.431445	0.955023	0.523578	1.23186	0.447797	1	0.0293847	0.0399195	0.0798344	0.0445174	1	1	0.69952	0.833025	1	0.992286
Solyc04g050685	Solyc04g050685.1	Serine/threonine-protein phosphatase 7 long form-like protein (AHRD V3.3 *-* A0A1J3DHF8_NOCCA)	5	0	3	2	0	1												-3.21941	-0.553445	-3.05734	-1.3998	-2.1441	2.5039	0.744299	1.81961	1.07531	-0.846355	0.913246	1	1	1	1	1	1	1	1	1	1	1
Solyc10g084360	Solyc10g084360.1	Unknown protein	5	0	4	1	1	0												-3.21431	0.00394953	-2.09041	-2.33372	-3.10075	2.09436	0.767028	0.880584	0	-2.33767	-1.01034	1	1	1	1	0.320958	1	1	1	1	1	0.98999
Solyc05g014051	Solyc05g014051.1	Glycine-rich domain-containing protein 2 (AHRD V3.3 *-* A0A2G2XCN7_CAPBA)	19	2	0	7	1	0												-3.19753	-4.75956	-3.92833	-1.62621	-4.93867	-0.831232	3.31245	1.57132	-1.74114	3.13335	-1.01034	1	0.139382	0.269531	0.647821	0.114156	1	1	0.743722	0.698908	1	0.991188
Solyc06g053580	Solyc06g053580.2	Unknown protein	5	0	5	4	0	3												-3.19726	0.325341	-3.03515	-0.455665	-0.645321	3.36049	0.189656	2.74159	2.55193	-0.781006	2.38983	1	1	1	1	0.802375	1	1	1	1	1	0.973938
Solyc09g091940	Solyc09g091940.2	Unknown protein	9	1	10	5	4	2												-3.18644	0.392697	-1.10138	-1.06391	-2.20712	1.49408	1.14321	2.12253	0.979312	-1.45661	-1.10574	1	0.866134	1	0.629033	0.313367	1	1	0.474803	0.776492	1	0.984001
Solyc04g024820	Solyc04g024820.1	Unknown protein	5	0	4	8	0	0												-3.1735	-0.0934885	-3.01141	0.550967	-3.05995	2.91792	3.61092	3.72446	0	0.644456	0	1	1	1	1	0.379897	1	1	1	1	1	1
Solyc03g093980	Solyc03g093980.2	transmembrane protein (AHRD V3.3 --* AT3G06600.3)	5	0	3	3	0	1												-3.1564	-0.388316	-2.99429	-0.793813	-2.08104	2.60598	1.28723	2.36258	1.07535	-0.405496	0.913249	1	1	1	1	0.457564	1	1	1	1	1	0.989529
Solyc05g050690	Solyc05g050690.2	Unknown protein	5	0	0	1	2	1												-3.15353	-2.86085	-1.1545	-2.27293	-2.07816	-1.70635	-0.194765	0.8806	1.07537	0.587922	-0.923661	1	1	1	1	1	1	1	1	1	1	1
Solyc06g083160	Solyc06g083160.1	DUF506 family protein (DUF506) (AHRD V3.3 *** O48807_ARATH)	18	2	3	2	8	2												-3.12973	-2.21256	-1.05297	-3.3115	-2.99996	-1.15958	-0.311543	-0.181768	0.129775	-1.09894	-1.94699	1	0.391111	0.725854	0.203996	0.23079	1	1	0.971395	0.976022	1	0.973938
Solyc07g021170	Solyc07g021170.3	Hyp O-arabinosyltransferase-like protein (AHRD V3.3 *** AT5G13500.3)	5	0	1	1	2	2												-3.12053	-1.86606	-1.03501	-2.23994	-1.15572	-0.83105	-1.08422	0.880596	1.96481	-0.373872	-0.120706	1	1	1	1	0.694263	1	1	1	1	1	1
Solyc07g062470	Solyc07g062470.4	#N/A	45	5	12	24	11	10												-3.11691	-1.56891	-1.75534	-0.977606	-2.02384	0.186428	1.04623	2.1393	1.09307	0.591307	-0.268499	1	0.184925	0.152116	0.428855	0.0748766	1	1	0.14907	0.52718	1	0.994365
Solyc11g012370	Solyc11g012370.1	cysteine proteinase inhibitor A (AHRD V3.3 -** XP_002987167.2)	5	0	5	2	2	7												-3.1118	0.380018	-0.9746	-1.30183	0.689289	1.35462	-1.99112	1.80997	3.80109	-1.68185	1.66389	1	1	1	1	0.841279	1	1	1	1	1	0.977918
Solyc10g006340	Solyc10g006340.3	Serine/threonine-protein kinase PB.1	5	0	1	1	3	1												-3.08543	-1.83096	-0.40251	-2.20483	-2.01007	-1.42845	-0.194765	0.880594	1.07536	-0.373872	-1.60756	1	1	1	1	0.519859	1	1	1	1	1	0.979127
Solyc12g042964	Solyc12g042964.1	Unknown protein	5	0	1	2	0	1												-3.08446	-1.83007	-2.92242	-1.36093	-2.00918	1.09235	0.648254	1.72354	1.07528	0.469149	0.913242	1	1	1	1	1	1	1	1	1	1	1
Solyc09g019990	Solyc09g019990.1	Unknown protein	9	1	7	8	3	4												-3.07936	-0.13625	-1.4999	-0.3356	-1.09183	1.36365	0.756227	2.74377	1.98754	-0.19935	0.408075	1	0.951858	0.499966	0.877093	0.577734	1	1	0.268954	0.443875	1	0.994365
Solyc09g014220	Solyc09g014220.3	Major facilitator superfamily protein (AHRD V3.3 *** A0A1P8AP16_ARATH)	5	0	1	1	0	0												-3.04199	-1.78775	-2.88009	-2.16162	-2.92863	1.09233	0.767015	0.880376	0	-0.373865	0	1	1	1	1	1	1	1	1	1	1	1
Solyc09g075880	Solyc09g075880.3	Unknown protein	5	0	0	0	0	0												-3.04231	-2.74987	-2.88043	-3.12374	-2.92898	0	0	0	0	0	0	1	1	1	1	1	1	1	1	1	1	1
Solyc12g021150	Solyc12g021150.1	Sulfotransferase (AHRD V3.3 *-* A0A2G3B6Y2_CAPCH)	5	0	0	0	1	2												-3.04177	-2.74937	-1.91815	-3.12323	-1.02044	-0.831217	-2.10279	0	2.02133	0	0.897707	1	1	1	1	1	1	1	1	1	1	1
Solyc04g049100	Solyc04g049100.1	CDPK-related protein kinase (AHRD V3.3 *-* A0A1U8EC13_CAPAN)	4	0	0	0	3	1												-3.0152	-2.72272	-0.547384	-3.09659	-1.94005	-2.17534	-1.15654	0	1.07515	0	-1.39267	1	1	1	1	1	1	1	1	1	1	1
Solyc07g044870	Solyc07g044870.4	Pectin lyase-like superfamily protein (AHRD V3.11 *** tr|Q9SFD2|Q9SFD2_ARATH)	4	0	0	0	0	0												-3.00155	-2.7091	-2.83966	-3.08296	-2.8882	0	0	0	0	0	0	1	1	1	1	1	1	1	1	1	1	1
Solyc06g009600	Solyc06g009600.2	HIT zinc finger and PAPA-1-like domain-containing protein (AHRD V3.11 *-* tr|F4I548|F4I548_ARATH)	4	0	2	2	2	1												-2.99359	-0.795981	-0.813138	-1.36912	-1.91831	0.017157	0.549187	1.62446	1.07528	-0.57314	-1.10517	1	1	1	1	1	1	1	1	1	1	1
Solyc06g031710	Solyc06g031710.3	WAT1-related protein (AHRD V3.3 *** K4C4J4_SOLLC)	49	6	12	12	27	15												-2.96303	-1.6463	-0.652169	-2.13387	-1.51305	-0.994133	-0.620816	0.829164	1.44998	-0.487568	-0.860885	1	0.324011	0.757384	0.187964	0.350432	1	1	0.750318	0.466628	1	0.979127
Solyc10g083660	Solyc10g083660.1	Unknown protein	8	1	9	4	3	8												-2.9528	0.406625	-1.35325	-1.13377	0.0569176	1.75987	-1.19069	1.81903	3.00972	-1.5404	1.41016	1	0.83223	1	0.544227	0.977748	1	1	0.513907	0.153481	1	0.973938
Solyc05g041780	Solyc05g041780.1	replication protein A 70 kDa DNA-binding subunit B-like isoform .1	4	0	3	2	0	4												-2.91587	-0.115141	-2.75378	-1.26192	0.0722675	2.63864	-1.33418	1.65395	2.98814	-1.14678	2.82604	1	1	1	1	1	1	1	1	1	1	1
Solyc05g015534	Solyc05g015534.1	Unknown protein	4	0	2	0	6	2												-2.90818	-0.702503	0.644809	-2.98938	-0.944033	-1.34731	-2.04535	0	1.96415	-2.28688	-1.58884	1	1	1	1	1	1	1	1	1	1	1
Solyc04g015530	Solyc04g015530.3	Pectin lyase-like superfamily protein (AHRD V3.3 *** A0A2U1LRJ2_ARTAN)	4	0	2	1	1	0												-2.90738	-0.875942	-1.7835	-2.02681	-2.79384	0.907562	0.767027	0.880569	0	-1.15087	-1.01034	1	1	1	1	1	1	1	1	1	1	1
Solyc12g010600	Solyc12g010600.3	#N/A	23	3	17	14	14	10												-2.89995	-0.11878	-0.595182	-0.774987	-1.04245	0.476402	0.26746	2.12497	1.85751	-0.656207	-0.447265	1	0.934648	0.668956	0.522437	0.365081	1	1	0.193752	0.251657	1	0.987933
Solyc10g150112	Solyc10g150112.1	#N/A	4	0	0	3	0	0												-2.8655	-2.5729	-2.70346	-0.567499	-2.752	0	2.1845	2.298	0	2.0054	0	1	1	1	1	1	1	1	1	1	1	1
Solyc08g080060	Solyc08g080060.4	Expansin (AHRD V3.3 *** K4CP06_SOLLC)	4	0	1	5	1	0												-2.86406	-1.60959	-1.74015	0.217796	-2.75049	0.130561	2.96829	3.08185	0	1.82739	-1.01034	1	1	1	1	0.371499	1	1	1	1	1	0.989527
Solyc11g011640	Solyc11g011640.1	Auxin-responsive protein SAUR65 (AHRD V3.3 *** A0A2G3B0T7_CAPCH)	15	2	3	6	2	1												-2.86335	-1.95612	-2.64454	-1.35959	-3.6555	0.688421	2.29591	1.50376	-0.792154	0.596533	-1.01096	1	0.335706	1	0.493583	0.0818902	1	1	0.607156	0.820036	1	0.987933
Solyc03g115600	Solyc03g115600.4	#N/A	4	0	11	12	8	10								4.403	4.315			-2.8535	1.75446	1.15504	1.54907	1.46175	0.59942	0.0873202	4.40258	4.31526	-0.205382	0.306718	1	0.298715	0.576552	0.375061	0.39018	1	1	0.0260489	0.0265821	1	0.994365
Solyc12g019347	Solyc12g019347.1	cytokinin dehydrogenase 3-like (AHRD V3.3 *-* XP_015384891.1)	4	0	3	0	1	2												-2.85257	-0.158002	-1.72866	-2.93376	-0.89448	1.57066	-2.03928	0	1.95809	-2.77576	0.834177	1	1	1	1	1	1	1	1	1	1	1
Solyc08g077810	Solyc08g077810.2	Cationic amino acid transporter (AHRD V3.3 *-* S8DTC6_9LAMI)	4	0	2	0	3	0												-2.85177	-0.630299	-0.239564	-2.93298	-2.73822	-0.390736	0	0	0	-2.30268	-2.49865	1	1	1	1	1	1	1	1	1	1	1
Solyc12g010460	Solyc12g010460.2	Unknown protein	4	0	1	3	1	0												-2.85236	-1.59789	-1.72845	-0.505565	-2.73879	0.130561	2.23323	2.3468	0	1.09233	-1.01034	1	1	1	1	1	1	1	1	1	1	1
Solyc07g052070	Solyc07g052070.3	Cytochrome (AHRD V3.3 *** A0A2G3C1F9_CAPCH)	4	0	1	0	1	0												-2.8364	-1.58202	-1.71258	-2.91767	-2.72291	0.13056	0	0	0	-1.33566	-1.01033	1	1	1	1	1	1	1	1	1	1	1
Solyc10g081800	Solyc10g081800.2	MD-2-related lipid recognition domain-containing protein / ML domain-containing protein (AHRD V3.3 *** A0A2U1NF61_ARTAN)	4	0	3	8	1	5												-2.82971	-0.13734	-1.70583	0.96088	0.491174	1.56849	0.469706	3.79059	3.32089	1.09822	2.197	1	0.970008	1	0.752769	0.878652	1	1	0.209084	0.262032	1	0.973938
Solyc03g112013	Solyc03g112013.1	Cytochrome P450 (AHRD V3.3 *-* A0A2U1PEB2_ARTAN)	8	1	1	1	3	4												-2.79943	-2.50676	-1.09089	-2.88063	-0.745411	-1.41587	-2.13522	-0.0812001	2.05402	-0.373871	0.345479	1	1	1	1	0.862534	1	1	1	1	1	1
Solyc08g079120	Solyc08g079120.3	NAC domain (AHRD V3.11 *-* tr|A0A200R0S2|A0A200R0S2_9MAGN)	21	3	15	11	12	20									2.849			-2.79236	-0.209861	-0.623123	-1.00783	0.0567456	0.413262	-1.06458	1.78453	2.84911	-0.797972	0.679869	1	0.866935	0.610999	0.340154	0.964406	1	1	0.275802	0.0289146	1	0.977101
Solyc03g095750	Solyc03g095750.2	Chlorophyllide a oxygenase (AHRD V3.3 *-* F8SPG4_CAMSI)	4	0	5	4	0	4												-2.78198	0.703952	-2.61991	-0.15845	0.173252	3.32386	-0.331702	2.62353	2.95523	-0.862402	2.79316	1	1	1	1	0.973144	1	1	1	1	1	0.975644
Solyc10g050777	Solyc10g050777.1	Peptidyl-prolyl cis-trans isomerase PASTICCIN.1	8	1	0	6	2	3												-2.76869	-3.43781	-1.65038	-0.342672	-1.13166	-1.78743	0.78899	2.42602	1.63703	3.09514	0.518719	1	1	1	1	0.788341	1	1	1	1	1	0.997203
Solyc05g150102	Solyc05g150102.1	AT-rich interactive domain-containing protein 5 (AHRD V3.3 --* XP_004238465.1)	4	0	2	3	0	1												-2.76113	-0.73878	-2.59906	-0.395097	-1.68581	1.86028	1.29072	2.36603	1.07531	0.343683	0.913245	1	1	1	1	1	1	1	1	1	1	1
Solyc10g050453	Solyc10g050453.1	#N/A	4	0	3	1	1	0												-2.76139	0.0360881	-1.63753	-1.88084	-2.64786	1.67362	0.767026	0.880547	0	-1.91693	-1.01034	1	1	1	1	1	1	1	1	1	1	1
Solyc06g065420	Solyc06g065420.2	Cytochrome P450 (AHRD V3.3 *** A0A2U1KTH1_ARTAN)	4	0	0	2	3	0												-2.75676	-2.46409	-0.144456	-0.995898	-2.6432	-2.31963	1.6473	1.76086	0	1.46819	-2.49874	1	1	1	1	1	1	1	1	1	1	1
Solyc03g093770	Solyc03g093770.1	histone-lysine N-methyltransferase, H3 lysine-9 specific SUVH6-like (AHRD V3.3 *-* A0A1U8GIG3_CAPAN)	4	0	0	3	1	1												-2.73069	-2.43808	-1.60685	-0.364666	-1.65539	-0.83123	1.29072	2.36603	1.0753	2.07341	-0.0485452	1	1	1	1	1	1	1	1	1	1	1
Solyc08g078580	Solyc08g078580.3	WAT1-related protein (AHRD V3.3 *** A0A0V0IGS4_SOLCH)	27	4	10	13	14	9												-2.7268	-1.11098	-0.811584	-1.11252	-1.44278	-0.2994	0.330258	1.61428	1.28402	-0.00153935	-0.631197	1	0.259331	0.444673	0.239529	0.124209	1	1	0.269187	0.386676	1	0.977918
Solyc12g006680	Solyc12g006680.2	Early nodulin-93 (AHRD V3.3 *** A0A2G2VER8_CAPBA)	4	0	0	0	0	0												-2.72077	-2.42822	-2.55878	-2.80208	-2.60732	0	0	0	0	0	0	1	1	1	1	1	1	1	1	1	1	1
Solyc04g051783	Solyc04g051783.1	Unknown protein	20	3	13	7	10	12												-2.71969	-0.304659	-0.823603	-1.56371	-0.610809	0.518944	-0.952897	1.15598	2.10888	-1.25905	0.212793	1	0.817334	0.520274	0.169423	0.597202	1	1	0.565559	0.15753	1	0.9956
Solyc07g042635	Solyc07g042635.1	#N/A	7	1	16	18	15	11								4.072				-2.69825	1.49468	1.29358	1.37368	0.772488	0.201097	0.601191	4.07193	3.47074	-0.120999	-0.521092	1	0.313881	0.434487	0.365944	0.642123	1	1	0.0372067	0.0826484	1	0.987933
Solyc05g018403	Solyc05g018403.1	Sigma-B regulation protein RsbQ (AHRD V3.11 *** tr|A0A2T0KZ78|A0A2T0KZ78_9BURK)	84	12	9	12	9	6		-2.826	-2.721	-2.996	-3.615							-2.69166	-2.82586	-2.9956	-2.72053	-3.61482	0.169747	0.894294	-0.0288622	-0.923156	0.105329	-0.619218	1	0.0242387	0.0211067	0.0268601	0.00445231	1	1	0.991003	0.626613	1	0.987933
Solyc07g019450	Solyc07g019450.3	auxin-regulated IAA33	3	0	0	1	0	0												-2.66812	-2.37558	-2.50614	-1.78767	-2.55468	0	0.767014	0.880447	0	0.587911	0	1	1	1	1	1	1	1	1	1	1	1
Solyc11g150126	Solyc11g150126.1	Vetispiradiene synthase.1	3	0	0	0	0	0												-2.66816	-2.37558	-2.50614	-2.74945	-2.55468	0	0	0	0	0	0	1	1	1	1	1	1	1	1	1	1	1
Solyc03g115090	Solyc03g115090.1	Unknown protein	3	0	0	3	2	0												-2.6594	-2.36683	-0.872855	-0.268949	-2.54593	-1.49397	2.27698	2.39045	0	2.09788	-1.67308	1	1	1	1	1	1	1	1	1	1	1
Solyc05g052900	Solyc05g052900.3	Ras gtpase (AHRD V3.3 *** A0A1J9QT15_9PEZI)	7	1	9	3	4	1												-2.6327	0.72441	-0.614627	-1.20002	-2.51912	1.33904	1.3191	1.43268	0.113576	-1.92443	-1.9045	1	0.799078	1	0.68019	0.358505	1	1	0.722967	0.980541	1	0.977101
Solyc12g042560	Solyc12g042560.3	Heat shock 70 kDa protein (AHRD V3.3 *-* A0A1U8FVW2_CAPAN)	7	1	3	2	1	0												-2.61432	-0.775361	-2.45219	-1.71069	-3.46253	1.67683	1.75184	0.903629	-0.84821	-0.935332	-1.01034	1	1	1	1	0.314006	1	1	1	1	1	0.991188
Solyc07g063880	Solyc07g063880.4	Beta-glucosidase 34 (AHRD V3.3 *** A0A2G2Z5D2_CAPAN)	60	10	22	23	10	37			-1.46	-2.398					2.002			-2.58598	-1.14674	-2.39753	-1.46048	-0.583551	1.25078	-0.876933	1.1255	2.00243	-0.313741	1.81398	1	0.105123	0.00203933	0.0318993	0.418234	1	1	0.287334	0.0152284	1	0.614627
Solyc06g036670	Solyc06g036670.2	SET domain-containing protein (AHRD V3.3 *-* AT3G55080.5)	6	1	1	0	2	4												-2.58152	-2.28882	-1.47828	-3.62449	-0.580755	-0.810537	-3.04373	-1.04297	2.00076	-1.33567	0.897529	1	1	1	1	0.854506	1	1	1	1	1	0.989258
Solyc06g076540	Solyc06g076540.1	Class I heat shock protein (AHRD V3.3 *** A0A2K3M3P7_TRIPR)	3	0	0	0	0	0												-2.57532	-2.28276	-2.41331	-2.65662	-2.46186	0	0	0	0	0	0	1	1	1	1	1	1	1	1	1	1	1
Solyc05g012840	Solyc05g012840.1	TCP transcription factor.1	3	0	0	0	0	0												-2.55694	-2.26436	-2.39492	-2.63823	-2.44347	0	0	0	0	0	0	1	1	1	1	1	1	1	1	1	1	1
Solyc12g150118	Solyc12g150118.1	Unknown protein	12	2	3	3	3	2												-2.54931	-1.64756	-1.75867	-2.13136	-2.42403	0.111112	0.292673	0.417953	0.12528	-0.483801	-0.665362	1	1	1	1	0.23021	1	1	1	1	1	0.98999
Solyc09g075380	Solyc09g075380.1	DNA ligase 1-like isoform X2 (AHRD V3.3 *-* XP_004247534.1)	6	1	4	2	7	6												-2.54813	-0.358241	0.247102	-1.718	0.066944	-0.605343	-1.78494	0.830131	2.61507	-1.35976	-0.180158	1	0.884117	1	0.453164	0.977748	1	1	0.832122	0.270165	1	0.999902
Solyc07g054390	Solyc07g054390.1	QWRF motif protein (DUF566) (AHRD V3.3 *-* A0A1P8B132_ARATH)	6	1	3	5	0	3												-2.53661	-0.690942	-3.33628	-0.391732	-0.998818	2.64534	0.607087	2.14488	1.53779	0.29921	2.33746	1	1	1	1	0.776179	1	1	1	1	1	0.975958
Solyc05g021245	Solyc05g021245.1	Unknown protein	35	6	85	7	14	18												-2.53426	1.48506	-1.1498	-2.48075	-0.829933	2.63486	-1.65082	0.0535147	1.70433	-3.96581	0.319865	1	0.403173	0.589832	0.169039	0.670217	1	1	0.987691	0.408996	0.78888	0.995906
Solyc04g080780	Solyc04g080780.2	bell-like homeodomain protein 1	3	0	1	3	1	3												-2.53325	-1.27878	-1.40935	-0.186592	0.0292429	0.130561	-0.215835	2.34665	2.56249	1.09219	1.43859	1	1	1	1	1	1	1	1	1	1	1
Solyc11g071390	Solyc11g071390.1	I2C7	6	1	2	7	0	1												-2.52258	-1.41167	-3.32224	0.125203	-2.40899	1.91057	2.53419	2.64778	0.113586	1.53687	0.913249	1	1	1	1	0.381329	1	1	1	1	1	0.989589
Solyc06g060070	Solyc06g060070.3	2-oxoglutarate (2OG) and Fe(II)-dependent oxygenase superfamily protein (AHRD V3.3 *** A0A2U1QIX6_ARTAN)	3	0	0	3	2	2												-2.51339	-2.22072	-0.513574	-0.0881755	-0.582591	-1.70715	0.494416	2.42521	1.9308	2.13255	-0.0690173	1	1	1	1	0.864403	1	1	1	1	1	1
Solyc07g054000	Solyc07g054000.3	#N/A	6	1	6	6	10	3												-2.5109	0.265044	0.916838	-0.133682	-0.916961	-0.651794	0.783279	2.37722	1.59394	-0.398726	-1.8338	1	0.894285	0.595297	0.948999	0.627666	1	1	0.310433	0.534151	1	0.973793
Solyc11g020930	Solyc11g020930.1	Unknown protein	6	1	4	4	2	3												-2.49393	-0.264342	-1.41499	-0.673267	-0.882157	1.15065	0.20889	1.82067	1.61178	-0.408925	0.532836	1	0.913351	1	0.767591	0.686202	1	1	0.534004	0.563559	1	0.992286
Solyc04g011850	Solyc04g011850.1	Glutaredoxin (AHRD V3.3 *** A0A1L7MRR3_SOLPI)	24	4	37	19	23	9												-2.49009	1.01015	0.188673	-0.339468	-1.23989	0.821481	0.900421	2.15062	1.2502	-1.34962	-1.42856	1	0.557235	0.936382	0.868671	0.472439	1	1	0.291229	0.57061	1	0.973938
Solyc10g037880	Solyc10g037880.3	Blue copper protein (AHRD V3.3 *** A0A2I0WGC8_9ASPA)	6	1	6	6	11	8												-2.49046	0.27946	1.05082	-0.0627311	0.539584	-0.771363	-0.602315	2.42773	3.03004	-0.342191	-0.511239	1	0.891237	0.541633	0.97727	0.756373	1	1	0.304119	0.136369	1	0.987933
Solyc12g005170	Solyc12g005170.2	Cytochrome P450 (AHRD V3.3 *** W0FG45_POPTR)	3	0	1	0	0	0												-2.47652	-1.22218	-2.31451	-2.55782	-2.36306	1.09233	0	0	0	-1.33564	0	1	1	1	1	1	1	1	1	1	1	1
Solyc10g055470	Solyc10g055470.2	Beta-galactosidase (AHRD V3.3 *** A0A2G3BEC1_CAPCH)	3	0	3	1	0	2												-2.47642	0.247687	-2.31451	-1.59604	-0.455031	2.5622	-1.14101	0.880376	2.02139	-1.84373	1.85948	1	1	1	1	1	1	1	1	1	1	1
Solyc04g005640	Solyc04g005640.3	Ribonuclease (AHRD V3.3 *** Q4ADQ2_9CARY)	3	0	7	6	4	0												-2.47194	1.57169	0.424903	0.894371	-2.35841	1.14679	3.25278	3.36631	0	-0.677323	-2.78332	1	1	1	1	0.609393	1	1	1	1	1	0.977101
Solyc03g116120	Solyc03g116120.3	Glutathione S-transferase (AHRD V3.3 *** A0A200QF27_9MAGN)	3	0	1	3	4	3												-2.46974	-1.2153	0.550257	-0.0850072	0.0253836	-1.76556	-0.110391	2.38474	2.49513	1.13029	-0.524873	1	1	1	1	1	1	1	1	1	1	1
Solyc06g050330	Solyc06g050330.1	Unknown protein	3	0	4	0	0	1												-2.46971	0.652084	-2.30761	-2.55092	-1.39436	2.95969	-1.15656	0	1.07535	-3.203	0.913248	1	1	1	1	1	1	1	1	1	1	1
Solyc09g047860	Solyc09g047860.1	Dimer_Tnp_hAT domain-containing protein (AHRD V3.3 *** A0A1Q3CJ75_CEPFO)	3	0	0	0	2	3												-2.46784	-2.17517	-0.504074	-2.54904	0.114076	-1.6711	-2.66312	0	2.58191	0	0.618149	1	1	1	1	1	1	1	1	1	1	1
Solyc05g011900	Solyc05g011900.1	Sulfotransferase (AHRD V3.3 *** A0A2G3B6Y2_CAPCH)	3	0	41	42	34	35		4.047	3.75	3.643	3.627			6.209	6.086			-2.45871	4.04721	3.6433	3.75012	3.62698	0.403902	0.123146	6.20884	6.08569	-0.297082	-0.0163256	1	0.000397521	0.00248873	0.00114055	0.00163323	1	1	3.98106e-05	5.3497e-05	1	1
Solyc06g072480	Solyc06g072480.1	knox-like 1	3	0	1	1	1	0												-2.45606	-1.20167	-1.33223	-1.57554	-2.34256	0.13056	0.767024	0.880525	0	-0.373869	-1.01033	1	1	1	1	1	1	1	1	1	1	1
Solyc08g078360	Solyc08g078360.1	Unknown protein	3	0	1	4	1	1												-2.45474	-1.20031	-1.33087	0.319875	-1.37941	0.130561	1.69929	2.77462	1.07533	1.52018	-0.0485453	1	1	1	1	1	1	1	1	1	1	1
Solyc09g074805	Solyc09g074805.1	Basic helix-loop-helix (BHLH) DNA-binding superfamily protein (AHRD V3.11 *** tr|A0A1P8BCN7|A0A1P8BCN7_ARATH)	3	0	1	4	1	1												-2.45109	-1.19663	-1.32719	0.323417	-1.37573	0.130561	1.69915	2.77451	1.07536	1.52004	-0.0485454	1	1	1	1	1	1	1	1	1	1	1
Solyc12g055900	Solyc12g055900.1	Unknown protein	16	3	9	8	17	7												-2.45008	-0.548389	0.225251	-1.08748	-1.15692	-0.77364	0.0694445	1.3626	1.29316	-0.539088	-1.38217	1	0.763568	0.913718	0.511484	0.469447	1	1	0.558556	0.547016	1	0.973938
Solyc08g067120	Solyc08g067120.3	DnaJ protein P58IPK-like protein (AHRD V3.3 *-* A0A2G3BJC2_CAPCH)	3	0	8	3	8	4												-2.44698	1.69661	1.66356	-0.0523186	0.547565	0.0330442	-0.599884	2.39466	2.99454	-1.74893	-1.116	1	0.414153	1	0.987488	0.829323	1	1	0.407356	0.218497	1	0.977918
Solyc11g010590	Solyc11g010590.3	Very-long-chain (3R)-3-hydroxyacyl-CoA dehydratase (AHRD V3.3 *** A0A2G2Y571_CAPAN)	6	1	3	3	2	0												-2.4466	-0.716662	-1.33393	-1.01911	-3.29481	0.617266	2.2757	1.42749	-0.848211	-0.302444	-1.96088	1	1	1	1	0.161833	1	1	1	1	1	0.973938
Solyc06g060735	Solyc06g060735.1	#N/A	6	1	2	3	3	6												-2.44444	-1.27344	-0.724191	-1.0787	0.165888	-0.54925	-1.24459	1.36574	2.61033	0.194744	0.890079	1	0.602414	1	0.641793	0.946573	1	1	0.686638	0.275679	1	0.986686
Solyc07g005980	Solyc07g005980.2	Zinc finger, RING/FYVE/PHD-type (AHRD V3.3 *-* A0A2U1MFR1_ARTAN)	6	1	4	8	6	7												-2.43792	-0.245146	0.187905	0.35799	0.390474	-0.43305	-0.0324838	2.79591	2.82839	0.603136	0.202569	1	0.912412	1	0.858247	0.83862	1	1	0.215489	0.180996	1	0.997203
Solyc03g150137	Solyc03g150137.1	#N/A	3	0	9	3	3	3												-2.43695	1.96178	0.00665436	-0.0740685	0.0709894	1.95512	-0.145058	2.36288	2.50794	-2.03585	0.0643351	1	0.456022	1	0.984905	0.984423	1	1	0.507198	0.429388	1	1
Solyc06g035875	Solyc06g035875.1	Unknown protein	3	0	0	0	1	0												-2.43696	-2.14444	-1.31322	-2.51831	-2.32354	-0.831217	0	0	0	0	-1.01032	1	1	1	1	1	1	1	1	1	1	1
Solyc08g067980	Solyc08g067980.3	polyamine-modulated factor 1-binding protein (AHRD V3.3 *** AT5G25570.2)	3	0	3	3	0	1												-2.43695	0.373824	-2.27489	-0.163146	-1.36164	2.64871	1.1985	2.2738	1.07531	-0.536969	0.913245	1	1	1	1	1	1	1	1	1	1	1
Solyc09g008203	Solyc09g008203.1	Glucomannan 4-beta-mannosyltransferase 9-like protein (AHRD V3.3 *** A0A2K3NWI8_TRIPR)	3	0	1	1	0	0												-2.43698	-1.18267	-2.275	-1.55653	-2.32354	1.09233	0.767014	0.880452	0	-0.373865	0	1	1	1	1	1	1	1	1	1	1	1
Solyc04g005320	Solyc04g005320.3	MADS box transcription factor (AHRD V3.3 *** Q8L5F3_DAUCA)	6	1	0	5	8	5												-2.43564	-3.10474	0.572232	-0.304009	-0.137844	-3.67697	-0.166165	2.13163	2.29779	2.80073	-0.710076	1	0.174312	1	0.905254	0.958596	1	1	0.462496	0.373339	1	0.987933
Solyc06g073825	Solyc06g073825.1	Unknown protein	21	4	5	5	6	9												-2.40543	-1.75748	-1.64571	-2.15055	-1.10368	-0.11177	-1.04687	0.254875	1.30175	-0.393073	0.542028	1	0.187489	0.231653	0.0999279	0.379897	1	1	0.926568	0.444256	1	0.987933
Solyc10g078880	Solyc10g078880.2	DNA-directed RNA polymerase subunit beta (AHRD V3.3 *** A0A2G3BHQ3_CAPCH)	3	0	9	3	0	3												-2.40032	1.91856	-2.23822	-0.00597241	0.12942	4.15678	-0.135392	2.39435	2.52974	-1.92453	2.36764	1	1	1	1	0.971339	1	1	1	1	1	0.973938
Solyc10g038170	Solyc10g038170.1	Phospholipase .1	3	0	22	16	4	5		3.274						4.797				-2.39861	3.2743	0.681313	2.3982	0.864971	2.59299	1.53323	4.79681	3.26358	-0.876104	0.183658	1	0.0439285	0.804269	0.178863	0.698105	1	1	0.0155911	0.14718	1	1
Solyc08g063020	Solyc08g063020.1	Unknown protein	3	0	2	2	1	1												-2.39218	-0.254659	-1.26828	-0.645051	-1.31682	1.01362	0.671769	1.74713	1.07536	-0.390392	-0.0485455	1	1	1	1	0.663806	1	1	1	1	1	1
Solyc09g091140	Solyc09g091140.4	Glutathione S-transferase (AHRD V3.3 *** A0A200PVL1_9MAGN)	3	0	2	1	0	3												-2.37749	-0.356652	-2.21545	-1.49697	0.210234	1.8588	-1.70721	0.880518	2.58773	-1.14032	2.42569	1	1	1	1	1	1	1	1	1	1	1
Solyc10g045720	Solyc10g045720.1	syntaxin-22 (AHRD V3.3 --* XP_004251019.1)	3	0	0	0	0	0												-2.37095	-2.07842	-2.20898	-2.45228	-2.25752	0	0	0	0	0	0	1	1	1	1	1	1	1	1	1	1	1
Solyc12g032930	Solyc12g032930.3	CBS domain containing protein (AHRD V3.3 *** B6U1W0_MAIZE)	3	0	0	0	0	0												-2.37093	-2.07842	-2.20898	-2.45228	-2.25752	0	0	0	0	0	0	1	1	1	1	1	1	1	1	1	1	1
Solyc07g043630	Solyc07g043630.2	AMP-dependent synthetase/ligase (AHRD V3.3 *** A0A200QNF3_9MAGN)	3	0	18	29	15	19								5.704	5.222			-2.36966	2.87978	2.55371	3.33455	2.85262	0.326069	0.481937	5.70421	5.22227	0.454776	0.298907	1	0.171163	0.267132	0.103947	0.164651	1	1	0.0103815	0.0191978	1	0.997203
Solyc07g045260	Solyc07g045260.3	cytoplasmic dynein 2 light intermediate chain (AHRD V3.3 *-* AT2G04340.1)	5	1	1	4	0	0												-2.35098	-2.05828	-3.15063	-0.567253	-3.19918	1.09235	2.63193	1.78373	-0.848199	1.49103	0	1	1	1	1	1	1	1	1	1	1	1
Solyc10g083750	Solyc10g083750.3	Exostosin family protein (AHRD V3.3 *** A0A2U1KQ90_ARTAN)	3	0	0	0	0	0												-2.34992	-2.0574	-2.18795	-2.43126	-2.2365	0	0	0	0	0	0	1	1	1	1	1	1	1	1	1	1	1
Solyc12g032980	Solyc12g032980.1	Photosystem I P700 chlorophyll a apoprotein A2 (AHRD V3.3 *-* A0A1U8QCD9_CAPAN)	3	0	3	1	1	2												-2.33443	0.259382	-1.21062	-1.45393	-0.433429	1.47001	-1.0205	0.880501	1.901	-1.71332	0.777195	1	1	1	1	1	1	1	1	1	1	1
Solyc04g008070	Solyc04g008070.3	cyclinSDS	15	3	9	5	6	6												-2.33253	-0.411869	-1.16029	-1.6651	-1.21909	0.748422	-0.446007	0.667432	1.11344	-1.25323	-0.0588005	1	0.793021	0.451858	0.236902	0.372934	1	1	0.796755	0.577919	1	1
Solyc04g009880	Solyc04g009880.1	Unknown protein	3	0	1	0	0	1												-2.33071	-1.07637	-2.16872	-2.41202	-1.25548	1.09234	-1.15654	0	1.07523	-1.33565	0.913237	1	1	1	1	1	1	1	1	1	1	1
Solyc05g015497	Solyc05g015497.1	Glucuronoxylan 4-O-methyltransferase.1	3	0	0	0	1	0												-2.32862	-2.03608	-1.20486	-2.40994	-2.21518	-0.831217	0	0	0	0	-1.01032	1	1	1	1	1	1	1	1	1	1	1
Solyc05g012410	Solyc05g012410.2	Chromatin modification-related protein Eaf7/MRGBP (AHRD V3.3 *** A0A2U1PNN2_ARTAN)	3	0	1	0	6	3												-2.32608	-1.07165	1.23859	-2.40732	0.260009	-2.31024	-2.66733	0	2.58609	-1.33566	-0.978576	1	1	1	1	1	1	1	1	1	1	1
Solyc07g041650	Solyc07g041650.3	Pectin lyase-like superfamily protein (AHRD V3.3 *** A0A2U1KXQ2_ARTAN)	3	0	1	5	3	0												-2.3141	-1.05974	0.398887	0.676051	-2.20063	-1.45862	2.87668	2.99015	0	1.73579	-2.59952	1	1	1	1	1	1	1	1	1	1	1
Solyc04g015090	Solyc04g015090.3	DnaJ domain-containing protein/RRM_6 domain-containing protein (AHRD V3.3 *** A0A1Q3CAH5_CEPFO)	3	0	3	0	2	1												-2.30992	0.491725	-0.312492	-2.39125	-1.2347	0.804217	-1.15655	0	1.07521	-2.88298	-0.922213	1	1	1	1	1	1	1	1	1	1	1
Solyc06g048770	Solyc06g048770.3	Unknown protein	3	0	0	3	0	1												-2.30977	-2.01725	-2.14781	0.126277	-1.23457	0	1.36085	2.43605	1.07521	2.14352	0.913238	1	1	1	1	1	1	1	1	1	1	1
Solyc07g049760	Solyc07g049760.2	Cell differentiation protein RCD1-like protein (AHRD V3.11 *** tr|A0A2G2ZX78|A0A2G2ZX78_CAPAN)	3	0	0	0	0	0												-2.30705	-2.01446	-2.14502	-2.38833	-2.19357	0	0	0	0	0	0	1	1	1	1	1	1	1	1	1	1	1
Solyc09g014750	Solyc09g014750.1	Late embryogenesis abundant protein (AHRD V3.3 *** W0FHP9_9CARY)	3	0	0	0	0	0												-2.30694	-2.01446	-2.14502	-2.38833	-2.19357	0	0	0	0	0	0	1	1	1	1	1	1	1	1	1	1	1
Solyc07g018310	Solyc07g018310.4	oxysterol-binding 4B-like protein Chr4:13142270-13142632 FORWARD LENGTH=120 201606 (AHRD V3.11 *-* AT4G25845.1)	5	1	4	0	2	3												-2.29203	-0.178586	-1.15074	-3.33501	-0.75281	0.97215	-2.58221	-1.04298	1.53922	-3.15643	0.397927	1	1	1	1	0.832467	1	1	1	1	1	0.997313
Solyc03g098580	Solyc03g098580.1	Pentatricopeptide repeat (AHRD V3.3 *** A0A200QIL9_9MAGN)	25	5	17	12	10	8												-2.28969	-0.279873	-1.07777	-1.08586	-1.50403	0.797899	0.418167	1.20383	0.785667	-0.805987	-0.426255	1	0.852304	0.438231	0.395636	0.219447	1	1	0.5007	0.669779	1	0.989258
Solyc04g008130	Solyc04g008130.3	Hero resistance protein (AHRD V3.11 *-* tr|Q8GSM1|Q8GSM1_SOLLC)	10	2	8	10	5	8												-2.28839	-0.0317988	-0.841923	-0.0921467	-0.181035	0.810124	0.0888887	2.19625	2.10736	-0.0603479	0.660887	1	0.986665	0.642207	0.959476	0.917598	1	1	0.275958	0.270165	1	0.987106
Solyc10g045773	Solyc10g045773.1	Unknown protein	5	1	0	1	2	3												-2.28435	-2.95345	-1.26701	-2.36553	-0.707924	-1.68644	-1.6576	-0.0811769	1.57643	0.587923	0.559085	1	1	1	1	0.788341	1	1	1	1	1	0.992286
Solyc04g011820	Solyc04g011820.1	Glutaredoxin (AHRD V3.3 *** A0A1L7MRR3_SOLPI)	57	11	15	15	29	7					-2.811							-2.27774	-1.56149	-0.777988	-1.93162	-2.81087	-0.783506	0.87925	0.346119	-0.533132	-0.370129	-2.03288	1	0.163737	0.559375	0.0767505	0.0116401	1	1	0.864308	0.765552	1	0.87446
Solyc06g050640	Solyc06g050640.1	Nascent polypeptide-associated complex subunit beta (AHRD V3.3 *-* A0A2G3DD77_CAPCH)	5	1	0	2	0	0												-2.25979	-2.92886	-3.05942	-1.46235	-3.10797	0	1.64562	0.79744	-0.848181	1.46652	0	1	1	1	1	1	1	1	1	1	1	1
Solyc07g052170	Solyc07g052170.1	Dirigent protein (AHRD V3.3 *** K4CFB6_SOLLC)	25	5	4	11	10	5												-2.24983	-2.25558	-1.1004	-1.20093	-2.14741	-1.15519	0.946484	1.0489	0.102418	1.05466	-1.04701	1	0.12847	0.487869	0.405607	0.125782	1	1	0.610228	0.968107	1	0.977101
Solyc09g072595	Solyc09g072595.1	Unknown protein	5	1	5	3	3	2												-2.23798	0.316555	-0.613339	-0.881047	-1.24067	0.929894	0.359619	1.35693	0.997314	-1.1976	-0.627327	1	1	1	1	0.655046	1	1	1	1	1	0.992286
Solyc12g005820	Solyc12g005820.3	transmembrane protein (AHRD V3.3 *** AT3G21710.2)	5	1	1	2	1	4												-2.23478	-1.94208	-2.07264	-1.44501	-0.253509	0.130561	-1.1915	0.789766	1.98127	0.497067	1.81913	1	1	1	1	0.925134	1	1	1	1	1	0.973938
Solyc10g081760	Solyc10g081760.3	Histidine kinase-, DNA gyrase B-, and HSP90-like ATPase family protein (AHRD V3.3 *-* A0A1P8BEQ3_ARATH)	5	1	5	5	6	10												-2.22554	0.279891	0.427302	-0.099325	1.09014	-0.147411	-1.18946	2.12622	3.31568	-0.379216	0.662834	1	0.890594	0.839544	0.963616	0.45691	1	1	0.377147	0.0783111	1	0.983744
Solyc06g053540	Solyc06g053540.3	#N/A	5	1	2	4	0	13												-2.20678	-1.06826	-3.00645	-0.38586	1.50386	1.93818	-1.88972	1.82092	3.71064	0.682404	4.51031	1	0.674609	1	0.876864	0.38715	1	1	0.537875	0.0771952	1	0.574606
Solyc04g057840	Solyc04g057840.1	Pvr4 (AHRD V3.3 *-* A0A1D5AHY8_CAPAN)	5	1	0	4	1	2												-2.2062	-2.87529	-2.04406	-0.374833	-1.20159	-0.831234	0.82676	1.83136	1.0046	2.50046	0.842466	1	1	1	1	0.62284	1	1	1	1	1	0.989258
Solyc06g008057	Solyc06g008057.1	Unknown protein	5	1	4	3	2	3												-2.20644	-0.0109265	-1.0901	-0.841038	-0.597065	1.07918	-0.243973	1.3654	1.60937	-0.830111	0.493038	1	1	1	1	0.806075	1	1	1	1	1	0.992286
Solyc05g005470	Solyc05g005470.4	D.1	9	2	6	9	14	4												-2.19973	-0.277267	0.767146	-0.108635	-1.07671	-1.04441	0.968071	2.09109	1.12302	0.168632	-1.84385	1	0.897169	0.693374	0.960146	0.563771	1	1	0.368135	0.666797	1	0.973793
Solyc07g064860	Solyc07g064860.2	Unknown protein	5	1	2	3	3	4												-2.19626	-0.995886	-0.507439	-0.806539	-0.192177	-0.488447	-0.614362	1.38972	2.00408	0.189347	0.315262	1	0.674349	1	0.718119	0.935513	1	1	0.655361	0.411385	1	0.9972
Solyc08g029340	Solyc08g029340.1	Unknown protein	10	2	0	2	0	0												-2.19401	-3.77539	-3.90595	-2.24244	-3.95449	0	1.71205	-0.0484256	-1.76048	1.53295	0	1	1	1	1	1	1	1	1	1	1	1
Solyc03g118255	Solyc03g118255.1	Unknown protein	5	1	5	5	2	6												-2.18043	0.324405	-1.07023	-0.0101562	0.373178	1.39464	-0.383334	2.17028	2.55361	-0.334562	1.44341	1	0.90571	1	0.997962	0.886491	1	1	0.474126	0.328904	1	0.977101
Solyc09g061270	Solyc09g061270.4	Unknown protein	13	3	5	8	8	1												-2.16622	-1.12366	-0.55494	-0.799791	-3.54187	-0.568722	2.74208	1.36643	-1.37565	0.323871	-2.98693	1	0.551472	0.801315	0.672333	0.074588	1	1	0.576166	0.634972	1	0.925585
Solyc08g007780	Solyc08g007780.3	Expansin (AHRD V3.3 *** K4CIR5_SOLLC)	5	1	2	4	3	2												-2.1609	-0.944639	-0.518541	-0.380143	-1.1321	-0.426098	0.751962	1.78076	1.0288	0.564496	-0.613564	1	1	1	1	0.654718	1	1	1	1	1	0.992282
Solyc04g011800	Solyc04g011800.1	Glutaredoxin (AHRD V3.3 *** A0A1L7MRR3_SOLPI)	24	5	22	18	20	7												-2.15212	0.240886	-0.000956298	-0.390824	-1.59081	0.241843	1.19999	1.76129	0.561306	-0.63171	-1.58985	1	0.918219	0.999962	0.865366	0.4045	1	1	0.453717	0.834933	1	0.973938
Solyc12g098110	Solyc12g098110.1	Plant self-incompatibility protein .1	5	1	1	1	1	1												-2.138	-1.84529	-1.97585	-2.21916	-2.0244	0.130561	-0.194765	-0.081167	0.113598	-0.373872	-0.0485454	1	1	1	1	1	1	1	1	1	1	1
Solyc06g071840	Solyc06g071840.3	Pectate lyase (AHRD V3.3 *** A0A2G2ZW27_CAPAN)	9	2	4	7	6	9												-2.12945	-0.866878	-0.318319	-0.409939	0.16258	-0.548559	-0.572519	1.71951	2.29203	0.456939	0.480899	1	0.691422	0.899492	0.854453	0.943285	1	1	0.5158	0.296271	1	0.990361
Solyc03g096620	Solyc03g096620.3	F-box/LRR-repeat protein (AHRD V3.3 *** A0A1U8G7I8_CAPAN)	5	1	3	3	4	3												-2.11736	-0.45322	-0.0810809	-0.696642	-0.497434	-0.372139	-0.199208	1.42072	1.61993	-0.243422	-0.416353	1	1	1	1	0.89739	1	1	1	1	1	0.997203
Solyc03g093190	Solyc03g093190.1	SKP1-like protein 4 (AHRD V3.3 *** A0A1U8FSC1_CAPAN)	2	0	0	0	0	0												-2.07992	-1.78746	-1.91802	-2.16133	-1.96657	0	0	0	0	0	0	1	1	1	1	1	1	1	1	1	1	1
Solyc04g053033	Solyc04g053033.1	#N/A	2	0	0	0	0	0												-2.08005	-1.78746	-1.91802	-2.16133	-1.96657	0	0	0	0	0	0	1	1	1	1	1	1	1	1	1	1	1
Solyc06g016820	Solyc06g016820.1	Unknown protein	2	0	1	1	0	0												-2.07991	-0.825688	-1.91802	-1.19955	-1.96657	1.09233	0.767014	0.880358	0	-0.373865	0	1	1	1	1	1	1	1	1	1	1	1
Solyc07g021240	Solyc07g021240.1	Photosystem I P700 chlorophyll a apoprotein A2 (AHRD V3.3 *-* PSAB_CALFG)	2	0	0	0	0	0												-2.07996	-1.78746	-1.91802	-2.16133	-1.96657	0	0	0	0	0	0	1	1	1	1	1	1	1	1	1	1	1
Solyc07g055390	Solyc07g055390.1	Disease resistance protein (TIR-NBS-LRR class) family (AHRD V3.3 *-* A0A2U1MH42_ARTAN)	2	0	0	0	0	0												-2.08001	-1.78746	-1.91802	-2.16133	-1.96657	0	0	0	0	0	0	1	1	1	1	1	1	1	1	1	1	1
Solyc08g005330	Solyc08g005330.2	Histidinol-phosphate aminotransferase, chloroplastic (AHRD V3.3 *** A0A2G2XLG4_CAPBA)	2	0	0	0	0	3												-2.07996	-1.78746	-1.91802	-2.16133	0.501519	0	-2.66285	0	2.58148	0	2.41954	1	1	1	1	1	1	1	1	1	1	1
Solyc10g054790	Solyc10g054790.2	X-intrinsic protein 1.5	2	0	0	2	0	2												-2.07995	-1.78746	-1.91802	-0.18162	-0.0838182	0	-0.097802	1.89833	1.99613	1.60584	1.8342	1	1	1	1	1	1	1	1	1	1	1
Solyc10g055550	Solyc10g055550.3	Basic-leucine zipper (BZIP) transcription factor family protein (AHRD V3.11 *** tr|A0A1Y1IM66|A0A1Y1IM66_KLENI)	2	0	0	0	0	0												-2.08001	-1.78746	-1.91802	-2.16133	-1.96657	0	0	0	0	0	0	1	1	1	1	1	1	1	1	1	1	1
Solyc12g039040	Solyc12g039040.1	DUF810 domain-containing protein (AHRD V3.3 *-* A0A1Q3BC95_CEPFO),Pfam:PF05664	2	0	0	0	0	1												-2.07995	-1.78746	-1.91802	-2.16133	-1.00479	0	-1.15654	0	1.07516	0	0.913231	1	1	1	1	1	1	1	1	1	1	1
Solyc04g009070	Solyc04g009070.1	Disease resistance protein RPP13 (AHRD V3.3 *-* A0A1J3HH64_NOCCA)	2	0	4	1	1	0												-2.07455	1.10288	-0.950774	-1.19408	-1.9611	2.05366	0.76702	0.88047	0	-2.29696	-1.01033	1	1	1	1	1	1	1	1	1	1	1
Solyc06g050400	Solyc06g050400.3	Lysine--tRNA ligase (AHRD V3.3 *-* A0A2G3CAI2_CAPCH)	2	0	0	1	0	2												-2.07507	-1.78256	-1.91312	-1.19464	-0.054832	0	-1.13981	0.880429	2.02024	0.587915	1.85828	1	1	1	1	1	1	1	1	1	1	1
Solyc12g096240	Solyc12g096240.3	#N/A	2	0	0	1	1	2												-2.07503	-1.7825	-0.951281	-1.19459	-0.0794487	-0.831223	-1.11514	0.880444	1.99558	0.587915	0.871832	1	1	1	1	1	1	1	1	1	1	1
Solyc10g050550	Solyc10g050550.3	la-related protein 6C-like (AHRD V3.3 *** A0A1U7VYA7_NICSY)	2	0	3	2	1	2												-2.05889	0.76552	-0.93506	-0.299448	-0.065159	1.70058	-0.234289	1.75944	1.99373	-1.06497	0.869901	1	1	1	1	1	1	1	1	1	1	1
Solyc07g062200	Solyc07g062200.2	bHLH transcription factor 088	2	0	2	1	0	2												-2.05846	-0.0376936	-1.8964	-1.17792	-0.0973728	1.85871	-1.08055	0.880539	1.96109	-1.14023	1.79903	1	1	1	1	1	1	1	1	1	1	1
Solyc05g051540	Solyc05g051540.3	ABC transporter G family member .1	2	0	2	4	3	1												-2.04779	0.182587	0.331926	0.793348	-0.972488	-0.14934	1.76584	2.84114	1.0753	0.610761	-1.30441	1	1	1	1	0.863096	1	1	1	1	1	0.98999
Solyc07g053390	Solyc07g053390.1	Unknown protein	8	2	5	11	1	1												-2.03023	-0.384476	-2.75963	0.426516	-2.80817	2.37515	3.23469	2.45675	-0.777939	0.810992	-0.0485455	1	0.867969	1	0.841979	0.190488	1	1	0.287334	0.817649	1	1
Solyc08g076630	Solyc08g076630.3	Eukaryotic aspartyl protease family protein (AHRD V3.3 *** A0A2U1ML86_ARTAN)	2	0	0	3	1	0												-2.02907	-1.73642	-0.905188	0.35629	-1.91553	-0.831232	2.27182	2.38536	0	2.09271	-1.01034	1	1	1	1	1	1	1	1	1	1	1
Solyc05g009060	Solyc05g009060.2	Unknown protein	16	4	5	4	7	6												-2.02209	-1.38057	-1.03164	-2.10593	-1.31511	-0.348937	-0.790825	-0.0838485	0.706976	-0.725361	-0.283473	1	0.355762	0.520588	0.154219	0.349532	1	1	0.977454	0.733563	1	0.9956
Solyc06g051240	Solyc06g051240.1	Unknown protein	4	1	6	1	0	1												-2.01285	0.698512	-2.8125	-2.09402	-1.89926	3.51102	-0.194765	-0.0811692	0.113596	-2.79253	0.913248	1	1	1	1	1	1	1	1	1	1	1
Solyc10g052515	Solyc10g052515.1	#N/A	8	2	8	9	15	3												-2.01048	0.321316	1.11825	0.135903	-1.3092	-0.796934	1.4451	2.14638	0.70128	-0.185413	-2.42745	1	0.866179	0.487501	0.945832	0.468942	1	1	0.319519	0.801273	1	0.905798
Solyc12g009070	Solyc12g009070.1	Unknown protein	8	2	6	0	1	4												-2.00443	-0.122402	-2.74633	-3.95144	-0.865778	2.62393	-3.08566	-1.947	1.13865	-3.82904	1.88055	1	0.965981	1	0.102625	0.732059	1	1	0.596106	0.715859	1	0.97563
Solyc10g074475	Solyc10g074475.1	#N/A	17	4	3	6	5	5												-1.98472	-2.11914	-1.46671	-1.55568	-1.59147	-0.652426	0.0357909	0.429045	0.393254	0.563461	-0.124756	1	0.280141	0.482248	0.414299	0.387463	1	1	0.894147	0.887523	1	1
Solyc10g083820	Solyc10g083820.2	#N/A	4	1	3	3	8	8												-1.9698	-0.159666	0.98052	-0.55995	1.04448	-1.14019	-1.60443	1.40985	3.01429	-0.400284	0.0639615	1	0.954247	1	0.833702	0.612178	1	1	0.676937	0.192681	1	1
Solyc05g018870	Solyc05g018870.3	Transmembrane 9 superfamily member (AHRD V3.3 *** A0A200PT05_9MAGN)	4	1	1	1	1	1												-1.96384	-1.67113	-1.80169	-2.045	-1.85024	0.130561	-0.194765	-0.0811664	0.113599	-0.373872	-0.0485454	1	1	1	1	1	1	1	1	1	1	1
Solyc10g008330	Solyc10g008330.4	MLP-like protein 423 (AHRD V3.11 *** tr|A0A2I4G2T9|A0A2I4G2T9_9ROSI)	35	9	13	9	10	10												-1.94975	-1.1456	-1.63011	-1.9847	-1.67695	0.484512	-0.307751	-0.0349521	0.272799	-0.839105	-0.0468413	1	0.284992	0.138128	0.0552275	0.0988443	1	1	0.987373	0.872516	1	1
Solyc10g076340	Solyc10g076340.3	Dcd (Development and cell death) domain protein (AHRD V3.3 *-* A0A2K3N0H5_TRIPR)	4	1	3	0	1	1												-1.94974	-0.0846198	-1.78762	-2.99271	-1.83616	1.703	-1.15655	-1.04297	0.113578	-2.90809	-0.0485451	1	1	1	1	1	1	1	1	1	1	1
Solyc03g083275	Solyc03g083275.1	Unknown protein	4	1	3	2	3	4												-1.94796	-0.181902	-0.322998	-1.21284	0.081659	0.141096	-1.29449	0.735123	2.02962	-1.03093	0.404657	1	1	1	1	0.978311	1	1	1	1	1	0.996625
Solyc12g098770	Solyc12g098770.2	Unknown protein	4	1	2	0	3	4												-1.94433	-0.726731	-0.297986	-2.9873	0.070075	-0.428745	-3.05737	-1.04296	2.01441	-2.26057	0.368061	1	1	1	1	1	1	1	1	1	1	1
Solyc03g122060	Solyc03g122060.3	Protein SR.1	12	3	1	0	2	1												-1.94015	-3.10292	-2.2195	-4.43859	-3.28203	-0.883418	-1.15656	-2.49843	-1.34187	-1.33567	-1.06252	1	1	1	1	0.281037	1	1	1	1	1	0.989258
Solyc04g050380	Solyc04g050380.3	60S ribosomal protein L12 (AHRD V3.3 *** Q6RJY1_CAPAN)	2	0	0	0	0	0												-1.94042	-1.64786	-1.77842	-2.02172	-1.82696	0	0	0	0	0	0	1	1	1	1	1	1	1	1	1	1	1
Solyc05g020010	Solyc05g020010.1	Photosystem I P700 chlorophyll a apoprotein A2 (AHRD V3.3 *-* A0A0N9DZT7_9MAGN)	2	0	0	0	2	0												-1.94041	-1.64786	0.207614	-2.02172	-1.82696	-1.85547	0	0	0	0	-2.03458	1	1	1	1	1	1	1	1	1	1	1
Solyc06g005040	Solyc06g005040.1	ABC transporter G family member 8 (AHRD V3.3 *-* A0A2G2ZZJ3_CAPAN)	2	0	0	2	0	0												-1.94035	-1.64786	-1.77842	-0.181922	-1.82696	0	1.64504	1.75843	0	1.46594	0	1	1	1	1	1	1	1	1	1	1	1
Solyc07g055790	Solyc07g055790.3	#N/A	2	0	0	0	1	0												-1.94041	-1.64786	-0.816642	-2.02172	-1.82696	-0.831217	0	0	0	0	-1.01032	1	1	1	1	1	1	1	1	1	1	1
Solyc08g077010	Solyc08g077010.1	AT-hook motif nuclear-localized protein (AHRD V3.3 *** A0A1U8EX97_CAPAN)	2	0	0	1	0	0												-1.94039	-1.64786	-1.77842	-1.05995	-1.82696	0	0.767014	0.880442	0	0.587911	0	1	1	1	1	1	1	1	1	1	1	1
Solyc10g005140	Solyc10g005140.1	probably inactive receptor-like protein kinase At2g46850 (AHRD V3.3 *** A0A2I4ECD0_9ROSI)	2	0	0	0	0	0												-1.94043	-1.64786	-1.77842	-2.02172	-1.82696	0	0	0	0	0	0	1	1	1	1	1	1	1	1	1	1	1
Solyc10g045050	Solyc10g045050.1	Enolase (AHRD V3.3 *-* A0A2G2WR88_CAPBA)	2	0	0	1	0	1												-1.94037	-1.64786	-1.77842	-1.05995	-0.865187	0	-0.194762	0.880426	1.07519	0.587911	0.913231	1	1	1	1	1	1	1	1	1	1	1
Solyc11g044990	Solyc11g044990.1	Protein kinase family protein (AHRD V3.3 *-* F4J8A5_ARATH)	2	0	1	0	2	2												-1.93855	-0.684229	-0.160591	-2.01988	0.008877	-0.523638	-2.02875	0	1.94743	-1.33565	0.169468	1	1	1	1	1	1	1	1	1	1	1
Solyc04g050403	Solyc04g050403.1	60S ribosomal protein L12 (AHRD V3.3 *-* A0A2I4EJH6_9ROSI)	2	0	3	0	1	0												-1.93833	0.786027	-0.814559	-2.01965	-1.82489	1.60059	0	0	0	-2.80568	-1.01033	1	1	1	1	1	1	1	1	1	1	1
Solyc07g041683	Solyc07g041683.1	#N/A	2	0	2	0	0	0												-1.93808	0.263383	-1.77609	-2.0194	-1.82464	2.03947	0	0	0	-2.28278	0	1	1	1	1	1	1	1	1	1	1	1
Solyc08g082485	Solyc08g082485.1	F-box protein (AHRD V3.3 *-* A0A2G3DAV0_CAPCH)	2	0	1	0	2	2												-1.93846	-0.684145	0.25573	-2.01979	0.0695637	-0.939875	-2.08936	0	2.00803	-1.33565	-0.186167	1	1	1	1	1	1	1	1	1	1	1
Solyc09g092220	Solyc09g092220.3	magnesium transporter NIPA (DUF803) (AHRD V3.3 *** AT4G13800.8)	2	0	0	0	0	1												-1.93575	-1.64315	-1.77371	-2.01701	-0.860464	0	-1.15655	0	1.07528	0	0.913241	1	1	1	1	1	1	1	1	1	1	1
Solyc09g015110	Solyc09g015110.2	Homeobox-leucine zipper protein ROC8 (AHRD V3.3 *-* A0A2I0VTB8_9ASPA)	2	0	2	1	0	2												-1.93538	0.264514	-1.77335	-1.05487	0.0252454	2.03786	-1.08011	0.880515	1.96063	-1.31938	1.79859	1	1	1	1	1	1	1	1	1	1	1
Solyc12g097050	Solyc12g097050.2	Late embryogenesis abundant protein 2 (AHRD V3.3 *** A0A2G2VJ95_CAPBA)	2	0	0	1	2	1												-1.93127	-1.63864	0.0173961	-1.05072	-0.855953	-1.65603	-0.194764	0.880555	1.07532	0.58792	-0.873349	1	1	1	1	1	1	1	1	1	1	1
Solyc03g113570	Solyc03g113570.1	Germin (AHRD V3.3 *** A0A200QNF0_9MAGN)	2	0	1	3	2	2												-1.92797	-0.673562	-0.11996	0.479969	0.0646882	-0.553601	0.415281	2.40794	1.99266	1.15353	0.184648	1	1	1	1	1	1	1	1	1	1	1
Solyc03g116850	Solyc03g116850.3	Cyclic nucleotide-gated channel 6 (AHRD V3.3 *** A0A1P8AYC4_ARATH)	2	0	1	1	1	0												-1.92659	-0.67215	-0.802711	-1.04602	-1.81305	0.130561	0.767027	0.880567	0	-0.373871	-1.01034	1	1	1	1	1	1	1	1	1	1	1
Solyc05g025790	Solyc05g025790.3	Potassium channel AKT2 (AHRD V3.3 *-* A0A1U8F4T5_CAPAN)	15	4	10	5	6	6												-1.92663	-0.383445	-1.12128	-1.69015	-1.22644	0.737833	-0.463704	0.236484	0.700189	-1.3067	-0.105166	1	0.84377	0.554769	0.316332	0.458083	1	1	0.939373	0.762672	1	1
Solyc06g053375	Solyc06g053375.1	Serine/threonine-protein kinase WNK8 (AHRD V3.3 *-* A0A2G2XHX5_CAPBA)	4	1	3	8	2	8												-1.92179	-0.185166	-0.822131	0.897119	1.06613	0.636965	-0.169006	2.81891	2.98791	1.08228	1.88826	1	0.947474	1	0.68554	0.603145	1	1	0.263817	0.195357	1	0.973938
Solyc11g042880	Solyc11g042880.3	Late embryogenesis abundant protein (AHRD V3.3 *** A0A200QZY3_9MAGN)	40	11	1	1	4	2		-4.973	-5.347	-3.235	-4.245							-1.91923	-4.97299	-3.23545	-5.34686	-4.24506	-1.73754	-1.10179	-3.42763	-2.32584	-0.373872	-1.00962	1	0.00340853	0.0187375	0.00149552	0.00572008	1	1	0.0947012	0.223394	1	0.982518
Solyc07g063500	Solyc07g063500.4	Lysine-specific histone demethylase 1-like protein 2 (AHRD V3.3 *** A0A2G3C377_CAPCH)	19	5	14	16	13	15												-1.91748	-0.178355	-0.412832	-0.324454	-0.228167	0.234477	-0.0962875	1.59302	1.68931	-0.146099	0.184665	1	0.905144	0.791949	0.819921	0.871637	1	1	0.294434	0.225698	1	0.997203
Solyc06g063400	Solyc06g063400.3	Wound-induced basic protein (AHRD V3.3 *** A0A1U8H216_CAPAN)	7	2	1	0	17	5												-1.91635	-2.52522	1.08191	-3.86089	-0.498572	-3.60713	-3.36232	-1.94454	1.41778	-1.33567	-1.58048	1	0.446623	1	0.210246	0.888097	1	1	0.668538	0.706372	1	0.977918
Solyc05g014210	Solyc05g014210.4	#N/A	2	0	0	1	0	0												-1.91219	-1.61961	-1.75017	-1.0317	-1.79871	0	0.767014	0.880485	0	0.587911	0	1	1	1	1	1	1	1	1	1	1	1
Solyc12g098340	Solyc12g098340.2	Pectinesterase (AHRD V3.3 *** A0A2G2VIL1_CAPBA)	2	0	0	0	0	0												-1.91219	-1.61961	-1.75017	-1.99348	-1.79871	0	0	0	0	0	0	1	1	1	1	1	1	1	1	1	1	1
Solyc10g018000	Solyc10g018000.1	homeobox-leucine zipper protein ROC8 (AHRD V3.3 *** A0A2I4EBE3_9ROSI)	2	0	0	2	0	2												-1.91082	-1.61828	-1.74884	-0.0148538	0.0493677	0	-0.0642216	1.89597	1.96019	1.60343	1.79821	1	1	1	1	1	1	1	1	1	1	1
Solyc03g123550	Solyc03g123550.1	Small auxin up-regulated RNA39	2	0	1	1	2	2												-1.90555	-0.65113	0.183743	-1.025	0.0439798	-0.834873	-1.06898	0.880546	1.94953	-0.37387	-0.139763	1	1	1	1	1	1	1	1	1	1	1
Solyc05g026090	Solyc05g026090.1	Serine/threonine-protein phosphatase 7 long form-like protein (AHRD V3.3 *-* A0A1J3DHF8_NOCCA)	2	0	2	0	1	1												-1.90537	0.205896	-0.781506	-1.98661	-0.830052	0.987402	-1.15655	0	1.07532	-2.1925	-0.0485452	1	1	1	1	1	1	1	1	1	1	1
Solyc09g018180	Solyc09g018180.3	Unknown protein	2	0	1	1	2	0												-1.90504	-0.650624	-0.105691	-1.02449	-1.79152	-0.544934	0.767025	0.880549	0	-0.37387	-1.68583	1	1	1	1	1	1	1	1	1	1	1
Solyc07g053040	Solyc07g053040.3	F-box domain, cyclin-like protein (AHRD V3.3 *** A0A2U1PDA6_ARTAN)	4	1	0	1	1	0												-1.90415	-2.57324	-1.74202	-1.98533	-2.75235	-0.831223	0.76702	-0.0811804	-0.8482	0.587915	-1.01033	1	1	1	1	1	1	1	1	1	1	1
Solyc07g049215	Solyc07g049215.1	Unknown protein	15	4	8	3	3	4												-1.90302	-0.650164	-2.16393	-2.40153	-1.77789	1.51376	-0.62364	-0.49851	0.125131	-1.75137	0.386035	1	0.687159	0.196302	0.128704	0.229683	1	1	0.86466	0.962895	1	0.992925
Solyc03g114033	Solyc03g114033.1	Unknown protein	2	0	0	1	2	2												-1.902	-1.60934	0.226197	-1.02142	0.100892	-1.83554	-1.12232	0.880572	2.00289	0.587921	-0.125306	1	1	1	1	1	1	1	1	1	1	1
Solyc08g078920	Solyc08g078920.2	Bifunctional inhibitor/lipid-transfer protein/seed storage 2S albumin superfamily protein (AHRD V3.3 *** A0A2U1PU47_ARTAN)	2	0	2	1	5	1												-1.89763	0.229126	1.47021	-1.01703	-0.822266	-1.24108	-0.194765	0.880597	1.07536	-1.24616	-2.29247	1	1	1	1	0.811627	1	1	1	1	1	0.973938
Solyc10g080460	Solyc10g080460.2	Myb family transcription factor APL (AHRD V3.3 *** A0A2G2VWG6_CAPBA)	4	1	4	7	2	5												-1.898	0.275537	-0.817059	0.711285	0.420176	1.0926	0.291109	2.60929	2.31818	0.435748	1.23723	1	0.905741	1	0.719015	0.841146	1	1	0.258391	0.304397	1	0.977101
Solyc05g041770	Solyc05g041770.3	Guanylate-binding family protein (AHRD V3.11 *-* tr|A0A2U1PS55|A0A2U1PS55_ARTAN)	2	0	3	5	0	7												-1.89193	0.883917	-1.72984	1.27517	1.91649	2.61376	-0.641321	3.1671	3.80842	0.391256	3.64634	1	1	1	1	0.565381	1	1	1	1	1	0.973793
Solyc06g082110	Solyc06g082110.1	U5 small nuclear ribonucleoprotein helicase (AHRD V3.3 *-* A0A1Y1HYB3_KLENI)	2	0	2	4	1	3												-1.8907	0.230138	-0.766813	0.927784	0.641246	0.996951	0.286538	2.81848	2.53195	0.697646	1.40806	1	1	1	1	0.869948	1	1	1	1	1	0.987267
Solyc06g017977	Solyc06g017977.1	Unknown protein	4	1	0	3	1	3												-1.87817	-2.54727	-1.71604	-0.387274	-0.314203	-0.831233	-0.0730719	1.4909	1.56397	2.16	1.40183	1	1	1	1	1	1	1	1	1	1	1
Solyc09g010990	Solyc09g010990.3	Laccase (AHRD V3.3 *** K4CRC5_SOLLC)	11	3	9	22	13	24								2.814	3.116			-1.87042	-0.00394045	0.400663	0.943569	1.24572	-0.404604	-0.302154	2.81399	3.11614	0.94751	0.845059	1	0.998351	0.770547	0.34318	0.163376	1	1	0.0303116	0.0111333	1	0.973938
Solyc04g014260	Solyc04g014260.2	Zinc-finger homeodomain protein.1	29	8	12	12	8	8												-1.86254	-0.989058	-1.70652	-1.37033	-1.75616	0.717459	0.38583	0.492204	0.106374	-0.381275	-0.0496458	1	0.302993	0.0878664	0.134726	0.0596266	1	1	0.762501	0.952525	1	1
Solyc03g120650	Solyc03g120650.4	GDP-mannose pyrophosphorylase	4	1	3	6	5	3												-1.85299	-0.0498656	0.379892	0.563589	-0.239744	-0.429758	0.803333	2.41658	1.61325	0.613454	-0.619637	1	0.986566	1	0.817705	0.931465	1	1	0.36729	0.57339	1	0.989529
Solyc10g083430	Solyc10g083430.2	Inosine/uridine-preferring nucleoside hydrolase domain (AHRD V3.3 *** A0A200Q692_9MAGN)	2	0	3	13	6	14								4.501	4.775			-1.83743	0.87808	1.765	2.66399	2.93801	-0.886921	-0.274025	4.50142	4.77544	1.78591	1.17301	1	0.723853	0.403141	0.122015	0.0710743	1	1	0.0128746	0.00616421	1	0.973938
Solyc05g007350	Solyc05g007350.3	Late blight resistance protein R1-A (AHRD V3.3 *** A0A2G2VV43_CAPBA)	25	7	12	11	17	12												-1.83511	-0.789482	-0.401847	-1.23748	-0.952349	-0.387634	-0.285129	0.59763	0.882759	-0.447996	-0.550501	1	0.474771	0.756641	0.231381	0.352766	1	1	0.730272	0.523477	1	0.979127
Solyc11g044457	Solyc11g044457.1	serine/threonine-protein phosphatase 7 long form homolog (AHRD V3.3 *-* XP_019066414.2)	11	3	7	8	10	5												-1.83514	-0.305087	0.0611168	-0.517605	-0.995834	-0.366204	0.478229	1.31753	0.839301	-0.212518	-1.05695	1	0.853872	0.974171	0.735939	0.4899	1	1	0.505852	0.687474	1	0.973938
Solyc09g010240	Solyc09g010240.3	Unknown protein	25	7	6	9	5	9												-1.83372	-1.77499	-2.17854	-1.5728	-1.37039	0.403555	-0.202408	0.260923	0.46333	0.202192	0.808155	1	0.113261	0.068111	0.13722	0.187942	1	1	0.900127	0.777077	1	0.977918
Solyc04g011940	Solyc04g011940.3	Cytochrome P450 (AHRD V3.3 *** A0A2U1MQD4_ARTAN)	2	0	16	10	2	15									4.892			-1.82947	3.27208	0.150144	2.27644	3.06231	3.12194	-0.785874	4.10591	4.89178	-0.995648	2.91217	1	0.123677	0.970403	0.337072	0.145916	1	1	0.0889177	0.0253486	1	0.927901
Solyc10g150148	Solyc10g150148.1	SAUR-like auxin-responsive protein family (AHRD V3.3 *** A0A2U1NT85_ARTAN)	4	1	0	4	0	1												-1.82652	-2.49564	-2.6262	-0.0136991	-1.71295	0	1.69925	1.81282	0.11357	2.48194	0.913242	1	1	1	1	1	1	1	1	1	1	1
Solyc05g054250	Solyc05g054250.1	Heavy metal-associated isoprenylated plant protein 20 (AHRD V3.3 *** A0A1J6IF11_NICAT)	18	5	21	33	17	18								2.67				-1.82274	0.538682	0.105644	0.846799	0.129866	0.433038	0.716933	2.66954	1.9526	0.308117	0.0242218	1	0.624828	0.944386	0.38676	0.919193	1	1	0.0159178	0.105276	1	1
Solyc08g007090	Solyc08g007090.3	Expansin-like .1	2	0	18	23	10	12		3.474	3.559					5.379	4.558			-1.82016	3.47411	2.52345	3.55854	2.7379	0.950667	0.820633	5.37869	4.55806	0.084421	0.214455	1	0.0481959	0.215274	0.0431383	0.134983	1	1	0.00374847	0.0176749	1	0.997203
Solyc10g047150	Solyc10g047150.3	50S ribosomal protein L4 (AHRD V3.3 *-* A0A2G2Y9J5_CAPAN)	6	2	0	0	2	6												-1.82011	-3.37348	-1.87734	-3.74735	-0.121121	-1.49614	-3.62623	-1.92724	1.69899	0	1.75622	1	1	1	1	1	1	1	1	1	1	1
Solyc06g073220	Solyc06g073220.1	Stigma-specific Sti.1	4	1	4	1	2	0												-1.8188	0.398496	-0.917061	-1.89997	-2.667	1.31556	0.767029	-0.0811738	-0.848202	-2.29847	-1.74994	1	1	1	1	1	1	1	1	1	1	1
Solyc05g053680	Solyc05g053680.1	Pectinesterase (AHRD V3.3 *** A0A2G2VIL1_CAPBA)	2	0	2	5	1	2												-1.80803	0.318278	-0.684127	1.28569	0.175999	1.00241	1.1097	3.09372	1.98403	0.967416	0.860126	1	1	1	1	0.963267	1	1	1	1	1	0.989633
Solyc08g014175	Solyc08g014175.1	Unknown protein	2	0	4	1	1	5												-1.8084	1.3593	-0.684493	-0.927804	1.50372	2.04379	-2.43153	0.880598	3.31212	-2.2871	2.18822	1	1	1	1	0.590667	1	1	1	1	1	0.973938
Solyc12g010360	Solyc12g010360.2	Plasma membrane ATPase (AHRD V3.3 *** A0A1U8E8S2_CAPAN)	2	0	2	1	1	1												-1.80846	0.235426	-0.684571	-0.927881	-0.733116	0.919997	-0.194765	0.880574	1.07534	-1.16331	-0.0485454	1	1	1	1	0.877316	1	1	1	1	1	1
Solyc04g077580	Solyc04g077580.3	BnaC03g48770D protein (AHRD V3.3 *** A0A078HIB5_BRANA)	2	0	6	15	1	39					4.473				6.279			-1.80601	1.89415	-0.682129	2.88601	4.47322	2.57628	-1.58721	4.69202	6.27923	0.991867	5.15535	1	0.507267	0.871898	0.260806	0.0459969	1	1	0.0732561	0.00709281	1	0.622355
Solyc10g079330	Solyc10g079330.2	Glycosyltransferase (AHRD V3.3 *** A0A0A1WDL3_NICAT)	2	0	4	2	3	1												-1.80485	1.32105	0.872747	-0.000752287	-0.729487	0.4483	0.728735	1.8041	1.07537	-1.3218	-1.60223	1	1	1	1	1	1	1	1	1	1	1
Solyc11g065710	Solyc11g065710.3	#N/A	7	2	0	2	1	0												-1.80446	-3.3664	-2.53517	-1.79297	-3.54551	-0.831232	1.75255	0.0114934	-1.74105	1.57344	-1.01034	1	1	1	1	1	1	1	1	1	1	1
Solyc04g050407	Solyc04g050407.1	60S ribosomal protein l12-like (AHRD V3.3 *** A0A2K3K598_TRIPR)	2	0	0	0	2	1												-1.80137	-1.50872	0.32614	-1.88259	-0.726039	-1.83486	-1.15656	0	1.07533	0	-1.05218	1	1	1	1	1	1	1	1	1	1	1
Solyc12g005740	Solyc12g005740.1	Unknown protein	2	0	2	3	2	1												-1.79724	0.386032	0.169854	0.583869	-0.721879	0.216178	1.30575	2.38111	1.07536	0.197837	-0.891733	1	1	1	1	1	1	1	1	1	1	1
Solyc05g055320	Solyc05g055320.3	Peroxidase (AHRD V3.3 *** K4C2K8_SOLLC)	2	0	1	2	1	2												-1.79616	-0.54177	-0.67233	-0.171997	0.220221	0.13056	-0.392218	1.62416	2.01638	0.369773	0.892552	1	1	1	1	1	1	1	1	1	1	1
Solyc05g040040	Solyc05g040040.1	F-box protein SNE (AHRD V3.3 *** A0A2G3BZC0_CAPCH)	7	2	1	2	3	2												-1.79376	-2.40532	-1.10505	-1.84471	-1.69727	-1.30027	-0.147443	-0.0509534	0.0964894	0.560615	-0.592216	1	1	1	1	0.432637	1	1	1	1	1	0.992138
Solyc06g051220	Solyc06g051220.1	hypothetical protein (AHRD V3.3 *** AT2G31930.1)	2	0	2	0	1	2												-1.79426	0.326556	-0.670367	-1.87547	0.128329	0.996922	-2.0038	0	1.92259	-2.20203	0.798695	1	1	1	1	1	1	1	1	1	1	1
Solyc09g010080	Solyc09g010080.3	Beta-fructofuranosidase (AHRD V3.11 *** tr|Q84V21|Q84V21_SOLLC)	2	0	7	0	3	0												-1.7942	2.14657	0.884593	-1.87547	-1.68071	1.26197	0	0	0	-4.02204	-2.5653	1	1	1	1	1	1	1	1	1	1	1
Solyc05g009320	Solyc05g009320.4	LOB domain-containing protein 40 (AHRD V3.11 *** tr|A0A2G2VK71|A0A2G2VK71_CAPBA)	2	0	11	8	2	5												-1.7905	2.72376	0.295492	2.01435	1.52532	2.42827	0.48903	3.80485	3.31582	-0.709411	1.22983	1	0.285224	1	0.466912	0.592279	1	1	0.176132	0.235486	1	0.984001
Solyc11g013210	Solyc11g013210.3	Serine/threonine-protein kinase MAK (AHRD V3.3 *-* A0A2G2XMD0_CAPBA)	2	0	1	0	1	0												-1.78977	-0.535437	-0.665997	-1.87109	-1.67632	0.130559	0	0	0	-1.33565	-1.01033	1	1	1	1	1	1	1	1	1	1	1
Solyc04g014880	Solyc04g014880.4	Two pore potassium channel a (AHRD V3.11 *** tr|A0A2G3CDM4|A0A2G3CDM4_CAPCH)	2	0	1	1	1	0												-1.78947	-0.535157	-0.665717	-0.909024	-1.67604	0.130559	0.767019	0.880444	0	-0.373867	-1.01033	1	1	1	1	1	1	1	1	1	1	1
Solyc04g074163	Solyc04g074163.1	Unknown protein	4	1	1	1	0	0												-1.78889	-1.49619	-2.58854	-1.87006	-2.63708	1.09235	0.767027	-0.0811661	-0.848193	-0.373871	0	1	1	1	1	1	1	1	1	1	1	1
Solyc07g042770	Solyc07g042770.1	26S protease regulatory subunit 6B-like protein (AHRD V3.3 *-* A0A2G2WNW8_CAPBA)	2	0	0	1	1	2												-1.78941	-1.49687	-0.665651	-0.908958	0.230903	-0.831223	-1.13986	0.880452	2.02031	0.587915	0.896553	1	1	1	1	1	1	1	1	1	1	1
Solyc03g114620	Solyc03g114620.1	protein GLUTAMINE DUMPER 4-like (AHRD V3.3 *** A0A2I4EBB2_9ROSI)	2	0	0	2	0	0												-1.78735	-1.49485	-1.62541	-0.067415	-1.67396	0	1.60654	1.71993	0	1.42744	0	1	1	1	1	1	1	1	1	1	1	1
Solyc05g007520	Solyc05g007520.1	Ubiquitin carboxyl-terminal hydrolase 46 (AHRD V3.3 *-* A0A2G3AUZ3_CAPCH)	2	0	0	1	1	1												-1.78734	-1.49485	-0.663636	-0.906942	-0.71218	-0.831217	-0.194762	0.880402	1.07516	0.587911	-0.0485445	1	1	1	1	1	1	1	1	1	1	1
Solyc05g023940	Solyc05g023940.1	ABC transporter G family member 26 (AHRD V3.3 *-* A0A2G2W754_CAPBA)	2	0	0	0	0	0												-1.78745	-1.49485	-1.62541	-1.86872	-1.67396	0	0	0	0	0	0	1	1	1	1	1	1	1	1	1	1	1
Solyc06g052085	Solyc06g052085.1	RNA-binding protein 1-like (AHRD V3.3 *-* A0A2I4GFY9_9ROSI)	2	0	0	0	0	0												-1.78743	-1.49485	-1.62541	-1.86872	-1.67396	0	0	0	0	0	0	1	1	1	1	1	1	1	1	1	1	1
Solyc06g068165	Solyc06g068165.1	Unknown protein	2	0	0	0	0	0												-1.78745	-1.49485	-1.62541	-1.86872	-1.67396	0	0	0	0	0	0	1	1	1	1	1	1	1	1	1	1	1
Solyc06g074880	Solyc06g074880.1	sister chromatid cohesion.1	2	0	0	1	3	0												-1.78725	-1.49485	0.895067	-0.906942	-1.67396	-2.38992	0.767014	0.880312	0	0.587911	-2.56902	1	1	1	1	1	1	1	1	1	1	1
Solyc08g080760	Solyc08g080760.2	LURP-one-like protein (AHRD V3.3 *** A0A1P8AWJ7_ARATH)	2	0	0	0	0	0												-1.78745	-1.49485	-1.62541	-1.86872	-1.67396	0	0	0	0	0	0	1	1	1	1	1	1	1	1	1	1	1
Solyc10g007075	Solyc10g007075.1	#N/A	2	0	0	0	0	0												-1.78743	-1.49485	-1.62541	-1.86872	-1.67396	0	0	0	0	0	0	1	1	1	1	1	1	1	1	1	1	1
Solyc10g017750	Solyc10g017750.2	asparagine-rich protein-like (AHRD V3.3 *-* XP_020397117.1)	2	0	0	0	0	1												-1.78735	-1.49485	-1.62541	-1.86872	-0.71218	0	-1.15654	0	1.07517	0	0.913231	1	1	1	1	1	1	1	1	1	1	1
Solyc10g050100	Solyc10g050100.1	Unknown protein	2	0	1	1	0	0												-1.78737	-0.533077	-1.62541	-0.906942	-1.67396	1.09233	0.767014	0.880424	0	-0.373865	0	1	1	1	1	1	1	1	1	1	1	1
Solyc11g064775	Solyc11g064775.1	CC-NBS-LRR protein (AHRD V3.3 *-* A6YP83_SOLTU)	2	0	0	0	1	0												-1.78739	-1.49485	-0.663636	-1.86872	-1.67396	-0.831217	0	0	0	0	-1.01032	1	1	1	1	1	1	1	1	1	1	1
Solyc12g035525	Solyc12g035525.1	Pre-mRNA-splicing factor ATP-dependent RNA helicase DHX15 (AHRD V3.3 *-* A0A2G2XQR9_CAPBA)	2	0	0	0	0	0												-1.78745	-1.49485	-1.62541	-1.86872	-1.67396	0	0	0	0	0	0	1	1	1	1	1	1	1	1	1	1	1
Solyc09g064230	Solyc09g064230.3	C2 calcium/lipid-binding plant phosphoribosyltransferase family protein (AHRD V3.3 *** O64492_ARATH)	4	1	3	0	2	1												-1.78572	-0.0735893	-0.903357	-2.82869	-1.67213	0.829768	-1.15656	-1.04298	0.113583	-2.7551	-0.768778	1	1	1	1	0.665218	1	1	1	1	1	0.992486
Solyc10g083620	Solyc10g083620.2	Unknown protein	2	0	0	5	1	3												-1.78406	-1.4914	-0.660168	1.29661	0.74528	-0.831232	0.551327	3.08067	2.52934	2.78801	1.40545	1	1	1	1	1	1	1	1	1	1	1
Solyc09g014730	Solyc09g014730.3	Protein kinase domain (AHRD V3.11 *** tr|A0A200Q5X3|A0A200Q5X3_9MAGN)	7	2	2	3	2	0												-1.78092	-1.44737	-1.57681	-1.25638	-3.51896	0.129438	2.26258	0.524534	-1.73804	0.190987	-1.94215	1	1	1	1	0.142671	1	1	1	1	1	0.977101
Solyc04g064920	Solyc04g064920.4	Glycolipid transfer protein 3 (AHRD V3.11 *** tr|A0A2G3CMX1|A0A2G3CMX1_CAPCH)	4	1	0	0	0	0												-1.77738	-2.44646	-2.57701	-2.82032	-2.62556	0	0	-1.04295	-0.848184	0	0	1	1	1	1	1	1	1	1	1	1	1
Solyc06g071130	Solyc06g071130.3	Zinc finger protein (AHRD V3.3 *** A0A200QF78_9MAGN)	7	2	1	4	7	5												-1.77611	-2.37813	0.183381	-0.874658	-0.344081	-2.56152	-0.530577	0.901456	1.43203	1.50348	-0.527463	1	0.25859	1	0.653907	0.863662	1	1	0.762086	0.534863	1	0.988405
Solyc07g005033	Solyc07g005033.1	Plasma membrane ATPase (AHRD V3.3 *** A0A1U8H8S9_CAPAN)	2	0	1	5	0	1												-1.77602	-0.521586	-1.61394	1.38445	-0.700692	1.09235	2.08514	3.16047	1.07533	1.90603	0.913246	1	1	1	1	1	1	1	1	1	1	1
Solyc09g005745	Solyc09g005745.1	LAMMER-type protein kinase AFC2 (AHRD V3.3 --* AT4G24740.9)	4	1	0	0	0	0												-1.77556	-2.44461	-2.57517	-2.81847	-2.62371	0	0	-1.04291	-0.848151	0	0	1	1	1	1	1	1	1	1	1	1	1
Solyc04g008120	Solyc04g008120.3	Hero resistance protein (AHRD V3.11 *** tr|Q8GSM1|Q8GSM1_SOLLC)	31	9	11	13	18	9												-1.77443	-1.18929	-0.663596	-1.34445	-1.66899	-0.525699	0.32454	0.429984	0.105445	-0.155152	-1.00539	1	0.203119	0.524516	0.134367	0.0656944	1	1	0.788597	0.951295	1	0.973938
Solyc09g150115	Solyc09g150115.1	Unknown protein	10	3	10	9	6	14												-1.77128	0.2487	-0.667731	-0.294081	0.589088	0.916431	-0.883169	1.4772	2.36037	-0.542781	1.25682	1	0.890579	0.729277	0.870981	0.695431	1	1	0.477148	0.148388	1	0.973938
Solyc05g018170	Solyc05g018170.1	Unknown protein	2	0	3	0	1	1												-1.76946	1.05429	-0.645614	-1.85071	-0.694159	1.6999	-1.15655	0	1.07531	-2.905	-0.0485452	1	1	1	1	1	1	1	1	1	1	1
Solyc10g011650	Solyc10g011650.3	Auxin-responsive GH3 family protein (AHRD V3.3 *** A0A2U1MJ34_ARTAN)	2	0	1	1	4	2												-1.76903	-0.514622	1.32856	-0.888492	0.235851	-1.84318	-1.12434	0.880541	2.00488	-0.37387	-1.09271	1	1	1	1	1	1	1	1	1	1	1
Solyc10g075114	Solyc10g075114.1	purine permease 1-like (AHRD V3.11 *-* tr|A0A1S4AAJ7|A0A1S4AAJ7_TOBAC)	2	0	0	0	2	3												-1.76899	-1.47637	0.228732	-1.85024	0.716939	-1.7051	-2.56718	0	2.48593	0	0.488208	1	1	1	1	1	1	1	1	1	1	1
Solyc09g031960	Solyc09g031960.1	Unknown protein	7	2	9	7	2	8												-1.76654	0.68563	-1.65943	-0.065641	0.358564	2.34506	-0.424205	1.7009	2.1251	-0.751271	2.018	1	0.669746	0.43257	0.973829	0.833349	1	1	0.44555	0.263589	1	0.973793
Solyc03g150129	Solyc03g150129.1	purine permease 1-like (AHRD V3.3 *-* A0A1S4AAJ7_TOBAC)	2	0	1	1	1	1												-1.76312	-0.508726	-0.639286	-0.882595	-0.687831	0.13056	-0.194764	0.880523	1.07529	-0.373869	-0.0485451	1	1	1	1	1	1	1	1	1	1	1
Solyc07g054910	Solyc07g054910.3	Methyl jasmonate esterase (AHRD V3.3 *-* Q56SE1_SOLTU)	2	0	0	0	0	2												-1.76322	-1.47062	-1.60118	-1.84448	0.243553	0	-2.08804	0	2.00678	0	1.84473	1	1	1	1	1	1	1	1	1	1	1
Solyc04g076750	Solyc04g076750.2	Oligopeptide transporter (AHRD V3.3 *** A0A200QXQ7_9MAGN)	2	0	2	0	0	0												-1.75878	0.44301	-1.59679	-1.8401	-1.64534	2.0398	0	0	0	-2.28311	0	1	1	1	1	1	1	1	1	1	1	1
Solyc06g084620	Solyc06g084620.1	Pectinesterase (AHRD V3.3 *** A0A2G2WMS8_CAPBA)	2	0	1	2	0	0												-1.75932	-0.504875	-1.59723	-0.111578	-1.64577	1.09235	1.5342	1.64774	0	0.393297	0	1	1	1	1	1	1	1	1	1	1	1
Solyc08g021880	Solyc08g021880.1	Ankyrin repeat family protein (AHRD V3.3 *-* F8WLB2_CITUN)	2	0	0	7	4	1												-1.7592	-1.46655	1.39716	1.76655	-0.683868	-2.86371	2.45042	3.52575	1.07534	3.2331	-2.08103	1	1	1	1	1	1	1	1	1	1	1
Solyc09g066050	Solyc09g066050.2	homeobox-leucine zipper protein ROC8 (AHRD V3.3 *** A0A2I4EBE3_9ROSI)	2	0	0	6	0	0												-1.75943	-1.46687	-1.59743	1.48067	-1.64598	0	3.12665	3.24009	0	2.94754	0	1	1	1	1	1	1	1	1	1	1	1
Solyc12g077680	Solyc12g077680.1	NAP1-related protein 2 (AHRD V3.3 --* A0A1U8FWN2_CAPAN)	2	0	1	2	0	1												-1.75871	-0.504384	-1.59672	-0.149768	-0.683488	1.09234	0.53372	1.60895	1.07523	0.354616	0.913237	1	1	1	1	1	1	1	1	1	1	1
Solyc12g089190	Solyc12g089190.1	Protein RADIALIS-like 6 (AHRD V3.3 *** A0A1U8ERP9_CAPAN)	17	5	5	1	0	1			-4.059	-4.778	-3.865							-1.75862	-1.47263	-4.77789	-4.05941	-3.86464	3.30526	-0.194766	-2.30078	-2.10602	-2.58678	0.91325	1	0.241338	0.00389191	0.0141067	0.0177002	1	1	0.311056	0.322481	1	0.987933
Solyc03g115620	Solyc03g115620.2	weak chloroplast movement under blue light protein (DUF827) (AHRD V3.3 --* AT1G12150.2)	2	0	0	1	1	0												-1.75626	-1.46372	-0.632508	-0.875814	-1.64283	-0.831217	0.767014	0.880446	0	0.587911	-1.01032	1	1	1	1	1	1	1	1	1	1	1
Solyc04g050060	Solyc04g050060.1	Unknown protein	2	0	0	1	2	0												-1.75624	-1.46372	0.3402	-0.875814	-1.64283	-1.80392	0.767014	0.880424	0	0.587911	-1.98303	1	1	1	1	1	1	1	1	1	1	1
Solyc04g054960	Solyc04g054960.1	Late embryogenesis abundant (LEA) hydroxyproline-rich glycoprotein family (AHRD V3.3 *** Q84VP8_ARATH)	2	0	0	0	0	0												-1.75621	-1.46372	-1.59428	-1.83759	-1.64283	0	0	0	0	0	0	1	1	1	1	1	1	1	1	1	1	1
Solyc07g064070	Solyc07g064070.3	U4/U6 small nuclear ribonucleoprotein Prp31-like (AHRD V3.3 *** A0A2I4E1L8_9ROSI)	2	0	1	0	2	1												-1.75624	-0.50195	0.44168	-1.83759	-0.681053	-0.943629	-1.15654	0	1.07518	-1.33564	-1.12273	1	1	1	1	1	1	1	1	1	1	1
Solyc08g008260	Solyc08g008260.2	myosin heavy chain-like protein (AHRD V3.3 *-* AT5G41780.4)	2	0	0	0	0	0												-1.75626	-1.46372	-1.59428	-1.83759	-1.64283	0	0	0	0	0	0	1	1	1	1	1	1	1	1	1	1	1
Solyc09g066035	Solyc09g066035.1	Unknown protein	2	0	0	0	0	4												-1.75624	-1.46376	-1.59432	-1.83763	1.21543	0	-3.05306	0	2.97166	0	2.80975	1	1	1	1	1	1	1	1	1	1	1
Solyc11g061985	Solyc11g061985.1	Peptidyl-prolyl cis-trans isomerase PASTICCINO1 (AHRD V3.11 *-* tr|A0A2G2VE40|A0A2G2VE40_CAPBA)	2	0	1	0	0	0												-1.75626	-0.50195	-1.59428	-1.83759	-1.64283	1.09233	0	0	0	-1.33564	0	1	1	1	1	1	1	1	1	1	1	1
Solyc12g019610	Solyc12g019610.3	#N/A	2	0	0	0	0	0												-1.7563	-1.46372	-1.59428	-1.83759	-1.64283	0	0	0	0	0	0	1	1	1	1	1	1	1	1	1	1	1
Solyc12g027550	Solyc12g027550.2	Photosystem II CP43 reaction center protein (AHRD V3.11 *-* tr|A0A2G3CGH6|A0A2G3CGH6_CAPCH)	2	0	0	1	1	2												-1.75624	-1.46372	-0.632508	-0.875814	0.139756	-0.831217	-1.01557	0.880428	1.896	0.587911	0.772264	1	1	1	1	1	1	1	1	1	1	1
Solyc09g075840	Solyc09g075840.4	#N/A	2	0	0	1	1	0												-1.75435	-1.46171	-0.630475	-0.873785	-1.64081	-0.831231	0.767027	0.880563	0	0.587921	-1.01034	1	1	1	1	0.73201	1	1	1	1	1	0.992286
Solyc04g071060	Solyc04g071060.3	RNA-binding protein 2-like (AHRD V3.11 *-* tr|A0A2I4GWB3|A0A2I4GWB3_9ROSI)	2	0	2	4	1	0												-1.75102	0.363101	-0.627139	1.04068	-1.63748	0.99024	2.67816	2.79171	0	0.677583	-1.01034	1	1	1	1	1	1	1	1	1	1	1
Solyc07g007530	Solyc07g007530.1	Egg cell-secreted-like protein (DUF1278) (AHRD V3.3 -** A8MQE4_ARATH)	2	0	0	2	2	1												-1.74158	-1.44896	0.392842	-0.115684	-0.66628	-1.84181	0.550595	1.6259	1.0753	1.33328	-1.05912	1	1	1	1	1	1	1	1	1	1	1
Solyc07g056708	Solyc07g056708.1	DUF239 domain-containing protein/DUF4409 domain-containing protein (AHRD V3.11 *** tr|A0A1Q3CSL7|A0A1Q3CSL7_CEPFO)	2	0	0	4	1	1												-1.74163	-1.44901	-0.617777	0.980568	-0.666323	-0.83123	1.64689	2.7222	1.0753	2.42957	-0.0485452	1	1	1	1	1	1	1	1	1	1	1
Solyc08g082780	Solyc08g082780.2	Unknown protein	2	0	1	1	5	0												-1.73491	-0.480537	1.56017	-0.854406	-1.62143	-2.04071	0.767024	0.880502	0	-0.373869	-3.1816	1	1	1	1	1	1	1	1	1	1	1
Solyc04g078530	Solyc04g078530.3	Carbohydrate esterase, putative (DUF303) (AHRD V3.3 *** Q0WNN6_ARATH)	2	0	0	3	0	2												-1.73413	-1.44157	-1.57213	0.656282	0.260548	0	0.395735	2.39041	1.99468	2.09785	1.83268	1	1	1	1	1	1	1	1	1	1	1
Solyc08g150104	Solyc08g150104.1	Unknown protein	2	0	0	2	3	1												-1.73396	-1.44137	0.739842	0.0251044	-0.658686	-2.18121	0.68379	1.75907	1.07528	1.46647	-1.39853	1	1	1	1	1	1	1	1	1	1	1
Solyc08g065765	Solyc08g065765.1	#N/A	2	0	0	1	0	1												-1.7275	-1.43496	-1.56552	-0.847044	-0.652281	0	-0.194763	0.880457	1.07522	0.587914	0.913236	1	1	1	1	1	1	1	1	1	1	1
Solyc09g015350	Solyc09g015350.4	Protein trichome birefringence-like 34 (AHRD V3.3 *** A0A2G3BM77_CAPCH)	27	8	10	14	17	14												-1.72631	-1.15889	-0.461854	-0.998418	-0.815706	-0.697034	-0.182712	0.727896	0.910607	0.16047	-0.353852	1	0.34294	0.754609	0.407966	0.493494	1	1	0.678321	0.53638	1	0.989529
Solyc08g075180	Solyc08g075180.1	HXXXD-type acyl-transferase family protein (AHRD V3.3 *** F4JBC7_ARATH)	2	0	0	0	0	0												-1.72458	-1.43198	-1.56254	-1.80584	-1.61108	0	0	0	0	0	0	1	1	1	1	1	1	1	1	1	1	1
Solyc10g055110	Solyc10g055110.2	Tsw (AHRD V3.11 *-* tr|A0A1C9TCM9|A0A1C9TCM9_CAPCH)	2	0	1	0	0	0												-1.72456	-0.470201	-1.56254	-1.80584	-1.61108	1.09233	0	0	0	-1.33564	0	1	1	1	1	1	1	1	1	1	1	1
Solyc12g013740	Solyc12g013740.3	receptor-like protein 12 (AHRD V3.11 *-* tr|A0A1U8E178|A0A1U8E178_CAPAN)	2	0	0	0	0	0												-1.72458	-1.43198	-1.56254	-1.80584	-1.61108	0	0	0	0	0	0	1	1	1	1	1	1	1	1	1	1	1
Solyc12g021140	Solyc12g021140.1	Sulfotransferase (AHRD V3.3 *-* A0A2G3B6Y2_CAPCH)	2	0	0	0	0	0												-1.72454	-1.43198	-1.56254	-1.80584	-1.61108	0	0	0	0	0	0	1	1	1	1	1	1	1	1	1	1	1
Solyc12g098805	Solyc12g098805.1	Unknown protein	2	0	0	0	0	0												-1.72453	-1.43198	-1.56254	-1.80584	-1.61108	0	0	0	0	0	0	1	1	1	1	1	1	1	1	1	1	1
Solyc06g008540	Solyc06g008540.1	Unknown protein	2	0	1	0	1	0												-1.72449	-0.470201	-0.60076	-1.80584	-1.61108	0.130558	0	0	0	-1.33564	-1.01032	1	1	1	1	1	1	1	1	1	1	1
Solyc06g030590	Solyc06g030590.3	Long chain base biosynthesis protein 2a (AHRD V3.11 *** tr|A0A2G2YED8|A0A2G2YED8_CAPAN)	2	0	0	1	1	0												-1.72447	-1.43198	-0.60076	-0.844066	-1.61108	-0.831217	0.767014	0.880404	0	0.587911	-1.01032	1	1	1	1	1	1	1	1	1	1	1
Solyc06g074160	Solyc06g074160.3	B3 domain-containing protein (AHRD V3.3 *** A0A2G2WMI9_CAPBA)	2	0	0	2	0	1												-1.72449	-1.43198	-1.56254	0.173866	-0.649304	0	0.823171	1.89836	1.07519	1.60584	0.913231	1	1	1	1	1	1	1	1	1	1	1
Solyc08g066130	Solyc08g066130.1	Unknown protein	2	0	3	2	0	0												-1.72444	1.10645	-1.56254	-0.119419	-1.61108	2.66899	1.49166	1.60502	0	-1.22587	0	1	1	1	1	1	1	1	1	1	1	1
Solyc08g066910	Solyc08g066910.1	Unknown protein	2	0	0	2	0	0												-1.72447	-1.43198	-1.56254	0.138637	-1.61108	0	1.74972	1.86311	0	1.57061	0	1	1	1	1	1	1	1	1	1	1	1
Solyc08g076490	Solyc08g076490.2	MAP kinase kinase kinase 64	2	0	3	2	0	0												-1.72442	1.10645	-1.56254	-0.00453916	-1.61108	2.66899	1.60654	1.71988	0	-1.11099	0	1	1	1	1	1	1	1	1	1	1	1
Solyc09g008360	Solyc09g008360.2	Heparan-alpha-glucosaminide N-acetyltransferase-like protein (DUF1624) (AHRD V3.3 *** Q94CC1_ARATH)	2	0	0	1	0	1												-1.72449	-1.43198	-1.56254	-0.844066	-0.649304	0	-0.194762	0.880425	1.07519	0.587911	0.913231	1	1	1	1	1	1	1	1	1	1	1
Solyc09g031510	Solyc09g031510.1	Unknown protein	2	0	0	4	2	2												-1.72441	-1.43198	0.0487719	1.1587	0.271668	-1.48075	0.887029	2.88311	1.99608	2.59067	0.222896	1	1	1	1	1	1	1	1	1	1	1
Solyc09g031870	Solyc09g031870.4	ADP-ribosylation factor-like protein 2 (AHRD V3.3 *-* A0A1U8EKF4_CAPAN)	2	0	2	0	0	1												-1.72443	0.27984	-1.56254	-1.80584	-0.649304	1.84238	-1.15654	0	1.07513	-2.08568	0.913231	1	1	1	1	1	1	1	1	1	1	1
Solyc10g007270	Solyc10g007270.4	Pollen allergen Ole e.1	2	0	1	0	0	0												-1.72446	-0.470201	-1.56254	-1.80584	-1.61108	1.09233	0	0	0	-1.33564	0	1	1	1	1	1	1	1	1	1	1	1
Solyc06g035710	Solyc06g035710.1	Protein DETOXIFICATION (AHRD V3.3 *** A0A1Q3CGT0_CEPFO)	13	4	31	36	24	26								3.118	2.82			-1.70638	1.52301	1.05746	1.41157	1.11335	0.465553	0.298211	3.11795	2.81974	-0.111446	0.0558959	1	0.0788203	0.298225	0.109449	0.223005	1	1	0.00540012	0.013315	1	1
Solyc11g011755	Solyc11g011755.1	#N/A	9	3	0	1	3	2												-1.70371	-3.87198	-1.73919	-3.28405	-2.1698	-2.13278	-1.11425	-1.58035	-0.46609	0.587922	-0.430608	1	0.180079	1	0.279019	0.466581	1	1	0.721265	0.912983	1	0.997203
Solyc11g072700	Solyc11g072700.2	DUF604 domain-containing protein (AHRD V3.11 *** tr|A0A1Q3BUE7|A0A1Q3BUE7_CEPFO)	7	2	1	0	0	1												-1.69921	-2.31441	-3.40676	-3.65007	-2.49352	1.09235	-1.15656	-1.95086	-0.794301	-1.33566	0.913248	1	1	1	1	1	1	1	1	1	1	1
Solyc06g054030	Solyc06g054030.2	Bifunctional inhibitor/lipid-transfer protein/seed storage 2S albumin superfamily protein (AHRD V3.3 *** A0A2U1NA97_ARTAN)	6	2	1	3	2	3												-1.68936	-2.30402	-1.48606	-1.2502	-1.00822	-0.817961	-0.241984	0.43916	0.681143	1.05381	0.477835	1	1	1	1	0.774901	1	1	1	1	1	0.997203
Solyc06g009040	Solyc06g009040.4	Glutathione S-transferase (AHRD V3.3 *** A0A2G3C3Q3_CAPCH)	26	8	13	23	13	27									1.87			-1.68574	-0.706056	-0.845064	-0.252232	0.183932	0.139007	-0.436163	1.43351	1.86968	0.453825	1.029	1	0.430608	0.358851	0.789766	0.839463	1	1	0.150758	0.0323517	1	0.955078
Solyc06g083930	Solyc06g083930.2	LOB domain-containing protein (AHRD V3.3 *** A0A2U1NMH9_ARTAN)	13	4	33	29	22	31								2.808	3.074			-1.68226	1.65898	0.954148	1.12557	1.39198	0.704834	-0.266405	2.80783	3.07423	-0.53341	0.437829	1	0.050656	0.366919	0.232469	0.107087	1	1	0.0155835	0.00560781	1	0.979603
Solyc04g076240	Solyc04g076240.3	bHLH transcription factor 033	10	3	2	1	3	4												-1.67701	-1.98407	-1.57777	-3.24434	-1.13414	-0.406298	-2.1102	-1.56733	0.542867	-1.26027	0.443631	1	0.325226	1	0.11106	0.53017	1	1	0.608601	0.833646	1	0.992286
Solyc11g020260	Solyc11g020260.3	Receptor-kinase, putative (AHRD V3.3 *** B9SZK5_RICCO)	42	13	33	33	25	42									1.8			-1.67399	-0.0528768	-0.562182	-0.42247	0.1261	0.509305	-0.54857	1.25152	1.80009	-0.369593	0.688282	1	0.950919	0.463039	0.556034	0.871146	1	1	0.120927	0.00921633	1	0.973793
Solyc05g007830	Solyc05g007830.3	expansin12	15289	4723	10472	6529	12749	3032	-1.672		-1.303		-2.191						-2.114	-1.67217	-0.224478	-0.0770392	-1.30261	-2.19115	-0.147439	0.888533	0.369553	-0.51898	-1.07813	-2.11411	6.61858e-06	0.587712	0.883898	1.65073e-05	1.75111e-14	1	1	0.394413	0.159218	0.337689	5.03899e-11
Solyc10g086260	Solyc10g086260.3	anthocyanin 1	9	3	3	4	0	3												-1.66863	-1.3705	-3.9554	-1.30094	-1.53117	2.5849	0.230227	0.367691	0.137464	0.0695573	2.42423	1	0.666594	1	0.677974	0.60702	1	1	0.938475	0.974622	1	0.973938
Solyc06g051000	Solyc06g051000.2	S-adenosyl-L-methionine-dependent methyltransferases superfamily protein (AHRD V3.3 *** A0A1I9LPV2_ARATH)	42	13	9	5	13	9												-1.66441	-1.87665	-1.58168	-3.16945	-2.07487	-0.294974	-1.09458	-1.50504	-0.410462	-1.2928	-0.493191	1	0.317883	0.44326	0.0835001	0.247191	1	1	0.554263	0.87479	1	0.992195
Solyc12g088330	Solyc12g088330.1	ZCF37 (AHRD V3.3 *** A0A2U1NT51_ARTAN)	16	5	0	3	5	8		-4.543										-1.66046	-4.54281	-1.43472	-2.44485	-0.853545	-3.10809	-1.5913	-0.784394	0.806911	2.09796	0.581176	1	0.0102235	0.377484	0.121888	0.5669	1	1	0.764568	0.675831	1	0.987933
Solyc12g036860	Solyc12g036860.3	DDE_4 domain-containing protein (AHRD V3.3 *** A0A1Q3B4E3_CEPFO)	9	3	5	3	4	9												-1.64284	-0.650793	-0.981116	-1.77782	0.0633271	0.330324	-1.84115	-0.134976	1.70617	-1.12703	1.04444	1	0.76858	1	0.389057	0.977748	1	1	0.9712	0.42477	1	0.977918
Solyc05g048740	Solyc05g048740.3	LOB domain-containing protein (AHRD V3.3 *** A0A2U1QNF0_ARTAN)	25	8	16	22	17	10												-1.64088	-0.36982	-0.376928	-0.205693	-1.20197	0.00710791	0.996273	1.43519	0.438916	0.164126	-0.825038	1	0.805501	0.820337	0.89295	0.340219	1	1	0.336452	0.809891	1	0.977101
Solyc10g055545	Solyc10g055545.1	Rac-like GTP binding protein (AHRD V3.3 *-* Q9S821_PHYPA)	28	9	4	15	10	18		-2.497										-1.63001	-2.49682	-1.34912	-0.961792	-0.513579	-1.1477	-0.448212	0.66822	1.11643	1.53503	0.835543	1	0.023738	0.170773	0.295701	0.590354	1	1	0.634529	0.304669	1	0.973938
Solyc07g006660	Solyc07g006660.1	Glyoxal oxidase-related protein (AHRD V3.3 *** Q9SVX6_ARATH)	9	3	6	9	7	4												-1.62272	-0.296591	-0.282952	-0.228779	-1.09297	-0.0136392	0.864187	1.39394	0.529754	0.0678121	-0.810014	1	0.914161	0.926953	0.934252	0.649879	1	1	0.643681	0.869851	1	0.987933
Solyc06g035760	Solyc06g035760.4	Cytochrome P450 (AHRD V3.11 *** tr|A0A200R0H9|A0A200R0H9_9MAGN)	16	5	8	21	7	21												-1.61759	-0.648785	-1.04666	0.368277	0.568927	0.39787	-0.20065	1.98586	2.18651	1.01706	1.61558	1	0.672647	0.505609	0.80642	0.669197	1	1	0.177813	0.10761	1	0.955078
Solyc04g073953	Solyc04g073953.1	#N/A	3	1	0	0	0	0												-1.61373	-2.28276	-2.41331	-2.65662	-2.46186	0	0	-1.04289	-0.848126	0	0	1	1	1	1	1	1	1	1	1	1	1
Solyc04g008135	Solyc04g008135.1	#N/A	6	2	2	5	0	1												-1.61309	-1.26951	-3.30641	-0.37478	-2.39316	2.0369	2.01838	1.2383	-0.780076	0.89473	0.913249	1	1	1	1	0.377488	1	1	1	1	1	0.989589
Solyc03g083700	Solyc03g083700.1	Plant invertase/pectin methylesterase inhibitor superfamily protein (AHRD V3.3 *** A0A2U1KPL8_ARTAN)	3	1	0	0	0	0												-1.59534	-2.26436	-2.39492	-2.63823	-2.44346	0	0	-1.04289	-0.848126	0	0	1	1	1	1	1	1	1	1	1	1	1
Solyc06g051140	Solyc06g051140.4	ubiquitin-conjugating enzyme 23 (AHRD V3.3 *-* AT2G16920.2)	56	18	5	13	19	11		-3.135	-2.149		-2.202							-1.59164	-3.13546	-1.32708	-2.14939	-2.20195	-1.80838	0.0525583	-0.557759	-0.610317	0.986065	-0.87487	1	0.00396961	0.194269	0.0232191	0.020104	1	1	0.726567	0.662835	1	0.973938
Solyc09g030515	Solyc09g030515.1	#N/A	3	1	2	2	1	2												-1.5876	-0.344714	-1.42547	-0.89702	-0.541124	1.08075	-0.355896	0.690577	1.04647	-0.552306	0.884345	1	1	1	1	1	1	1	1	1	1	1
Solyc09g074590	Solyc09g074590.1	Monothiol glutaredoxin-S2 (AHRD V3.3 *** A0A2G2VZS0_CAPBA)	19	6	10	23	7	8												-1.58805	-0.598996	-1.14962	0.248335	-1.06174	0.550625	1.31007	1.83639	0.526318	0.847331	0.0878861	1	0.767338	0.57322	0.905042	0.55533	1	1	0.351172	0.825039	1	1
Solyc12g099730	Solyc12g099730.3	DUF604 domain-containing protein (AHRD V3.3 *** A0A1Q3CIC6_CEPFO)	3	1	0	1	1	1												-1.581	-2.25009	-1.41886	-1.66217	-1.46741	-0.831231	-0.194765	-0.0811726	0.113592	0.587921	-0.0485453	1	1	1	1	1	1	1	1	1	1	1
Solyc09g018215	Solyc09g018215.1	1,2-dihydroxy-3-keto-5-methylthiopentene dioxygenase 4 (AHRD V3.11 *-* tr|A0A2G2Y3Y2|A0A2G2Y3Y2_CAPAN)	3	1	5	2	1	1												-1.57536	0.968278	-1.41323	-0.706251	-1.46178	2.38151	0.755526	0.869111	0.113585	-1.67453	-0.0485454	1	1	1	1	0.677471	1	1	1	1	1	1
Solyc09g007020	Solyc09g007020.1	Pathogenesis-related protein.1	3	1	4	2	2	3												-1.57368	0.487974	-0.577132	-0.886416	0.0214436	1.06511	-0.90786	0.687262	1.59512	-1.37439	0.598575	1	1	1	1	0.996699	1	1	1	1	1	0.997203
Solyc12g006970	Solyc12g006970.1	Unknown protein	6	2	7	4	6	5												-1.57059	0.522517	0.115937	-0.628135	-0.133583	0.406579	-0.494552	0.942459	1.43701	-1.15065	-0.24952	1	0.805501	1	0.781069	0.955845	1	1	0.762086	0.55712	1	0.997203
Solyc12g044270	Solyc12g044270.2	Rop guanine nucleotide exchange factor 9 (AHRD V3.3 *** A0A2G3BHY6_CAPCH)	3	1	3	0	0	2												-1.56975	0.217368	-2.36941	-2.61272	-0.57769	2.58677	-2.03503	-1.04297	0.992059	-2.83008	1.79172	1	1	1	1	1	1	1	1	1	1	1
Solyc07g063470	Solyc07g063470.1	hypothetical protein (AHRD V3.3 *** AT1G52855.1)	6	2	7	6	6	11												-1.56337	0.499536	0.200816	-0.0889338	1.03371	0.29872	-1.12264	1.47444	2.59708	-0.588469	0.832891	1	0.801065	0.933739	0.969253	0.520233	1	1	0.560707	0.17413	1	0.977918
Solyc05g055020	Solyc05g055020.4	Protein LIGHT-DEPENDENT SHORT HYPOCOTYLS 5 (AHRD V3.3 *** A0A2G2WUJ9_CAPBA)	9	3	1	7	7	6												-1.55366	-2.74172	-0.208276	-0.45714	-0.431643	-2.53344	-0.0254967	1.09652	1.12202	2.28458	-0.223367	1	0.150236	1	0.789766	0.79536	1	1	0.616269	0.568736	1	0.997203
Solyc03g097390	Solyc03g097390.3	Acyl-[acyl-carrier-protein] hydrolase (AHRD V3.3 *** A0A2G2VB33_CAPBA)	6	2	17	11	14	16												-1.55329	1.81901	1.4181	0.885968	1.55919	0.400909	-0.673221	2.43926	3.11248	-0.933043	0.141086	1	0.183234	0.364569	0.58903	0.257164	1	1	0.223649	0.0734156	1	0.999447
Solyc12g035180	Solyc12g035180.1	Unknown protein	15	5	8	11	11	5												-1.55086	-0.56315	-0.198543	-0.538574	-1.45858	-0.364607	0.920011	1.01229	0.0922772	0.024576	-1.26004	1	0.701665	0.908372	0.703811	0.272193	1	1	0.569791	0.968162	1	0.973938
Solyc05g046360	Solyc05g046360.3	Cell differentiation protein RCD1-like protein (AHRD V3.3 *** A0A2G3CUT5_CAPCH),Pfam:PF04078	33	12	2	16	7	3		-3.862			-3.419							-1.5469	-3.86164	-2.20851	-1.20606	-3.41888	-1.65313	2.21283	0.34084	-1.87199	2.65559	-1.21037	1	0.0274958	0.15559	0.43607	0.0290757	1	1	0.88873	0.337114	1	0.977101
Solyc04g011790	Solyc04g011790.1	Glutaredoxin (AHRD V3.3 *** A0A1L7MRR3_SOLPI)	17	6	13	16	14	3												-1.54484	-0.176703	-0.103341	-0.281717	-2.41839	-0.073362	2.13668	1.26312	-0.873555	-0.105014	-2.31505	1	0.927711	0.963105	0.879574	0.142357	1	1	0.522725	0.708457	1	0.927901
Solyc04g078980	Solyc04g078980.4	Hexosyltransferase (AHRD V3.11 *** tr|K4BUY2|K4BUY2_SOLLC)	3	1	2	2	2	1												-1.54393	-0.424825	-0.426783	-0.741757	-1.43034	0.00195768	0.688579	0.802172	0.113593	-0.316931	-1.00355	1	1	1	1	1	1	1	1	1	1	1
Solyc11g042870	Solyc11g042870.1	Ribosomal protein L7Ae/L30e/S12e/Gadd45 family protein (AHRD V3.3 --* AT3G62870.1)	12	4	2	5	12	3												-1.54233	-2.25897	0.177078	-1.35222	-1.82634	-2.43605	0.474116	0.190111	-0.284006	0.906751	-2.00342	1	0.239934	0.935044	0.434446	0.290107	1	1	0.949857	0.91751	1	0.973793
Solyc12g038810	Solyc12g038810.3	Serine/threonine-protein kinase H.1	5	2	0	0	0	0												-1.54164	-3.11512	-3.24567	-3.48898	-3.29422	0	0	-1.94734	-1.75258	0	0	1	1	1	1	1	1	1	1	1	1	1
Solyc12g038640	Solyc12g038640.1	Unknown protein	9	3	4	4	2	3												-1.54047	-0.860189	-1.99479	-1.16897	-1.41428	1.1346	0.245309	0.371501	0.126192	-0.308782	0.580514	1	0.718055	1	0.603369	0.5164	1	1	0.918668	0.970178	1	0.992286
Solyc03g083690	Solyc03g083690.1	Unknown protein	3	1	10	15	10	9												-1.5382	1.94852	1.85272	2.24618	1.65582	0.0957975	0.590364	3.78438	3.19402	0.297666	-0.196901	1	0.318076	0.380281	0.232907	0.397286	1	1	0.0876224	0.154511	1	0.998792
Solyc10g081500	Solyc10g081500.1	Ankyrin repeat-containing protein (AHRD V3.3 *** A0A2U1MHZ3_ARTAN)	6	2	8	8	3	5												-1.53771	0.749089	-0.740719	0.406459	-0.118723	1.48981	0.525182	1.94417	1.41899	-0.34263	0.621995	1	0.751407	0.799783	0.872111	0.965866	1	1	0.480881	0.606997	1	0.98999
Solyc12g062227	Solyc12g062227.1	#N/A	6	2	4	5	1	1												-1.5328	-0.206378	-2.26502	-0.295621	-2.31356	2.05864	2.01794	1.23718	-0.780758	-0.0892429	-0.0485455	1	0.935688	1	0.903296	0.307997	1	1	0.678308	0.816746	1	1
Solyc03g116130	Solyc03g116130.2	Glutathione S-transferase (AHRD V3.3 *** A0A200QF27_9MAGN)	6	2	0	0	4	3												-1.52846	-3.06997	-0.342815	-3.44384	-0.805844	-2.72716	-2.638	-1.91538	0.722619	0	-0.463028	1	1	1	1	1	1	1	1	1	1	1
Solyc04g052890	Solyc04g052890.3	Auxin-responsive protein SAUR65 (AHRD V3.3 *** A0A2G2Y5L8_CAPAN)	35	12	8	11	11	3					-3.393							-1.51412	-1.77789	-1.50851	-1.73938	-3.39318	-0.269379	1.65379	-0.225265	-1.87906	0.0385089	-1.88466	1	0.185384	0.289388	0.187938	0.0194895	1	1	0.923846	0.298803	1	0.973793
Solyc05g047560	Solyc05g047560.1	Glycosyltransferase (AHRD V3.3 *** F4KHR9_ARATH)	3	1	1	0	1	1												-1.51339	-1.22068	-1.35124	-2.55634	-1.39979	0.13056	-1.15655	-1.04295	0.113604	-1.33566	-0.0485451	1	1	1	1	1	1	1	1	1	1	1
Solyc07g047827	Solyc07g047827.1	Unknown protein	3	1	1	2	3	2												-1.50414	-1.21144	0.118775	-0.658175	-0.479311	-1.33022	-0.178864	0.845962	1.02483	0.553268	-0.598086	1	1	1	1	1	1	1	1	1	1	1
Solyc10g052714	Solyc10g052714.1	Unknown protein	5	2	1	2	4	0												-1.50431	-2.081	-0.436019	-1.51867	-3.2219	-1.64498	1.70323	-0.0143643	-1.71759	0.562327	-2.78588	1	1	1	1	1	1	1	1	1	1	1
Solyc10g076610	Solyc10g076610.2	lysyl-tRNA synthetase	6	2	24	18	16	12												-1.50056	2.37547	1.67736	1.65714	1.20553	0.698105	0.451607	3.1577	2.70609	-0.718327	-0.471829	1	0.231929	0.473241	0.448756	0.590035	1	1	0.205776	0.267189	1	0.992286
Solyc10g079900	Solyc10g079900.3	Unknown protein	3	1	0	4	2	1												-1.50061	-2.16972	-0.571134	0.385914	-1.38703	-1.59858	1.77294	1.88653	0.113583	2.55563	-0.815895	1	1	1	1	0.653748	1	1	1	1	1	0.990361
Solyc03g083080	Solyc03g083080.1	isoleucine--tRNA ligase, chloroplastic/mitochondrial (AHRD V3.3 --* XP_020871410.1)	6	2	3	5	1	3												-1.49786	-0.625748	-2.22955	-0.187971	-0.801991	1.6038	0.61402	1.30989	0.695874	0.437777	1.42756	1	1	1	1	0.766994	1	1	1	1	1	0.979127
Solyc08g079980	Solyc08g079980.1	Subtilisin-like protease (AHRD V3.3 *** Q9LWA3_SOLLC)	20	7	1	2	1	11												-1.49517	-3.89349	-4.02405	-3.34742	-0.699199	0.130561	-2.64822	-1.85225	0.795971	0.546071	3.32485	1	0.0944061	0.0982228	0.142143	0.762427	1	1	0.548181	0.76503	1	0.926931
Solyc07g049640	Solyc07g049640.3	MYB-like transcription factor family protein (AHRD V3.11 *-* tr|A0A2K3LRI2|A0A2K3LRI2_TRIPR)	3	1	0	2	0	1												-1.49387	-2.16295	-2.29351	-0.601154	-1.38027	0	0.779113	0.89272	0.113607	1.5618	0.913244	1	1	1	1	1	1	1	1	1	1	1
Solyc04g019310	Solyc04g019310.3	UPF04.1	3	1	0	1	0	1												-1.49208	-2.16117	-2.29173	-1.57325	-1.37848	0	-0.194765	-0.0811694	0.113596	0.587921	0.913247	1	1	1	1	1	1	1	1	1	1	1
Solyc11g007945	Solyc11g007945.1	Unknown protein	3	1	2	1	1	4												-1.4923	-0.416765	-1.33016	-1.57347	0.562436	0.913398	-2.13591	-0.0811749	2.05473	-1.15671	1.8926	1	1	1	1	1	1	1	1	1	1	1
Solyc03g083500	Solyc03g083500.3	DUF1442 domain-containing protein (AHRD V3.3 *** A0A1Q3BAQ3_CEPFO)	3	1	1	3	3	0												-1.49137	-1.19867	0.269645	0.00721829	-2.33957	-1.46832	2.34679	1.49859	-0.848203	1.20589	-2.60922	1	1	1	1	1	1	1	1	1	1	1
Solyc03g111930	Solyc03g111930.4	Cytochrome P450 71A6 (AHRD V3.11 *** tr|A0A2G2ZZC6|A0A2G2ZZC6_CAPAN)	6	2	1	1	2	0												-1.4891	-2.08427	-1.23639	-2.45815	-3.22517	-0.847884	0.767029	-0.969045	-1.73607	-0.373872	-1.98878	1	1	1	1	1	1	1	1	1	1	1
Solyc08g067500	Solyc08g067500.1	Non-specific lipid-transfer protein (AHRD V3.3 *** K4CLX6_SOLLC)	46	16	5	26	37	18												-1.48682	-2.87088	-0.0943472	-0.939559	-1.17931	-2.77653	0.239751	0.547263	0.307511	1.93132	-1.08496	1	0.0592505	0.965966	0.566506	0.43804	1	1	0.809423	0.884412	1	0.973938
Solyc10g006110	Solyc10g006110.3	EH domain-containing protein.1	3	1	2	3	3	3												-1.48722	-0.274612	0.219172	-0.100516	0.131141	-0.493785	-0.231657	1.3867	1.61836	0.174097	-0.0880308	1	1	1	1	0.968359	1	1	1	1	1	1
Solyc05g015654	Solyc05g015654.1	#N/A	3	1	5	3	2	6												-1.47572	1.03377	-0.435225	-0.0681642	1.10927	1.46899	-1.17744	1.40755	2.58499	-1.10193	1.5445	1	1	1	1	0.593062	1	1	1	1	1	0.973938
Solyc06g071475	Solyc06g071475.1	#N/A	3	1	1	3	0	1												-1.47515	-1.18245	-2.2748	0.00815171	-1.36155	1.09235	1.36971	1.4833	0.113593	1.1906	0.913247	1	1	1	1	1	1	1	1	1	1	1
Solyc09g150104	Solyc09g150104.1	Unknown protein	3	1	0	1	0	1												-1.47531	-2.14438	-2.27494	-1.55647	-1.3617	0	-0.194764	-0.0811607	0.113603	0.587918	0.913242	1	1	1	1	1	1	1	1	1	1	1
Solyc04g077640	Solyc04g077640.4	Serine carboxypeptidase (AHRD V3.3 *** A0A2K3MSK4_TRIPR)	44	18	10	5	6	5												-1.46435	-1.99343	-2.80415	-3.3119	-3.20949	0.810716	-0.102411	-1.84755	-1.74514	-1.31847	-0.405339	1	0.28785	0.144542	0.0702295	0.0736601	1	1	0.440471	0.430942	1	0.994989
Solyc03g114610	Solyc03g114610.1	Unknown protein	8	3	0	1	2	2												-1.45761	-3.61688	-1.84747	-3.02896	-1.91066	-1.76941	-1.1183	-1.57135	-0.453052	0.587922	-0.0631895	1	1	1	1	0.48504	1	1	1	1	1	1
Solyc12g010595	Solyc12g010595.1	transcription factor bHLH36-like (AHRD V3.11 *** tr|A0A2I4FJG0|A0A2I4FJG0_9ROSI)	25	9	11	11	6	9												-1.4573	-0.873743	-1.87597	-1.23983	-1.34461	1.00223	0.104779	0.217467	0.112688	-0.366091	0.531359	1	0.365214	0.0694878	0.173517	0.139035	1	1	0.901577	0.945546	1	0.987106
Solyc08g014105	Solyc08g014105.1	Unknown protein	8	3	4	5	7	5												-1.45351	-0.761488	-0.074324	-0.783524	-0.634349	-0.687164	-0.149175	0.669984	0.819159	-0.0220368	-0.560026	1	0.713451	0.976036	0.692635	0.744283	1	1	0.815089	0.733332	1	0.988405
Solyc10g005300	Solyc10g005300.3	Serine/threonine-protein kinase PB.1	11	4	15	17	13	19									2.375			-1.45403	0.74047	0.412658	0.547444	0.920649	0.327812	-0.373204	2.00147	2.37468	-0.193026	0.50799	1	0.513216	0.771495	0.64307	0.36329	1	1	0.133775	0.0485475	1	0.979127
Solyc03g120330	Solyc03g120330.1	F-box/kelch-repeat protein (AHRD V3.3 *** A0A1J3H379_NOCCA)	11	4	5	9	10	2												-1.4523	-0.812491	0.0513423	-0.333086	-2.33645	-0.863834	2.00336	1.11922	-0.884142	0.479406	-2.38779	1	0.625948	0.979642	0.846432	0.176836	1	1	0.573748	0.72226	1	0.927901
Solyc08g007550	Solyc08g007550.1	Unknown protein	33	12	34	31	30	19												-1.45174	0.334504	0.0331623	-0.163163	-0.679563	0.301341	0.516401	1.28858	0.772176	-0.497666	-0.712726	1	0.65033	0.973416	0.844738	0.334071	1	1	0.10881	0.401112	1	0.973793
Solyc09g064330	Solyc09g064330.2	RmlC-like cupins superfamily protein (AHRD V3.3 *** A0A2U1M1K3_ARTAN)	3	1	4	8	12	15												-1.44924	0.691621	2.28527	1.35677	2.47346	-1.59365	-1.11669	2.80601	3.9227	0.665154	0.188188	1	0.796539	0.274596	0.549441	0.187017	1	1	0.279327	0.0707421	1	0.999447
Solyc05g051350	Solyc05g051350.2	Rhamnogalacturonate lyase (AHRD V3.3 *** A0A200QXQ6_9MAGN)	11	4	23	36	16	29								3.101	2.987			-1.44621	1.35247	0.737063	1.65509	1.54072	0.615412	0.114374	3.1013	2.98693	0.30262	0.803658	1	0.189136	0.576912	0.0880137	0.109209	1	1	0.00889054	0.0112348	1	0.973938
Solyc12g077430	Solyc12g077430.1	Unknown protein	26	10	12	14	10	26												-1.43904	-0.9126	-1.2498	-1.05422	0.0409205	0.337199	-1.09514	0.384822	1.47996	-0.141622	1.29072	1	0.536423	0.409947	0.460716	0.981036	1	1	0.862428	0.301669	1	0.973938
Solyc08g068970	Solyc08g068970.3	Major centromere autoantigen B-like protein (AHRD V3.3 *-* Q9SV19_ARATH)	3	1	3	2	2	0												-1.4371	0.390002	-0.3992	-0.717818	-2.2853	0.789202	1.56749	0.719284	-0.848202	-1.10782	-1.8861	1	1	1	1	1	1	1	1	1	1	1
Solyc09g057607	Solyc09g057607.1	Unknown protein	3	1	4	9	2	6												-1.43587	0.784128	-0.347921	1.50716	1.17048	1.13205	0.336684	2.94303	2.60634	0.723033	1.5184	1	0.77526	1	0.51706	0.621539	1	1	0.26737	0.309698	1	0.977101
Solyc08g077130	Solyc08g077130.2	Unknown protein	21	8	3	3	3	5			-2.913									-1.43539	-2.55681	-2.71968	-2.91338	-2.00137	0.162873	-0.912012	-1.47799	-0.565982	-0.356574	0.718311	1	0.0593716	0.0546098	0.0291582	0.0906291	1	1	0.434032	0.75197	1	0.987753
Solyc10g085360	Solyc10g085360.3	Beta-fructofuranosidase, insoluble isoenzyme.1	3	1	0	5	4	3												-1.43332	-2.10241	0.587982	0.658656	0.156611	-2.69039	0.502045	2.09197	1.58993	2.76106	-0.431371	1	1	1	1	1	1	1	1	1	1	1
Solyc03g095660	Solyc03g095660.3	Unknown protein	3	1	3	4	1	1												-1.42205	0.406238	-1.25992	0.308679	-1.30846	1.66615	1.61714	1.73073	0.113593	-0.0975594	-0.0485454	1	1	1	1	1	1	1	1	1	1	1
Solyc12g011360	Solyc12g011360.2	Interactor of constitutive active ROPS 1-like protein (AHRD V3.3 *** A0A2K3NH99_TRIPR)	3	1	2	0	0	1												-1.41776	-0.257643	-2.21741	-2.46072	-1.30416	1.95977	-1.15656	-1.04296	0.113598	-2.20308	0.913248	1	1	1	1	1	1	1	1	1	1	1
Solyc04g019313	Solyc04g019313.1	UPF04.1	3	1	1	2	0	4												-1.41471	-1.12201	-2.21437	-0.542301	0.585459	1.09235	-1.12776	0.872404	2.00016	0.57971	2.79982	1	1	1	1	1	1	1	1	1	1	1
Solyc06g054110	Solyc06g054110.3	Folate-biopterin transporter 1, chloroplastic (AHRD V3.3 *-* A0A2G2WJ98_CAPBA)	3	1	6	2	1	1												-1.4116	1.44105	-1.24946	-0.535748	-1.298	2.6905	0.762255	0.875849	0.113594	-1.97679	-0.0485454	1	1	1	1	1	1	1	1	1	1	1
Solyc03g093810	Solyc03g093810.1	Unknown protein	3	1	0	0	0	0												-1.40935	-2.07842	-2.20898	-2.45228	-2.25752	0	0	-1.04294	-0.848174	0	0	1	1	1	1	1	1	1	1	1	1	1
Solyc10g008840	Solyc10g008840.3	RAB GTPase (AHRD V3.3 *** A0A2U1Q460_ARTAN)	28	10	0	2	2	2		-5.309										-1.40941	-5.30859	-3.49822	-3.80114	-3.60626	-1.81037	-0.194876	-2.39172	-2.19685	1.50745	-0.10804	1	0.0148514	0.124779	0.0815478	0.0900937	1	1	0.391224	0.396305	1	1
Solyc10g055390	Solyc10g055390.2	Major facilitator superfamily protein (AHRD V3.3 *** Q9SW40_ARATH)	1547	569	547	626	883	438	-1.408	-1.145	-1.348		-1.665							-1.4078	-1.14526	-0.592142	-1.34792	-1.66485	-0.553117	0.316924	0.0598719	-0.257052	-0.202665	-1.07271	0.0229553	0.00567841	0.227304	0.00084476	2.16001e-05	1	1	0.940955	0.663715	1	0.393742
Solyc03g112370	Solyc03g112370.1	Unknown protein	3	1	5	2	0	1												-1.40496	1.0678	-2.20463	-0.559427	-1.29138	3.27243	0.731954	0.845536	0.113581	-1.62722	0.913249	1	1	1	1	0.712517	1	1	1	1	1	0.990361
Solyc09g012040	Solyc09g012040.1	Unknown protein	3	1	3	3	2	1												-1.40056	0.364223	-0.226273	0.0372887	-1.28699	0.590496	1.32428	1.43784	0.113562	-0.326934	-1.06072	1	0.928238	1	0.993581	0.729073	1	1	0.756589	0.982314	1	0.989258
Solyc04g074880	Solyc04g074880.2	purine permease 3-like (AHRD V3.3 *** A0A2G2ZQS5_CAPAN),Pfam:PF16913	3	1	1	1	1	2												-1.39579	-1.10309	-1.23365	-1.47696	-0.368811	0.130561	-1.10815	-0.0811748	1.02698	-0.373872	0.864843	1	1	1	1	1	1	1	1	1	1	1
Solyc06g006028	Solyc06g006028.1	Leucine-rich repeat protein kinase family protein, putative (AHRD V3.11 *** tr|A0A061F9C1|A0A061F9C1_THECC)	33	13	5	6	7	5			-2.594		-2.675							-1.39422	-2.5267	-2.0734	-2.59358	-2.67502	-0.453299	0.0814406	-1.19936	-1.2808	-0.0668824	-0.601622	1	0.0568522	0.120525	0.0424961	0.0377261	1	1	0.509382	0.443875	1	0.987933
Solyc11g018490	Solyc11g018490.3	Beta-galactosidase (AHRD V3.3 *** A0A2G2ZP46_CAPAN)	5	2	1	0	0	6												-1.39019	-2.00639	-3.09874	-3.34205	0.272756	1.09235	-3.61481	-1.95186	1.66294	-1.33566	3.3715	1	1	1	1	1	1	1	1	1	1	1
Solyc12g096080	Solyc12g096080.2	Glycosyltransferase (AHRD V3.3 *** A0A2U1QCQ5_ARTAN)	3	1	2	0	1	1												-1.38815	-0.311179	-1.22603	-2.43113	-1.27457	0.914847	-1.15656	-1.04297	0.113583	-2.11995	-0.0485454	1	1	1	1	1	1	1	1	1	1	1
Solyc04g077960	Solyc04g077960.1	Transcription factor bHLH85 (AHRD V3.3 *** A0A1U8GC08_CAPAN)	3	1	0	2	1	0												-1.38277	-2.05186	-1.22063	-0.584407	-2.23097	-0.831231	1.64656	0.798366	-0.848194	1.46745	-1.01034	1	1	1	1	1	1	1	1	1	1	1
Solyc04g071640	Solyc04g071640.1	Egg cell.1	3	1	1	6	2	1												-1.38102	-1.08833	-0.269671	1.11731	-1.26744	-0.818663	2.38475	2.49833	0.113584	2.20564	-0.99777	1	1	1	1	0.746658	1	1	1	1	1	0.98999
Solyc06g076800	Solyc06g076800.3	Cytochrome P450 (AHRD V3.3 *** A0A200R4M3_9MAGN)	10	4	8	10	9	23												-1.36801	-0.0993276	0.0104428	-0.185798	1.27531	-0.10977	-1.4611	1.18221	2.64332	-0.0864706	1.26486	1	0.969524	0.997472	0.9425	0.502255	1	1	0.669517	0.181411	1	0.977101
Solyc10g047330	Solyc10g047330.1	BnaC01g19540D protein (AHRD V3.3 -** A0A078GVZ6_BRANA)	13	5	9	11	0	14				-4.383								-1.36394	-0.235894	-4.38297	-0.278522	0.239509	4.14707	-0.518031	1.08542	1.60345	-0.0426275	4.62248	1	0.870539	0.00897038	0.839876	0.850984	1	1	0.490718	0.207447	1	0.18932
Solyc07g150101	Solyc07g150101.1	#N/A	5	2	0	4	5	1												-1.35334	-2.91302	0.0869747	-0.420866	-2.13033	-2.99999	1.70946	0.932469	-0.776993	2.49215	-2.2173	1	1	1	1	0.394233	1	1	1	1	1	0.973938
Solyc11g066530	Solyc11g066530.3	#N/A	5	2	0	2	1	0												-1.34627	-2.90568	-2.07445	-1.49835	-3.08479	-0.831234	1.58644	-0.152076	-1.73851	1.40733	-1.01034	1	1	1	1	1	1	1	1	1	1	1
Solyc06g034200	Solyc06g034200.1	Phosphate transporter (AHRD V3.3 *** Q9AYT3_TOBAC)	3	1	0	1	0	0												-1.34547	-2.01446	-2.14502	-1.42655	-2.19356	0	0.767014	-0.0810857	-0.848099	0.587911	0	1	1	1	1	1	1	1	1	1	1	1
Solyc06g052147	Solyc06g052147.1	RNA-binding protein 1-like (AHRD V3.3 *** A0A2I4GFY9_9ROSI)	3	1	1	2	1	0												-1.34536	-1.05268	-1.18324	-0.701897	-2.19356	0.130558	1.49166	0.643465	-0.848195	0.350782	-1.01032	1	1	1	1	1	1	1	1	1	1	1
Solyc04g011735	Solyc04g011735.1	histone H3..1	10	4	3	10	3	6												-1.33807	-1.44982	-1.59045	-0.0667413	-0.645327	0.140637	0.578586	1.27133	0.692744	1.38308	0.945127	1	0.409942	0.388854	0.972062	0.696153	1	1	0.515001	0.740104	1	0.978692
Solyc08g069095	Solyc08g069095.1	Unknown protein	37	15	25	31	16	25												-1.33835	-0.323601	-1.03217	-0.35045	-0.491421	0.708567	0.140971	0.9879	0.846929	-0.0268487	0.540747	1	0.779974	0.326762	0.755203	0.63378	1	1	0.402189	0.453679	1	0.978797
Solyc10g150127	Solyc10g150127.1	ABC transporter D family member.1	7	3	10	7	5	8												-1.33661	0.644184	-0.548946	-0.137738	0.184163	1.19313	-0.321902	1.19887	1.52077	-0.781922	0.73311	1	0.75787	0.830176	0.954102	0.937328	1	1	0.649468	0.48934	1	0.987933
Solyc08g044390	Solyc08g044390.1	Fasciclin-like arabinogalactan protein (AHRD V3.3 *-* A0A2K3P4N3_TRIPR)	5	2	0	0	1	2												-1.33645	-2.91641	-2.08518	-3.29028	-1.21568	-0.83123	-2.0746	-1.95383	0.120768	0	0.869499	1	1	1	1	1	1	1	1	1	1	1
Solyc05g052880	Solyc05g052880.4	Plant/T7H20-70 protein (AHRD V3.3 *** A0A072U094_MEDTR)	13	5	3	6	7	6												-1.33539	-1.80669	-0.608868	-1.13778	-0.958505	-1.19782	-0.179277	0.197606	0.376883	0.66891	-0.349636	1	0.303688	0.758124	0.493665	0.558154	1	1	0.944395	0.869075	1	0.992286
Solyc04g055100	Solyc04g055100.1	DUF11.1	5	2	1	2	5	4												-1.33005	-1.93796	0.0978338	-1.43574	-0.212927	-2.0358	-1.22282	-0.105699	1.11712	0.502218	-0.310761	1	1	1	1	0.929014	1	1	1	1	1	0.996901
Solyc07g045090	Solyc07g045090.3	2-alkenal reductase (NADP(+)-dependent)-like (AHRD V3.3 *** A0A2I4GX13_9ROSI)	5	2	2	2	3	2												-1.33033	-1.05221	-0.634437	-1.39338	-1.21101	-0.417771	-0.182374	-0.0630492	0.119325	-0.341175	-0.576572	1	1	1	1	0.59315	1	1	1	1	1	0.991527
Solyc06g082640	Solyc06g082640.3	Shaggy-like protein kinase (AHRD V3.3 *** G5DXN5_SILLA)	5	2	3	3	3	8												-1.32941	-0.462152	-0.579647	-0.82392	0.767007	0.117495	-1.59093	0.505494	2.09642	-0.361768	1.34665	1	0.846339	1	0.710334	0.671795	1	1	0.882889	0.307394	1	0.973938
Solyc12g005750	Solyc12g005750.1	B-box zinc finger protein 32 (AHRD V3.3 *** A0A2G3BMP6_CAPCH)	5	2	2	8	6	10												-1.31161	-1.00748	0.399638	0.612196	1.12815	-1.40712	-0.515955	1.9238	2.43976	1.61967	0.728513	1	0.655472	1	0.740582	0.464955	1	1	0.377286	0.189364	1	0.980379
Solyc09g015010	Solyc09g015010.2	#N/A	22	10	7	19	11	11												-1.30623	-1.50876	-1.05458	-0.488157	-1.02978	-0.454178	0.541626	0.818069	0.276443	1.0206	0.0247993	1	0.358466	0.566312	0.79046	0.523204	1	1	0.707263	0.901447	1	1
Solyc12g010990	Solyc12g010990.3	Nucleotide/sugar transporter family protein (AHRD V3.3 *** A0A2U1QA65_ARTAN)	5	2	29	24	22	30		2.793			2.712			3.51	4.019			-1.3065	2.79338	2.27681	2.20372	2.71232	0.516574	-0.508606	3.51022	4.01882	-0.589663	0.435517	1	0.0178139	0.0796199	0.0796248	0.0196937	1	1	0.0324295	0.00891406	1	0.987933
Solyc04g077740	Solyc04g077740.1	hypothetical protein (AHRD V3.3 *** AT1G27461.1)	5	2	9	10	5	12												-1.3047	1.16155	0.204523	0.919383	1.39377	0.957028	-0.474389	2.22408	2.69847	-0.242169	1.18925	1	0.464635	0.930688	0.577101	0.330808	1	1	0.272903	0.129165	1	0.973938
Solyc11g044520	Solyc11g044520.1	Unknown protein	45	18	11	24	9	17		-1.724		-2.15								-1.30516	-1.72392	-2.14988	-0.993373	-1.27609	0.425963	0.282713	0.311787	0.0290748	0.730549	0.873799	1	0.0203626	0.00662771	0.150754	0.0619306	1	1	0.791499	0.981613	1	0.973938
Solyc10g007790	Solyc10g007790.3	Unknown protein	15	6	8	10	14	13												-1.30397	-0.598962	0.0430187	-0.66879	-0.113332	-0.641981	-0.555458	0.635178	1.19064	-0.0698283	-0.156351	1	0.708502	0.982488	0.661047	0.948059	1	1	0.762086	0.448866	1	0.99768
Solyc08g082150	Solyc08g082150.2	Alpha/beta-Hydrolases superfamily protein (AHRD V3.3 *-* Q9FJ29_ARATH)	5	2	5	3	4	1												-1.30209	0.306604	-0.13999	-0.825305	-2.08052	0.446594	1.25521	0.476786	-0.778428	-1.13191	-1.94053	1	1	1	1	0.358328	1	1	1	1	1	0.973938
Solyc11g017377	Solyc11g017377.1	Serine/threonine-protein phosphatase 7 long form-like protein (AHRD V3.11 *-* tr|A0A1J3DHF8|A0A1J3DHF8_NOCCA)	11	4	0	0	0	3												-1.29437	-3.88511	-4.01567	-4.25898	-1.59614	0	-2.66284	-2.96461	-0.301764	0	2.41954	1	0.722682	1	0.693941	0.889393	1	1	0.832629	0.982314	1	0.991436
Solyc03g117920	Solyc03g117920.1	FRIGIDA-like protein (AHRD V3.3 *** A0A2G2V8I5_CAPBA)	5	2	0	1	3	4												-1.29318	-2.85613	-0.480015	-2.26821	-0.209758	-2.37612	-2.05845	-0.975028	1.08342	0.587923	0.270257	1	0.270546	1	0.411158	0.945149	1	1	0.818104	0.730216	1	0.999331
Solyc04g014520	Solyc04g014520.1	transmembrane protein 45B-like (AHRD V3.3 *** A0A2I4DQK0_9ROSI)	28	12	1	1	1	3		-4.474	-4.848	-4.604	-3.188							-1.29017	-4.47388	-4.60445	-4.84776	-3.1877	0.130561	-1.66005	-3.55759	-1.89754	-0.373872	1.41674	1	0.0133712	0.0140057	0.00690674	0.0352159	1	1	0.0912882	0.306234	1	0.977918
Solyc05g013225	Solyc05g013225.1	F-box protein (AHRD V3.3 --* A0A2K3MFK0_TRIPR)	5	2	1	3	1	2												-1.28835	-1.87968	-2.01025	-0.806812	-1.15446	0.130561	0.347652	0.481536	0.133884	1.07287	0.855781	1	1	1	1	0.632248	1	1	1	1	1	0.988405
Solyc12g096940	Solyc12g096940.3	CCT motif family protein (AHRD V3.3 *** A0A2U1QLU6_ARTAN)	5	2	0	2	4	1												-1.28724	-2.86214	-0.19628	-1.30719	-2.07946	-2.66586	0.772266	-0.0199514	-0.792218	1.55495	-1.88318	1	1	1	1	0.495603	1	1	1	1	1	0.977101
Solyc05g055050	Solyc05g055050.3	Phosphoenolpyruvate carboxylase kinase (AHRD V3.3 *** Q9SDY0_SOLLC)	5	2	1	5	1	2												-1.28399	-1.89716	-2.02772	-0.0581803	-1.18558	0.130561	1.1274	1.22581	0.0984015	1.83898	0.842137	1	1	1	1	0.64003	1	1	1	1	1	0.989258
Solyc09g009980	Solyc09g009980.3	Small auxin up-regulated RNA70	25	10	17	16	22	7												-1.28297	-0.274664	0.0464915	-0.642265	-1.67283	-0.321155	1.03056	0.6407	-0.389861	-0.367602	-1.71932	1	0.856726	0.978982	0.637392	0.176702	1	1	0.721808	0.833164	1	0.927052
Solyc12g042340	Solyc12g042340.2	hypothetical protein (AHRD V3.3 *** AT5G61865.1)	5	2	6	4	6	6												-1.27799	0.606537	0.473379	-0.360218	0.432835	0.133159	-0.793053	0.917772	1.71083	-0.966755	-0.0405437	1	0.792722	1	0.887774	0.849997	1	1	0.779083	0.479472	1	1
Solyc07g005260	Solyc07g005260.1	Unknown protein	12	5	8	12	6	5												-1.2751	-0.304469	-0.856323	-0.0860082	-1.16821	0.551854	1.0822	1.18909	0.106891	0.218461	-0.311883	1	0.848363	0.589269	0.957597	0.396202	1	1	0.472208	0.963073	1	0.992586
Solyc05g016715	Solyc05g016715.1	Transcription initiation factor TFIID subunit 11b (AHRD V3.3 *-* A0A1U8EKS4_CAPAN)	7	3	1	1	3	0												-1.26896	-2.46904	-1.14093	-2.84291	-3.60994	-1.32811	0.767028	-1.57395	-2.34098	-0.373871	-2.46901	1	1	1	1	1	1	1	1	1	1	1
Solyc09g064910	Solyc09g064910.1	Adenylate isopentenyltransferase 3, chloroplastic (AHRD V3.3 *** A0A2G3CSB8_CAPCH)	46	19	10	15	11	11		-1.889	-1.691	-1.894	-1.943							-1.26173	-1.88898	-1.89442	-1.69102	-1.94281	0.00544179	0.251789	-0.429294	-0.681083	0.197959	-0.0483879	1	0.0237621	0.0259372	0.0311284	0.0154349	1	1	0.749114	0.550156	1	1
Solyc04g076640	Solyc04g076640.3	Rhamnogalacturonate lyase (AHRD V3.3 *** A0A200QXQ6_9MAGN)	35	15	24	14	9	19												-1.25533	-0.360708	-1.83295	-1.41399	-0.844548	1.47224	-0.56944	-0.158656	0.410784	-1.05328	0.988402	1	0.85739	0.292686	0.402774	0.625169	1	1	0.954726	0.849982	1	0.977918
Solyc11g011720	Solyc11g011720.1	Auxin-responsive protein SAUR24 (AHRD V3.3 *** A0A1U8FJX4_CAPAN)	39	16	10	9	13	5			-2.156		-2.808							-1.25368	-1.64353	-1.37289	-2.15588	-2.80809	-0.270637	0.652205	-0.902205	-1.55441	-0.512356	-1.4352	1	0.0908326	0.172595	0.0244583	0.007423	1	1	0.524517	0.236967	1	0.973793
Solyc12g042965	Solyc12g042965.2	agamous-like MADS-box protein AGL80 (AHRD V3.3 *-* XP_019066947.1)	25	10	10	12	6	2												-1.25344	-0.956816	-1.76055	-1.17456	-3.4603	0.803732	2.28573	0.0788753	-2.20686	-0.217748	-1.69975	1	0.61269	0.349517	0.519321	0.0668944	1	1	0.978054	0.33122	1	0.973938
Solyc05g010630	Solyc05g010630.4	RING-type E3 ubiquitin transferase (AHRD V3.3 *-* A0A2U1PSN8_ARTAN)	22	9	8	17	6	5												-1.25242	-1.17683	-1.69864	-0.433115	-1.98062	0.521804	1.54751	0.819302	-0.728204	0.743717	-0.281986	1	0.460697	0.299351	0.804694	0.186344	1	1	0.689336	0.7256	1	0.997203
Solyc07g150144	Solyc07g150144.1	Unknown protein	22	9	8	5	8	6												-1.24792	-1.13343	-1.22807	-2.1487	-1.7104	0.0946406	-0.438298	-0.900777	-0.462479	-1.01526	-0.482323	1	0.405878	0.389131	0.106093	0.183481	1	1	0.653678	0.807496	1	0.988405
Solyc05g025710	Solyc05g025710.1	60S ribosomal protein L23 (AHRD V3.3 *-* A0A2G2XU62_CAPAN)	34	15	7	10	13	15												-1.24458	-2.04558	-1.29366	-1.88914	-1.11701	-0.751911	-0.772134	-0.644562	0.127572	0.156435	0.176658	1	0.0723047	0.275544	0.0839117	0.306168	1	1	0.708114	0.941458	1	0.997203
Solyc09g056390	Solyc09g056390.1	Unknown protein	7	3	15	0	4	4												-1.24409	1.39364	-0.750379	-3.77061	-0.714544	2.14402	-3.05607	-2.52652	0.529551	-5.16426	0.0358347	1	0.462794	0.779542	0.0886228	0.754252	1	1	0.390724	0.855833	0.743893	1
Solyc09g065485	Solyc09g065485.1	Unknown protein	7	3	2	8	2	3												-1.24278	-1.55513	-1.77118	0.118635	-1.1229	0.216042	1.24154	1.36142	0.119878	1.67377	0.648272	1	0.511114	1	0.961899	0.607619	1	1	0.597143	0.970585	1	0.990843
Solyc08g016760	Solyc08g016760.1	Unknown protein	14	6	9	9	12	8												-1.23725	-0.370834	-0.0519331	-0.719322	-0.721721	-0.318901	0.00239937	0.517923	0.515524	-0.348488	-0.669788	1	0.797601	0.975861	0.581898	0.574544	1	1	0.789489	0.763401	1	0.977918
Solyc10g038100	Solyc10g038100.1	Bile acid:sodium symporter (AHRD V3.3 *-* A0A200PTK0_9MAGN)	23	10	7	5	13	5												-1.23417	-1.42234	-0.661281	-2.27812	-2.11595	-0.761056	-0.162165	-1.04395	-0.881785	-0.855782	-1.45467	1	0.314672	0.690344	0.102168	0.121912	1	1	0.604178	0.636689	1	0.973938
Solyc06g072130	Solyc06g072130.4	#N/A	7	3	1	0	1	0												-1.22381	-2.41202	-2.54258	-3.74769	-3.55292	0.130561	0	-2.52388	-2.32911	-1.33567	-1.01034	1	1	1	1	1	1	1	1	1	1	1
Solyc08g078880	Solyc08g078880.3	Cation/H(+) antiporter 15 (AHRD V3.3 *** A0A2G3CC26_CAPCH)	12	5	6	1	10	6												-1.22137	-0.620838	-0.0857747	-3.51955	-0.854494	-0.535064	-2.66505	-2.29818	0.366872	-2.89871	-0.768719	1	0.729736	0.968489	0.0665019	0.602311	1	1	0.359615	0.870364	1	0.980379
Solyc12g056920	Solyc12g056920.3	Sulfate transporter-like protein (AHRD V3.3 *** A0A2K3NYV6_TRIPR)	71	29	8	12	6	2		-2.776	-2.635	-3.372	-4.967				-3.746			-1.22082	-2.77602	-3.37174	-2.63511	-4.96656	0.595722	2.33145	-1.41429	-3.74574	0.140909	-1.59482	1	0.00509979	0.00169138	0.00490025	0.000365232	1	1	0.248978	0.0147406	1	0.973938
Solyc05g006500	Solyc05g006500.4	Germin-like protein 3-1 (AHRD V3.11 *** tr|A0A2G3B8B8|A0A2G3B8B8_CAPCH)	7	3	14	16	13	4												-1.21751	1.28651	1.10335	1.14851	-0.699169	0.18316	1.84768	2.36602	0.51834	-0.137997	-1.80252	1	0.399569	0.519237	0.460854	0.716133	1	1	0.184968	0.836441	1	0.973793
Solyc03g118760	Solyc03g118760.4	Tubulin beta chain (AHRD V3.11 *** tr|A0A1U8F7H6|A0A1U8F7H6_CAPAN)	14	6	7	8	5	10												-1.21101	-0.714073	-1.28348	-0.856282	-0.356221	0.569404	-0.50006	0.354732	0.854793	-0.142209	0.927255	1	0.633169	0.403606	0.545123	0.809867	1	1	0.873364	0.60042	1	0.977101
Solyc10g075100	Solyc10g075100.2	Non-specific lipid-transfer protein (AHRD V3.3 *** Q4A1N1_SOLLC)	31	14	9	18	7	17												-1.21091	-1.55601	-2.06081	-0.90752	-0.812151	0.504796	-0.0953685	0.303391	0.398759	0.648491	1.24866	1	0.243595	0.137173	0.514355	0.549971	1	1	0.886013	0.819402	1	0.973938
Solyc05g014220	Solyc05g014220.1	Unknown protein	12	5	8	2	5	6												-1.20295	-0.214308	-1.00984	-2.60304	-0.837548	0.795537	-1.76549	-1.40009	0.365402	-2.38873	0.172296	1	0.9029	0.55677	0.135141	0.579653	1	1	0.570198	0.862419	1	0.999447
Solyc06g072520	Solyc06g072520.2	bHLH transcription factor GBOF-1	42	18	25	33	21	36												-1.20195	-0.451149	-0.807402	-0.407767	-0.0826289	0.356253	-0.325138	0.794188	1.11933	0.0433822	0.724773	1	0.551183	0.27552	0.578868	0.921959	1	1	0.353029	0.120493	1	0.973793
Solyc03g121470	Solyc03g121470.4	Phospholipase D (AHRD V3.11 *** tr|A0A2G2XXJ5|A0A2G2XXJ5_CAPAN)	25	11	14	14	10	24												-1.19865	-0.550309	-1.19442	-0.914582	0.0357647	0.644109	-0.950347	0.284073	1.23442	-0.364273	1.23018	1	0.625777	0.279353	0.378408	0.977141	1	1	0.867501	0.244575	1	0.970759
Solyc07g053640	Solyc07g053640.1	Arabinogalactan-protein (AHRD V3.3 *-* Q41256_NICAL)	3899	1681	1260	1490	1392	797	-1.198	-1.331	-1.472	-1.288	-2.156				-0.958			-1.19775	-1.33075	-1.28763	-1.47195	-2.15563	-0.0431176	0.683682	-0.274197	-0.957879	-0.141202	-0.868002	0.000440162	8.2745e-08	2.95443e-07	1.53165e-09	1.33134e-19	1	1	0.467803	0.000350131	1	0.0738203
Solyc07g043180	Solyc07g043180.1	Glycosyltransferase (AHRD V3.3 *-* Q94IF1_TOBAC)	9	4	4	4	2	4												-1.19738	-0.879372	-2.00771	-1.33009	-1.08485	1.12834	-0.245236	-0.132706	0.11253	-0.450717	0.922856	1	0.648651	1	0.465665	0.544333	1	1	0.96725	0.967292	1	0.987106
Solyc12g049612	Solyc12g049612.1	Unknown protein	11	5	3	10	7	15												-1.19634	-1.62644	-0.530303	-0.296609	0.482201	-1.09614	-0.77881	0.89973	1.67854	1.32983	1.0125	1	0.321458	0.771743	0.859866	0.737232	1	1	0.645737	0.250179	1	0.973938
Solyc10g050530	Solyc10g050530.2	Serine/threonine-protein phosphatase 7 long form-like protein (AHRD V3.11 *-* tr|A0A1J3DHF8|A0A1J3DHF8_NOCCA)	5	2	0	0	0	0												-1.19388	-2.77564	-2.9062	-3.14951	-2.95475	0	0	-1.95563	-1.76087	0	0	1	1	1	1	1	1	1	1	1	1	1
Solyc11g044860	Solyc11g044860.3	Clathrin assembly protein (AHRD V3.3 *** A0A2K3MQF8_TRIPR)	50	21	17	27	37	25												-1.19217	-1.18236	-0.204782	-0.921623	-0.818378	-0.977581	-0.103245	0.270546	0.373791	0.260741	-0.613596	1	0.153497	0.855013	0.26421	0.314263	1	1	0.842077	0.737441	1	0.973938
Solyc05g051920	Solyc05g051920.3	Major facilitator superfamily (AHRD V3.3 *** A0A200QUR2_9MAGN)	16	7	7	17	27	16												-1.19115	-0.903509	0.944238	0.00213685	0.106398	-1.84775	-0.104261	1.19329	1.29755	0.905646	-0.83784	1	0.460636	0.353235	0.999181	0.936256	1	1	0.363114	0.274766	1	0.973938
Solyc12g098870	Solyc12g098870.3	ABC transporter B family member 12 (AHRD V3.11 *** tr|A0A2G3B551|A0A2G3B551_CAPCH)	18	8	15	8	8	23												-1.1883	-0.0397329	-1.11355	-1.28957	0.429768	1.07381	-1.71934	-0.101273	1.61806	-1.24984	1.54331	1	0.985381	0.5641	0.455034	0.810182	1	1	0.972016	0.336172	1	0.973793
Solyc05g012540	Solyc05g012540.4	Heparanase-like protein 2 (AHRD V3.11 *** tr|A0A2G2YD89|A0A2G2YD89_CAPAN)	14	6	8	16	12	10												-1.18486	-0.51443	-0.0346879	0.188089	-0.347384	-0.479742	0.535474	1.37295	0.837475	0.70252	-0.312696	1	0.771979	0.986881	0.916131	0.840034	1	1	0.437797	0.651688	1	0.992286
Solyc08g008310	Solyc08g008310.3	Long chain acyl-CoA synthetase 2 (AHRD V3.3 *** A0A2G2W2V7_CAPBA)	23	10	13	9	12	13												-1.1789	-0.503871	-0.743193	-1.39112	-0.662871	0.239322	-0.728253	-0.212225	0.516029	-0.887253	0.0803218	1	0.712552	0.5979	0.249973	0.594219	1	1	0.920872	0.74136	1	1
Solyc09g150130	Solyc09g150130.1	Inositol polyphosphate 5-phosphatase I (AHRD V3.3 *-* F4HT46_ARATH)	9	4	5	3	3	12												-1.17581	-0.563966	-1.4564	-1.66935	0.521779	0.892437	-2.19113	-0.493534	1.69759	-1.10538	1.97818	1	0.729378	0.395479	0.28583	0.693425	1	1	0.85332	0.233214	1	0.926931
Solyc07g006860	Solyc07g006860.3	Xyloglucan endotransglucosylase/hydrolase (AHRD V3.3 *** A0A2G2WAA0_CAPBA)	49	21	13	23	15	36												-1.17354	-1.57215	-1.48427	-1.19066	-0.268974	-0.0878761	-0.921684	-0.0171178	0.904566	0.381493	1.2153	1	0.152956	0.196919	0.283752	0.835536	1	1	0.993957	0.463099	1	0.973793
Solyc09g031890	Solyc09g031890.3	Galacturonic acid kinase (AHRD V3.3 *-* A0A2U1KZV2_ARTAN)	7	3	9	18	10	14												-1.1714	0.693627	0.795083	1.31591	1.17692	-0.101457	0.138982	2.4873	2.34832	0.622279	0.38184	1	0.674262	0.646242	0.34061	0.388329	1	1	0.125261	0.137609	1	0.989589
Solyc10g055655	Solyc10g055655.1	#N/A	9	4	2	3	3	1												-1.17129	-1.85993	-1.53417	-1.70868	-2.95138	-0.325758	1.2427	-0.537396	-1.7801	0.151246	-1.41721	1	0.391411	1	0.402774	0.160172	1	1	0.868066	0.505866	1	0.977918
Solyc12g007320	Solyc12g007320.1	RING/U-box superfamily protein (AHRD V3.3 *** A0A2U1QGT0_ARTAN)	9	4	6	10	5	3												-1.16872	-0.330344	-0.759988	0.0683996	-1.46852	0.429643	1.53691	1.23712	-0.299791	0.398744	-0.708528	1	0.858084	0.689267	0.971333	0.375684	1	1	0.514826	0.905229	1	0.987933
Solyc10g074550	Solyc10g074550.3	Unknown protein	9	4	14	20	6	26									2.807			-1.15262	0.912822	-0.348075	1.09471	1.65479	1.2609	-0.560086	2.24733	2.80742	0.181884	2.00287	1	0.516056	0.862849	0.410329	0.151529	1	1	0.133089	0.0349709	1	0.87446
Solyc03g118220	Solyc03g118220.3	Transducin family protein / WD-40 repeat family protein (AHRD V3.11 *** tr|A0A2U1M8Q5|A0A2U1M8Q5_ARTAN)	31	14	30	37	23	31												-1.15154	0.242509	-0.279504	0.170206	0.104114	0.522012	0.0660923	1.32175	1.25565	-0.0723023	0.383618	1	0.759104	0.757086	0.831314	0.90018	1	1	0.0707606	0.0836693	1	0.977918
Solyc09g031910	Solyc09g031910.2	Unknown protein	7	3	2	4	3	3												-1.1523	-1.45205	-0.991286	-0.811112	-1.05291	-0.460759	0.241796	0.341192	0.0993954	0.640934	-0.061622	1	0.514793	1	0.700992	0.606431	1	1	0.916783	0.974333	1	1
Solyc07g009510	Solyc07g009510.1	Chitinase 12 (AHRD V3.3 *** A0A2G2VG15_CAPBA)	9	4	1	0	7	16												-1.15109	-2.74716	-0.162611	-4.08282	0.986717	-2.58455	-5.06954	-2.93173	2.13781	-1.33567	1.14933	1	0.233031	1	0.0587396	0.603805	1	1	0.283556	0.279012	1	0.977101
Solyc04g016030	Solyc04g016030.1	UPF04.1	9	4	8	7	5	7												-1.14729	0.1157	-0.673168	-0.449384	-0.232245	0.788868	-0.217139	0.697902	0.915041	-0.565084	0.440923	1	0.950294	0.729619	0.800731	0.89826	1	1	0.762738	0.633033	1	0.98999
Solyc05g051720	Solyc05g051720.1	Monothiol glutaredoxin-.1	25	11	14	13	21	12												-1.14378	-0.506225	-0.0705667	-1.00881	-0.894947	-0.435658	-0.113859	0.134976	0.248836	-0.502581	-0.82438	1	0.701193	0.965676	0.3966	0.441928	1	1	0.94718	0.881824	1	0.973938
Solyc09g098210	Solyc09g098210.2	Disease resistance protein (AHRD V3.11 *-* tr|A0A2U1N8H9|A0A2U1N8H9_ARTAN)	9	4	1	4	1	2												-1.14002	-2.74555	-2.87611	-1.24147	-2.03228	0.130561	0.790806	-0.101449	-0.892255	1.50408	0.843834	1	0.166204	1	0.478516	0.271882	1	1	0.973215	0.725632	1	0.98808
Solyc04g074380	Solyc04g074380.4	Glycosyltransferase (AHRD V3.3 *** A0A2G3CNS7_CAPCH)	13	6	5	10	8	6												-1.13685	-1.11837	-0.60788	-0.484183	-1.0263	-0.510492	0.542119	0.652667	0.110548	0.634189	-0.418422	1	0.415977	0.688321	0.723259	0.420453	1	1	0.719225	0.957886	1	0.989258
Solyc05g009405	Solyc05g009405.1	Unknown protein	16	7	15	14	6	5												-1.13457	0.170797	-1.3057	-0.229542	-1.52791	1.4765	1.29837	0.905026	-0.393339	-0.40034	-0.222208	1	0.935193	0.507783	0.911254	0.378081	1	1	0.693746	0.873198	1	0.99768
Solyc06g069900	Solyc06g069900.3	2-oxoglutarate (2OG) and Fe(II)-dependent oxygenase superfamily protein (AHRD V3.3 *** A0A2U1MKU7_ARTAN)	11	5	3	5	0	5				-4.138								-1.12681	-1.58816	-4.13778	-1.21231	-1.00312	2.54962	-0.209184	-0.085496	0.123688	0.375852	3.13466	1	0.340941	0.0239605	0.435324	0.510414	1	1	0.974907	0.958981	1	0.891924
Solyc10g024495	Solyc10g024495.1	Cyclin-A1.1	6	3	1	4	4	5												-1.1204	-2.29866	-0.723755	-0.72327	-0.271602	-1.5749	-0.451668	0.397128	0.848796	1.57539	0.452153	1	1	1	1	0.938801	1	1	1	1	1	0.997179
Solyc09g015730	Solyc09g015730.1	Transmembrane 9 superfamily member (AHRD V3.3 *-* A0A2G2YW13_CAPAN)	2	1	0	0	0	0												-1.11847	-1.78746	-1.91802	-2.16133	-1.96657	0	0	-1.04286	-0.848094	0	0	1	1	1	1	1	1	1	1	1	1	1
Solyc10g054720	Solyc10g054720.1	Small auxin up-regulated RNA78	18	8	0	4	3	0		-4.69			-4.869							-1.11785	-4.68995	-2.34101	-2.27126	-4.86906	-2.34894	2.5978	-1.15341	-3.7512	2.41869	-2.52805	1	0.0207032	0.252647	0.231637	0.0142081	1	1	0.666652	0.0983361	1	0.973793
Solyc10g150114	Solyc10g150114.1	Kinesin-like calmodulin-binding protein (AHRD V3.3 *-* A0A2G3D3X0_CAPCH)	2	1	1	2	2	0												-1.11381	-0.82111	-0.297317	-0.354206	-1.962	-0.523793	1.60779	0.759602	-0.848188	0.466904	-1.66468	1	1	1	1	1	1	1	1	1	1	1
Solyc12g039050	Solyc12g039050.3	Myb/SANT-like domain-containing protein (AHRD V3.3 *-* A0A2U1MTD8_ARTAN)	2	1	0	0	1	0												-1.11352	-1.7826	-0.951381	-2.15647	-1.96171	-0.831223	0	-1.04296	-0.848192	0	-1.01033	1	1	1	1	1	1	1	1	1	1	1
Solyc06g072385	Solyc06g072385.1	Type I inositol polyphosphate 5-phosphatase 5 (AHRD V3.3 *-* A0A199V5W7_ANACO)	2	1	1	0	0	2												-1.10593	-0.813242	-1.90559	-2.1489	-0.166728	1.09235	-1.98217	-1.04297	0.939203	-1.33566	1.73886	1	1	1	1	1	1	1	1	1	1	1
Solyc10g074400	Solyc10g074400.3	Chitinase (AHRD V3.3 *-* B9VRK7_CAPAN)	2	1	0	1	0	2												-1.10473	-1.77383	-1.90439	-1.18592	-0.0482254	0	-1.13769	-0.0811863	1.0565	0.587918	1.85617	1	1	1	1	1	1	1	1	1	1	1
Solyc03g097090	Solyc03g097090.4	Transcription factor jumonji (Jmj) family protein / zinc finger (C5HC2 type) family protein (AHRD V3.11 *** tr|F4KIX0|F4KIX0_ARATH)	13	6	6	10	14	10												-1.10009	-0.810369	0.299478	-0.463015	-0.257671	-1.10985	-0.205344	0.637079	0.842423	0.347354	-0.557149	1	0.541205	0.835521	0.723873	0.846402	1	1	0.716127	0.558477	1	0.979127
Solyc05g150111	Solyc05g150111.1	Unknown protein	13	6	20	25	11	17												-1.10019	0.890519	-0.0764831	0.904263	0.526316	0.967002	0.377947	2.00446	1.62651	0.0137439	0.602799	1	0.397979	0.963691	0.38153	0.640353	1	1	0.0777032	0.167581	1	0.977918
Solyc10g079180	Solyc10g079180.2	Protein phosphatase 2C family protein (AHRD V3.3 *** A0A2U1NN53_ARTAN)	2	1	0	5	0	1												-1.09625	-1.76536	-1.89592	1.09233	-0.982674	0	2.07501	2.18858	0.113577	2.85769	0.913245	1	1	1	1	1	1	1	1	1	1	1
Solyc09g009600	Solyc09g009600.3	Purple acid phosphatase (AHRD V3.3 *** A0A218XCV9_PUNGR)	6	3	1	4	4	0												-1.08997	-2.28944	-0.372012	-0.723025	-3.43034	-1.91743	2.70732	0.36695	-2.34037	1.56642	-3.05833	1	1	1	1	0.30388	1	1	1	1	1	0.973938
Solyc05g010045	Solyc05g010045.1	Unknown protein	15	7	1	0	1	3			-4.829									-1.08641	-3.49334	-3.6239	-4.82901	-2.21039	0.130561	-2.61862	-3.7426	-1.12397	-1.33567	1.41352	1	0.135689	1	0.0302918	0.304502	1	1	0.155155	0.685553	1	0.979127
Solyc03g118060	Solyc03g118060.3	NF.1	2	1	1	2	0	0												-1.08515	-0.792455	-1.88481	-0.286885	-1.93335	1.09235	1.64647	0.79827	-0.848199	0.505571	0	1	1	1	1	1	1	1	1	1	1	1
Solyc10g054070	Solyc10g054070.1	Protein SHI RELATED SEQUENCE 4 (AHRD V3.3 *** A0A1U8HG71_CAPAN),Pfam:PF05142	2	1	0	1	0	1												-1.08461	-1.7537	-1.88426	-1.16578	-0.971013	0	-0.194765	-0.0811708	0.113594	0.587921	0.913246	1	1	1	1	1	1	1	1	1	1	1
Solyc06g007950	Solyc06g007950.2	BTB/POZ domain-containing protein (AHRD V3.3 *-* A0A2G2Z754_CAPAN)	26	12	23	18	13	15												-1.0836	0.172558	-0.79407	-0.593558	-0.65728	0.966629	0.0637223	0.490046	0.426323	-0.766116	0.13679	1	0.880383	0.465374	0.558618	0.502255	1	1	0.730964	0.74136	1	0.997203
Solyc06g068160	Solyc06g068160.3	SNF4	4	2	3	3	2	10												-1.08054	-0.222893	-0.869592	-0.602387	1.37063	0.6467	-1.97302	0.478157	2.45118	-0.379495	2.24023	1	0.945034	1	0.845675	0.559981	1	1	0.911851	0.34044	1	0.973938
Solyc05g009750	Solyc05g009750.1	Disease resistance protein (AHRD V3.3 *** A0A2U1N8H9_ARTAN)	11	5	2	5	4	5												-1.08049	-2.09794	-1.19584	-1.14455	-0.967023	-0.9021	-0.177527	-0.0640595	0.113468	0.953391	0.228818	1	0.269116	1	0.502504	0.564369	1	1	0.981959	0.964527	1	0.997203
Solyc07g042290	Solyc07g042290.3	Protein OBERON (AHRD V3.3 *-* A0A200Q0D6_9MAGN)	2	1	2	0	1	2												-1.07452	-5.19755e-05	-0.912392	-2.1175	-0.0741472	0.91234	-2.04335	-1.04298	1.00037	-2.11744	0.838245	1	1	1	1	1	1	1	1	1	1	1
Solyc09g057590	Solyc09g057590.3	tRNA (met) cytidine acetyltransferase%2C putative (DUF616) (AHRD V3.3 *-* AT1G53040.6)	27	13	11	17	13	18												-1.06626	-1.01337	-0.947905	-0.761066	-0.481387	-0.0654689	-0.279679	0.305192	0.584871	0.252308	0.466519	1	0.274746	0.328965	0.402209	0.602868	1	1	0.833141	0.597719	1	0.982518
Solyc07g150151	Solyc07g150151.1	#N/A	25	12	13	12	9	5												-1.06435	-0.661817	-1.35331	-1.17721	-2.22507	0.691493	1.04786	-0.112859	-1.16072	-0.515389	-0.871759	1	0.576125	0.247928	0.280167	0.051108	1	1	0.95415	0.430795	1	0.977101
Solyc10g048190	Solyc10g048190.1	EVE domain (AHRD V3.3 *** A0A200QGB1_9MAGN)	47	22	17	25	21	20												-1.06391	-1.1527	-0.964786	-0.952088	-1.08091	-0.187916	0.128821	0.111822	-0.0169995	0.200614	-0.116123	1	0.138116	0.237807	0.212602	0.145416	1	1	0.93624	0.989298	1	0.997203
Solyc08g078180	Solyc08g078180.1	Ethylene Response Factor A.1	23	11	34	32	26	21												-1.06261	0.869033	0.379953	0.380553	-0.00752617	0.489079	0.388079	1.44316	1.05508	-0.488479	-0.38748	1	0.288053	0.726843	0.696012	0.995012	1	1	0.130673	0.295246	1	0.98585
Solyc12g049255	Solyc12g049255.1	protein BIG GRAIN 1-like B (AHRD V3.3 *-* A0A2I4GKW9_9ROSI)	17	8	12	19	1	9				-3.792								-1.0551	-0.143606	-3.79242	0.122629	-0.762444	3.64882	0.885073	1.17773	0.292655	0.266235	3.02998	1	0.927711	0.0357513	0.936762	0.564587	1	1	0.424346	0.872126	1	0.87446
Solyc06g066560	Solyc06g066560.3	tonoplast intrinsic protein 2.5	12	6	20	17	16	23												-1.05374	0.909606	0.589128	0.336817	0.988457	0.320478	-0.65164	1.39056	2.0422	-0.572789	0.399329	1	0.498761	0.715321	0.832432	0.429154	1	1	0.389523	0.124515	1	0.98808
Solyc10g050210	Solyc10g050210.3	ABSCISIC ACID-INSENSITIVE 5-like protein 5 (AHRD V3.3 *** A0A1U8GBR9_CAPAN)	11	5	7	8	8	14												-1.05445	-0.322459	-0.216986	-0.45952	0.516855	-0.105473	-0.976376	0.594933	1.57131	-0.137062	0.733841	1	0.870475	0.921738	0.807984	0.754243	1	1	0.8065	0.344909	1	0.98106
Solyc08g078170	Solyc08g078170.1	Ethylene-responsive transcription factor 2 (AHRD V3.3 *** A0A2G3DC56_CAPCH)	10	5	2	5	4	6												-1.04785	-2.06898	-1.20662	-1.21068	-0.661762	-0.862364	-0.548921	-0.162838	0.386083	0.858299	0.544856	1	0.328988	0.584365	0.540984	0.74065	1	1	0.960141	0.878604	1	0.98999
Solyc09g061545	Solyc09g061545.1	#N/A	2	1	0	2	2	2												-1.04822	-1.71732	0.130816	-0.27264	-0.00487453	-1.84814	-0.267765	0.775584	1.04335	1.44468	-0.135691	1	1	1	1	1	1	1	1	1	1	1
Solyc03g112800	Solyc03g112800.2	CASP-like protein (AHRD V3.3 *** A0A2G3CYC0_CAPCH)	6	3	2	4	3	1												-1.04487	-1.35492	-0.869394	-0.713613	-2.41212	-0.485529	1.69851	0.331256	-1.36725	0.64131	-1.54273	1	0.575304	0.739579	0.760605	0.286849	1	1	0.923679	0.643995	1	0.977101
Solyc04g080690	Solyc04g080690.3	Sec14p-like phosphatidylinositol transfer family protein (AHRD V3.11 *-* tr|A0A2U1MGM1|A0A2U1MGM1_ARTAN)	6	3	2	1	2	1												-1.04226	-1.3069	-1.49635	-2.59709	-2.40232	0.189451	-0.194765	-1.55483	-1.36007	-1.29019	-0.905975	1	0.610634	1	0.290464	0.313639	1	1	0.649468	0.661099	1	0.98808
Solyc11g010670	Solyc11g010670.1	Unknown protein	6	3	3	5	1	6												-1.03718	-0.727417	-2.35795	-0.395921	0.0651737	1.63053	-0.461094	0.64126	1.10235	0.331496	2.42312	1	0.748042	1	0.859049	0.977141	1	1	0.825245	0.623646	1	0.973793
Solyc11g005100	Solyc11g005100.3	NAD kinase (AHRD V3.3 *-* A0A1Y1I8F5_KLENI)	37	18	27	33	22	29												-1.03484	-0.163302	-0.615769	-0.248005	-0.235777	0.452467	-0.0122279	0.786833	0.799061	-0.0847031	0.379992	1	0.854402	0.450032	0.763413	0.767604	1	1	0.365913	0.321402	1	0.979127
Solyc11g011110	Solyc11g011110.3	GDSL esterase/lipase (AHRD V3.3 *** A0A1U8GTX9_CAPAN)	4	2	0	0	4	3												-1.03261	-2.57223	0.3123	-2.9461	-0.28781	-2.88453	-2.65829	-1.91349	0.744796	0	-0.60011	1	1	1	1	1	1	1	1	1	1	1
Solyc07g042720	Solyc07g042720.1	Pentatricopeptide repeat (AHRD V3.3 *** A0A200Q8C6_9MAGN)	6	3	2	2	2	6												-1.03198	-1.40881	-1.60343	-1.64135	0.124623	0.194621	-1.76597	-0.609367	1.15661	-0.232543	1.72805	1	0.676508	1	0.614576	0.972267	1	1	0.900091	0.737472	1	0.977918
Solyc11g050930	Solyc11g050930.1	Sulfotransferase (AHRD V3.3 *** A0A2G3B6Y2_CAPCH)	4	2	4	5	1	8												-1.03108	0.234215	-1.7716	0.25379	1.06706	2.00581	-0.813269	1.28487	2.09814	0.0195751	2.83866	1	1	1	1	0.625169	1	1	1	1	1	0.964075
Solyc06g068150	Solyc06g068150.3	Phosphatidylcholine:diacylglycerol cholinephosphotransferase.1	12	6	5	3	4	3												-1.03045	-1.02484	-1.45464	-2.07121	-1.91794	0.429798	-0.153265	-1.04076	-0.887496	-1.04637	-0.463307	1	0.583949	0.459776	0.256017	0.28145	1	1	0.692963	0.707545	1	0.992286
Solyc08g077940	Solyc08g077940.2	Histone-lysine N-methyltransferase, H3 lysine-9 specific SUVH6 (AHRD V3.3 *** A0A2G2XLN8_CAPBA)	23	11	4	3	2	5			-3.006	-3.316								-1.02933	-2.19319	-3.31645	-3.00589	-2.05334	1.12326	-0.952551	-1.97656	-1.02401	-0.812699	1.26311	1	0.0742226	0.0317968	0.0215747	0.0720245	1	1	0.233445	0.495521	1	0.977101
Solyc05g150128	Solyc05g150128.1	Unknown protein	10	5	7	4	4	4												-1.02775	-0.279931	-1.24213	-1.49877	-1.24644	0.962199	-0.252333	-0.471018	-0.218685	-1.21884	-0.00430781	1	0.897617	1	0.435717	0.505559	1	1	0.875045	0.937876	1	1
Solyc05g010800	Solyc05g010800.3	3-methyladenine DNA glycosylase (AHRD V3.3 *** A0A1Y0KLG3_9PSED)	6	3	4	17	11	13												-1.02174	-0.329655	1.02732	1.44999	1.20058	-1.35698	0.24941	2.47174	2.22233	1.77965	0.173259	1	0.873639	0.527223	0.283462	0.382573	1	1	0.122283	0.16004	1	0.997203
Solyc04g024967	Solyc04g024967.1	Unknown protein	8	4	1	4	1	2												-1.01842	-2.61095	-2.74152	-1.23334	-1.85804	0.130561	0.624697	-0.214922	-0.83962	1.37762	0.883479	1	1	1	1	0.607913	1	1	1	1	1	0.992286
Solyc11g066685	Solyc11g066685.1	#N/A	4	2	1	12	4	7												-1.01821	-1.62052	0.127368	1.48365	0.912644	-1.74789	0.571002	2.50186	1.93086	3.10417	0.785276	1	0.476151	1	0.32244	0.582284	1	1	0.180585	0.318533	1	0.979127
Solyc08g077700	Solyc08g077700.3	Eukaryotic translation initiation factor 4G (AHRD V3.3 *** A0A1J3IRB2_NOCCA)	6	3	2	10	6	4												-1.01255	-1.31224	0.127855	0.650276	-0.495562	-1.4401	1.14584	1.66283	0.516988	1.96252	-0.623417	1	0.555352	1	0.728474	0.812222	1	1	0.42501	0.839229	1	0.987933
Solyc11g012210	Solyc11g012210.1	MBOAT (Membrane bound O-acyl transferase) family protein (AHRD V3.3 *** A0A2U1LYZ9_ARTAN)	8	4	11	11	8	15												-1.00966	0.736964	0.126714	0.365833	0.995562	0.610251	-0.62973	1.37549	2.00522	-0.371132	0.868849	1	0.580622	0.947177	0.808082	0.391894	1	1	0.397795	0.131635	1	0.973938
Solyc12g038650	Solyc12g038650.1	Unknown protein	10	5	11	13	9	12												-1.00871	0.411754	0.018153	0.326027	0.345016	0.393601	-0.0189895	1.33474	1.35373	-0.0857278	0.326863	1	0.811957	0.993161	0.853152	0.837257	1	1	0.462332	0.412828	1	0.992286
Solyc08g079030	Solyc08g079030.4	hypothetical protein (DUF863) (AHRD V3.3 *-* AT1G62530.2)	47	23	7	33	17	17		-2.44										-1.00787	-2.4398	-1.34091	-0.562804	-1.3265	-1.09889	0.763691	0.445068	-0.318623	1.877	0.0144121	1	0.0130617	0.164211	0.574498	0.135514	1	1	0.741383	0.807732	1	1
Solyc05g007710	Solyc05g007710.3	MYB transcription factor (AHRD V3.3 *-* A0A0U3IU11_MESCR)	4	2	6	13	5	8												-1.00456	0.860003	0.417127	1.65115	1.11266	0.442875	0.538483	2.65571	2.11723	0.791144	0.695536	1	0.686497	0.874582	0.35359	0.556454	1	1	0.212741	0.323758	1	0.987933
Solyc06g082690	Solyc06g082690.1	Unknown protein	6	3	2	4	2	5												-1.00485	-1.28855	-1.45724	-0.666633	-0.158389	0.16869	-0.508244	0.338218	0.846462	0.621918	1.29885	1	0.537556	1	0.734148	0.939769	1	1	0.910048	0.696299	1	0.977101
Solyc09g150128	Solyc09g150128.1	Unknown protein	8	4	6	12	7	5												-1.00287	-0.175287	-0.0867766	0.466423	-0.562914	-0.0885108	1.02934	1.4693	0.439959	0.64171	-0.476138	1	0.936964	0.972337	0.810345	0.774165	1	1	0.475446	0.858133	1	0.990361
Solyc12g013610	Solyc12g013610.2	calmodulin-binding protein (DUF1645) Chr2:6865807-6866754 REVERSE LENGTH=315 201606 (AHRD V3.11 *** AT2G15760.1)	4	2	2	7	0	3												-1.0034	-0.658072	-2.6784	0.779656	-0.289859	2.02032	1.06952	1.78306	0.713542	1.43773	2.38854	1	1	1	1	0.938801	1	1	1	1	1	0.973938
Solyc08g048300	Solyc08g048300.3	Cinnamyl-alcohol dehydrogenase (AHRD V3.3 *-* A0A2U1QH68_ARTAN)	18	9	2	4	5	6												-0.998864	-2.8587	-1.72726	-2.25805	-1.46343	-1.13144	-0.794624	-1.25919	-0.464565	0.600647	0.263835	1	0.0832775	0.242931	0.110469	0.272816	1	1	0.517245	0.80619	1	0.997179
Solyc08g080457	Solyc08g080457.1	#N/A	4	2	15	11	10	4												-0.998892	2.2127	1.48695	1.33129	0.132877	0.725749	1.19841	2.33018	1.13177	-0.881411	-1.35407	1	0.121928	0.388192	0.422561	0.955442	1	1	0.251417	0.63949	1	0.973938
Solyc08g077080	Solyc08g077080.1	Glycosyltransferase (AHRD V3.3 *** E5L3R9_SOLLC)	4	2	9	6	5	1												-0.997142	1.45657	0.514338	0.466863	-1.77809	0.942236	2.24495	1.464	-0.780948	-0.989711	-2.29243	1	0.427535	1	0.839867	0.451611	1	1	0.579952	0.811521	1	0.973793
Solyc08g078970	Solyc08g078970.1	Unknown protein	4	2	1	2	1	2												-0.997162	-1.59839	-1.72895	-1.03856	-0.870518	0.130561	-0.168041	-0.0413968	0.126644	0.559834	0.858436	1	1	1	1	1	1	1	1	1	1	1
Solyc05g008020	Solyc05g008020.4	mitogen-activated protein kinase 15	18	9	5	13	4	9												-0.996089	-1.54576	-2.05483	-0.543175	-0.886665	0.509069	0.34349	0.452913	0.109423	1.00258	1.16816	1	0.239272	0.144741	0.683981	0.474773	1	1	0.803661	0.954511	1	0.973938
Solyc12g056890	Solyc12g056890.1	DnaJ domain-containing protein/RRM_6 domain-containing protein (AHRD V3.3 *** A0A1Q3CAH5_CEPFO)	18	9	11	13	24	15												-0.996134	-0.435845	0.538661	-0.546807	-0.149115	-0.974506	-0.397693	0.449327	0.847019	-0.110962	-0.687775	1	0.714243	0.624793	0.621095	0.902125	1	1	0.773454	0.471683	1	0.973938
Solyc03g097660	Solyc03g097660.3	Unknown protein	30	15	21	41	13	29												-0.994945	-0.266484	-1.01359	0.405107	0.0632126	0.747103	0.341894	1.40005	1.05816	0.671591	1.0768	1	0.819837	0.340778	0.695688	0.958805	1	1	0.155137	0.296797	1	0.973793
Solyc06g060623	Solyc06g060623.1	#N/A	6	3	2	2	2	1												-0.994529	-1.37529	-1.5598	-1.76204	-2.37714	0.184508	0.615097	-0.76751	-1.38261	-0.386747	-0.817336	1	1	1	1	0.370861	1	1	1	1	1	0.990361
Solyc07g049563	Solyc07g049563.1	Unknown protein	10	5	3	7	1	6												-0.993512	-1.43987	-3.05091	-0.593869	-0.612655	1.61104	0.0187863	0.399643	0.380856	0.846	2.43825	1	0.355782	0.0993835	0.683132	0.665645	1	1	0.85332	0.839538	1	0.951229
Solyc06g060955	Solyc06g060955.1	#N/A	38	20	17	27	19	24												-0.992805	-0.936632	-0.872355	-0.618817	-0.627724	-0.0642773	0.00890755	0.373988	0.365081	0.317815	0.244631	1	0.33826	0.403411	0.538457	0.517558	1	1	0.79147	0.769679	1	0.992286
Solyc07g055110	Solyc07g055110.3	hypothetical protein (AHRD V3.3 *** AT5G12360.2)	42	21	25	17	26	18			-1.381									-0.992518	-0.452534	-0.544091	-1.38093	-1.10625	0.0915569	-0.274689	-0.388416	-0.113727	-0.9284	-0.562155	1	0.546655	0.48517	0.038377	0.0953739	1	1	0.731678	0.918725	1	0.973938
Solyc12g041950	Solyc12g041950.3	O-methyltransferase (AHRD V3.3 *-* G4XGX0_VITVI)	6	3	0	2	2	1												-0.991146	-3.14423	-1.45891	-1.73928	-2.36154	-1.68532	0.622262	-0.748132	-1.37039	1.40495	-0.902632	1	1	1	1	0.350963	1	1	1	1	1	0.989258
Solyc06g075260	Solyc06g075260.3	vicilin-like seed storage protein isoform .1	8	4	5	3	1	1												-0.988436	-0.312724	-2.71763	-1.51522	-2.76618	2.40491	1.25096	-0.526782	-1.77774	-1.20249	-0.0485455	1	0.897256	1	0.48686	0.20852	1	1	0.874688	0.516979	1	1
Solyc09g011970	Solyc09g011970.3	Laccase (AHRD V3.11 *** tr|K4CRM2|K4CRM2_SOLLC)	10	5	19	22	20	11												-0.988089	1.21271	1.13767	1.06841	0.272816	0.0750396	0.795593	2.0565	1.2609	-0.144306	-0.864859	1	0.258041	0.324129	0.332497	0.845411	1	1	0.0982995	0.36955	1	0.973938
Solyc09g082960	Solyc09g082960.1	serine/arginine repetitive matrix protein 1-like (AHRD V3.3 *** XP_004231371.1)	18	9	14	17	10	18												-0.987887	-0.0508708	-0.677021	-0.160714	0.126928	0.62615	-0.287642	0.827173	1.11481	-0.109843	0.803949	1	0.968159	0.574526	0.89295	0.914285	1	1	0.519017	0.297814	1	0.973938
Solyc11g011750	Solyc11g011750.1	Ethylene-responsive transcription factor 1B (AHRD V3.3 *** A0A2G2Y507_CAPAN)	13	7	6	2	3	5												-0.988129	-0.928832	-2.2228	-2.83249	-1.36325	1.29397	-1.46925	-1.84436	-0.375117	-1.90366	0.859552	1	0.724924	0.400594	0.2554	0.570797	1	1	0.567074	0.906727	1	0.98808
Solyc03g120360	Solyc03g120360.1	Phospholipase-like protein (PEARLI 4) family protein (AHRD V3.3 *-* A8MRF0_ARATH)	12	6	15	25	16	23									2.05			-0.986085	0.626185	0.586507	0.992475	1.06342	0.0396784	-0.0709418	1.97856	2.0495	0.36629	0.47691	1	0.566924	0.625634	0.292667	0.237732	1	1	0.0634439	0.0452293	1	0.978692
Solyc07g045590	Solyc07g045590.1	Tracheary element differentiation-related 6 (AHRD V3.3 *** C1PGW0_ZINVI)	15	8	12	2	1	7												-0.985827	-0.109235	-3.71831	-3.0764	-1.08395	3.60907	-1.99245	-2.09057	-0.0981226	-2.96716	2.63436	1	0.957264	0.0740108	0.107857	0.527699	1	1	0.389721	0.969273	1	0.970759
Solyc09g009760	Solyc09g009760.1	Basic-leucine zipper domain (AHRD V3.3 *-* A0A200Q667_9MAGN)	6	3	3	7	3	6												-0.984628	-0.715315	-0.788725	0.0826726	0.146468	0.0734094	-0.063795	1.0673	1.1311	0.797988	0.935192	1	0.785749	1	0.975984	0.956348	1	1	0.719541	0.660635	1	0.987106
Solyc09g150109	Solyc09g150109.1	Unknown protein	6	3	2	1	1	2												-0.985003	-1.2925	-2.30676	-2.55007	-1.44304	1.01426	-1.10703	-1.56507	-0.458036	-1.25757	0.863719	1	1	1	1	0.569253	1	1	1	1	1	0.989258
Solyc05g039960	Solyc05g039960.1	NHL domain protein (AHRD V3.3 *** A0A1P8BDM5_ARATH)	6	3	4	7	2	6												-0.982519	-0.316911	-1.37508	0.0728895	0.147892	1.05817	-0.0750028	1.05541	1.13041	0.389801	1.52297	1	0.89408	1	0.975538	0.949109	1	1	0.68157	0.614185	1	0.973938
Solyc06g005440	Solyc06g005440.1	70 kDa heat shock protein (AHRD V3.3 *-* Q10NA9_ORYSJ)	6	3	6	6	2	4												-0.981144	0.31892	-1.41393	-0.107507	-0.456318	1.73285	0.348811	0.873637	0.524826	-0.426426	0.95761	1	0.883136	1	0.963218	0.831406	1	1	0.742447	0.837999	1	0.986686
Solyc06g071240	Solyc06g071240.3	Glutamine-dependent NAD(+) synthetase (AHRD V3.3 *-* A0A1Q3BLB4_CEPFO)	4	2	4	12	9	9												-0.979943	0.297327	1.39634	1.51823	1.31167	-1.09902	0.206565	2.49818	2.29161	1.22091	-0.0846748	1	0.894387	0.40899	0.321613	0.393927	1	1	0.188098	0.215435	1	1
Solyc10g082063	Solyc10g082063.1	Transcription factor TCP17 (AHRD V3.3 *** A0A2G2XCG4_CAPBA)	4	2	11	12	10	7												-0.97953	1.7959	1.4601	1.51541	0.95385	0.335801	0.561561	2.49494	1.93338	-0.280491	-0.50625	1	0.285609	0.447026	0.390289	0.616464	1	1	0.239622	0.368532	1	0.988405
Solyc03g120585	Solyc03g120585.1	Unknown protein	10	5	6	5	7	4												-0.978911	-0.46358	-0.39139	-1.09254	-1.19853	-0.0721907	0.105982	-0.113632	-0.219614	-0.628963	-0.807136	1	0.803358	0.849754	0.519229	0.470444	1	1	0.968563	0.929919	1	0.983728
Solyc08g048395	Solyc08g048395.1	Unknown protein	4	2	2	1	0	1												-0.978806	-0.650206	-2.67919	-1.9607	-1.76594	2.02898	-0.194765	-0.981895	-0.78713	-1.3105	0.913249	1	1	1	1	1	1	1	1	1	1	1
Solyc08g066060	Solyc08g066060.2	Unknown protein	2	1	0	0	0	2												-0.978806	-1.64786	-1.77842	-2.02172	0.0195769	0	-2.0413	-1.04292	0.998383	0	1.79799	1	1	1	1	1	1	1	1	1	1	1
Solyc10g076400	Solyc10g076400.2	Protein trichome birefringence-like 34 (AHRD V3.3 *** A0A1U8F2S8_CAPAN)	2	1	0	5	3	6												-0.978885	-1.64799	0.594841	1.11707	1.61864	-2.24283	-0.501574	2.09595	2.59753	2.76505	1.0238	1	1	1	1	0.476733	1	1	1	1	1	0.982518
Solyc10g047060	Solyc10g047060.2	NAC domain-containing protein (AHRD V3.3 *** A0A2U1K9C2_ARTAN)	6	3	6	5	3	8												-0.977132	0.341606	-0.823884	-0.294015	0.549192	1.16549	-0.843207	0.683117	1.52632	-0.635622	1.37308	1	0.867969	0.723512	0.889912	0.758975	1	1	0.800873	0.425158	1	0.973938
Solyc10g049425	Solyc10g049425.1	Unknown protein	2	1	3	3	7	3												-0.97727	0.826939	1.90944	0.456635	0.636633	-1.0825	-0.179998	1.4339	1.6139	-0.370304	-1.27281	1	1	1	1	0.819903	1	1	1	1	1	0.977101
Solyc04g074535	Solyc04g074535.1	Alcohol dehydrogenase-like 7 (AHRD V3.3 *** A0A2G2WZQ5_CAPBA)	6	3	2	0	6	0												-0.975547	-1.23107	0.25626	-3.49948	-3.30471	-1.48734	0	-2.52393	-2.32917	-2.2684	-3.56097	1	1	1	1	0.316912	1	1	1	1	1	0.973793
Solyc10g018810	Solyc10g018810.1	60S ribosomal protein L7a (AHRD V3.3 *-* A0A2G2ZG87_CAPAN)	16	8	4	9	11	5												-0.976211	-1.68679	-0.341446	-0.848002	-1.5302	-1.34534	0.682195	0.12821	-0.553985	0.838785	-1.18875	1	0.220962	0.831436	0.515023	0.231374	1	1	0.952949	0.75862	1	0.973938
Solyc04g009900	Solyc04g009900.4	#N/A	10045	5109	5823	4431	8202	4922	-0.971		-1.267		-0.914							-0.970756	-0.484273	-0.125576	-1.26652	-0.914294	-0.358698	-0.352223	-0.29576	0.0564624	-0.782244	-0.788718	0.00629708	0.071337	0.743308	6.01368e-08	0.000151134	1	1	0.389221	0.88884	0.433931	0.0897311
Solyc10g076320	Solyc10g076320.3	Protein phosphatase 2C family protein (AHRD V3.3 *** A0A2U1PSV9_ARTAN)	6	3	0	3	6	1												-0.969526	-3.12601	0.212656	-1.10287	-2.34332	-3.33866	1.24045	-0.133347	-1.37379	2.02313	-2.55597	1	1	1	1	0.308638	1	1	1	1	1	0.973793
Solyc10g005460	Solyc10g005460.3	MYB transcription factor (AHRD V3.3 *** A0A0U3IU11_MESCR)	10	5	27	25	32	38					2.079				3.048			-0.968899	1.77453	1.8615	1.28859	2.07902	-0.0869682	-0.790424	2.25749	3.04792	-0.485939	0.217518	1	0.0580008	0.052868	0.208107	0.017775	1	1	0.054004	0.00338159	1	0.992286
Solyc11g065650	Solyc11g065650.1	#N/A	2	1	6	1	0	0												-0.968462	1.7293	-1.76812	-1.04963	-1.81666	3.49741	0.767026	-0.0811734	-0.848199	-2.77893	0	1	1	1	1	1	1	1	1	1	1	1
Solyc03g083820	Solyc03g083820.3	Endoglucanase (AHRD V3.3 *** A0A2G3CVU8_CAPCH)	1	0	1	4	1	2												-0.967427	0.287038	0.156477	1.82219	0.987341	0.130561	0.834846	2.78961	1.95477	1.53515	0.830863	1	1	1	1	1	1	1	1	1	1	1
Solyc03g083890	Solyc03g083890.2	#N/A	1	0	0	0	0	0												-0.967359	-0.674742	-0.805301	-1.04861	-0.853845	0	0	0	0	0	0	1	1	1	1	1	1	1	1	1	1	1
Solyc03g093280	Solyc03g093280.3	Aldo/keto reductase family protein (AHRD V3.3 *** Q9FJK0_ARATH)	1	0	0	2	0	0												-0.967316	-0.674742	-0.805301	0.859848	-0.853845	0	1.71369	1.82716	0	1.53459	0	1	1	1	1	1	1	1	1	1	1	1
Solyc03g096005	Solyc03g096005.1	RING/U-box superfamily protein (AHRD V3.3 *-* A0A2U1QNY7_ARTAN)	1	0	0	0	0	0												-0.967359	-0.674742	-0.805301	-1.04861	-0.853845	0	0	0	0	0	0	1	1	1	1	1	1	1	1	1	1	1
Solyc03g096150	Solyc03g096150.3	Protein yippee-like (AHRD V3.3 *** A0A1U8GAE4_CAPAN)	1	0	1	4	3	5												-0.967397	0.287038	1.76283	1.90335	2.28029	-1.4758	-0.376948	2.87074	3.24769	1.61631	0.517459	1	1	1	1	1	1	1	1	1	1	1
Solyc03g096433	Solyc03g096433.1	DDE_4 domain-containing protein (AHRD V3.3 *** A0A1Q3CPS6_CEPFO)	1	0	1	0	1	0												-0.967256	0.287033	0.156475	-1.04861	-0.853845	0.130558	0	0	0	-1.33564	-1.01032	1	1	1	1	1	1	1	1	1	1	1
Solyc03g097040	Solyc03g097040.2	low-molecular-weight cysteine-rich 83 (AHRD V3.3 -** AT5G54225.1)	1	0	0	0	1	0												-0.967337	-0.674742	0.156475	-1.04861	-0.853845	-0.831217	0	0	0	0	-1.01032	1	1	1	1	1	1	1	1	1	1	1
Solyc03g097560	Solyc03g097560.3	Bidirectional sugar transporter SWEET (AHRD V3.3 *** A0A142DVI0_SOLTU)	1	0	0	0	0	1												-0.967297	-0.674742	-0.805301	-1.04861	0.10793	0	-1.15654	0	1.07523	0	0.913231	1	1	1	1	1	1	1	1	1	1	1
Solyc03g098360	Solyc03g098360.2	Leucine rich repeat containing protein, putative (AHRD V3.3 *** Q0KIK0_SOLDE)	1	0	2	0	0	0												-0.967294	1.27731	-0.805301	-1.04861	-0.853845	2.08261	0	0	0	-2.32592	0	1	1	1	1	1	1	1	1	1	1	1
Solyc03g098560	Solyc03g098560.2	Unknown protein	1	0	0	1	1	1												-0.967252	-0.674742	0.156475	-0.0868315	0.10793	-0.831217	-0.194762	0.880421	1.07518	0.587911	-0.0485445	1	1	1	1	1	1	1	1	1	1	1
Solyc03g111953	Solyc03g111953.1	Cytochrome P450 (AHRD V3.3 *-* A0A2U1PEB2_ARTAN)	1	0	0	1	0	0												-0.967276	-0.674742	-0.805301	-0.0868315	-0.853845	0	0.767014	0.880444	0	0.587911	0	1	1	1	1	1	1	1	1	1	1	1
Solyc03g111957	Solyc03g111957.1	Cytochrome P450 (AHRD V3.3 *-* A0A2U1L4E8_ARTAN)	1	0	0	0	0	0												-0.967337	-0.674742	-0.805301	-1.04861	-0.853845	0	0	0	0	0	0	1	1	1	1	1	1	1	1	1	1	1
Solyc03g114037	Solyc03g114037.1	Unknown protein	1	0	0	4	1	5												-0.967415	-0.674755	0.156477	1.88502	2.33996	-0.831232	-0.45494	2.85243	3.30737	2.55977	2.18348	1	1	1	1	1	1	1	1	1	1	1
Solyc03g114440	Solyc03g114440.1	Ethylene-responsive transcription factor (AHRD V3.3 *-* A0A2G2YW81_CAPAN)	1	0	0	0	0	0												-0.967337	-0.674742	-0.805301	-1.04861	-0.853845	0	0	0	0	0	0	1	1	1	1	1	1	1	1	1	1	1
Solyc03g116070	Solyc03g116070.1	Mini zinc finger protein.1	1	0	12	8	3	10												-0.967405	3.77278	1.71885	2.84851	3.33087	2.05393	-0.482368	3.81591	4.29828	-0.924274	1.61203	1	0.192146	1	0.366174	0.25082	1	1	0.247558	0.146542	1	0.977918
Solyc03g116720	Solyc03g116720.3	Histidine-containing phosphotransfer protein 6 (AHRD V3.11 *** tr|A0A2G3B7A7|A0A2G3B7A7_CAPCH)	1	0	1	1	5	2												-0.967384	0.287038	2.22515	-0.086833	1.02499	-1.93812	-1.11182	0.880551	1.99237	-0.373871	-1.20017	1	1	1	1	1	1	1	1	1	1	1
Solyc03g120030	Solyc03g120030.1	Agenet domain-containing protein (AHRD V3.3 *** A0A1Q3CB12_CEPFO)	1	0	0	2	0	0												-0.967295	-0.674742	-0.805301	0.859848	-0.853845	0	1.71369	1.82714	0	1.53459	0	1	1	1	1	1	1	1	1	1	1	1
Solyc03g121740	Solyc03g121740.3	R2R3MYB transcription factor 26	1	0	0	0	0	0												-0.967337	-0.674742	-0.805301	-1.04861	-0.853845	0	0	0	0	0	0	1	1	1	1	1	1	1	1	1	1	1
Solyc03g122130	Solyc03g122130.3	Peroxisomal (S)-2-hydroxy-acid oxidase GLO4 (AHRD V3.3 *** A0A2G3D0F6_CAPCH)	1	0	0	2	1	5												-0.967406	-0.674754	0.156477	0.792819	2.33581	-0.831231	-1.54299	1.76022	3.30322	1.46757	2.17934	1	1	1	1	1	1	1	1	1	1	1
Solyc03g122210	Solyc03g122210.1	Acetylornithine aminotransferase, chloroplastic/mitochondrial (AHRD V3.11 *-* tr|A0A2G3BZI2|A0A2G3BZI2_CAPCH)	1	0	2	2	1	0												-0.967376	1.23	0.156477	0.658011	-0.853858	1.07353	1.51187	1.62539	0	-0.571993	-1.01034	1	1	1	1	1	1	1	1	1	1	1
Solyc03g122375	Solyc03g122375.1	Unknown protein	1	0	0	4	4	0												-0.967389	-0.674754	2.00453	1.87339	-0.85386	-2.67929	2.72725	2.84078	0	2.54814	-2.85839	1	1	1	1	1	1	1	1	1	1	1
Solyc04g005170	Solyc04g005170.1	Basic leucine zipper 43 (AHRD V3.3 *** A0A1U8H2I2_CAPAN)	1	0	0	0	0	0												-0.967359	-0.674742	-0.805301	-1.04861	-0.853845	0	0	0	0	0	0	1	1	1	1	1	1	1	1	1	1	1
Solyc04g005850	Solyc04g005850.1	Exocyst complex component EXO84A (AHRD V3.3 *** A0A2G2YKH9_CAPAN)	1	0	0	2	2	0												-0.96738	-0.674752	1.03034	0.887022	-0.853858	-1.70509	1.74088	1.8544	0	1.56177	-1.8842	1	1	1	1	1	1	1	1	1	1	1
Solyc04g007680	Solyc04g007680.4	Sn-2 protein (AHRD V3.11 *** tr|Q39467|Q39467_CAPAN)	1	0	0	1	0	0												-0.967337	-0.674742	-0.805301	-0.0868315	-0.853845	0	0.767014	0.880506	0	0.587911	0	1	1	1	1	1	1	1	1	1	1	1
Solyc04g007940	Solyc04g007940.4	Cytochrome P450 (AHRD V3.11 *** tr|A0A2U1Q1Z2|A0A2U1Q1Z2_ARTAN)	1	0	4	6	4	0												-0.967425	2.20684	2.0683	2.37819	-0.853862	0.138532	3.23205	3.34562	0	0.171355	-2.92217	1	1	1	1	0.810997	1	1	1	1	1	0.973793
Solyc04g008270	Solyc04g008270.4	annexin 8	1	0	0	1	0	0												-0.967254	-0.674742	-0.805301	-0.0868315	-0.853845	0	0.767014	0.880423	0	0.587911	0	1	1	1	1	1	1	1	1	1	1	1
Solyc04g014310	Solyc04g014310.1	Unknown protein	1	0	0	0	0	0												-0.967359	-0.674742	-0.805301	-1.04861	-0.853845	0	0	0	0	0	0	1	1	1	1	1	1	1	1	1	1	1
Solyc04g014750	Solyc04g014750.1	transmembrane protein (AHRD V3.3 *** AT1G12064.1)	1	0	1	1	1	1												-0.967345	0.287036	0.156476	-0.0868326	0.107931	0.13056	-0.194764	0.880512	1.07528	-0.373869	-0.0485451	1	1	1	1	1	1	1	1	1	1	1
Solyc04g015305	Solyc04g015305.1	#N/A	1	0	0	0	0	0												-0.967359	-0.674742	-0.805301	-1.04861	-0.853845	0	0	0	0	0	0	1	1	1	1	1	1	1	1	1	1	1
Solyc04g015730	Solyc04g015730.3	hypothetical protein Chr3:21258732-21260249 FORWARD LENGTH=241 201606 (AHRD V3.11 *-* AT3G57440.1)	1	0	0	0	0	0												-0.967337	-0.674742	-0.805301	-1.04861	-0.853845	0	0	0	0	0	0	1	1	1	1	1	1	1	1	1	1	1
Solyc04g025480	Solyc04g025480.3	homeobox-leucine zipper protein ROC8 (AHRD V3.3 *** A0A2I4EBE3_9ROSI)	1	0	0	0	1	0												-0.967316	-0.674742	0.156475	-1.04861	-0.853845	-0.831217	0	0	0	0	-1.01032	1	1	1	1	1	1	1	1	1	1	1
Solyc04g025570	Solyc04g025570.3	#N/A	1	0	0	1	0	0												-0.967295	-0.674742	-0.805301	-0.0868315	-0.853845	0	0.767014	0.880463	0	0.587911	0	1	1	1	1	1	1	1	1	1	1	1
Solyc04g025755	Solyc04g025755.1	Gag/pol polyprotein (AHRD V3.11 *-* tr|Q6WAY7|Q6WAY7_PEA)	1	0	0	2	0	0												-0.967254	-0.674742	-0.805301	0.791194	-0.853845	0	1.64504	1.75845	0	1.46594	0	1	1	1	1	1	1	1	1	1	1	1
Solyc04g025790	Solyc04g025790.1	WAT1-related protein (AHRD V3.3 *-* K4BR19_SOLLC)	1	0	0	0	0	0												-0.967359	-0.674742	-0.805301	-1.04861	-0.853845	0	0	0	0	0	0	1	1	1	1	1	1	1	1	1	1	1
Solyc04g025930	Solyc04g025930.3	Arid/bright DNA-binding domain-containing protein (AHRD V3.3 *-* A0A2K3NLD4_TRIPR)	1	0	0	0	0	0												-0.967337	-0.674742	-0.805301	-1.04861	-0.853845	0	0	0	0	0	0	1	1	1	1	1	1	1	1	1	1	1
Solyc04g039900	Solyc04g039900.1	Glutaredoxin (AHRD V3.3 *** A0A200PSH1_9MAGN)	1	0	0	2	1	0												-0.967297	-0.674742	0.156475	0.752693	-0.853845	-0.831217	1.60654	1.71999	0	1.42744	-1.01032	1	1	1	1	1	1	1	1	1	1	1
Solyc04g039910	Solyc04g039910.3	12-oxophytodienoate reductase (AHRD V3.3 *** A0A2K3MR74_TRIPR)	1	0	0	0	0	1												-0.967297	-0.674742	-0.805301	-1.04861	0.10793	0	-1.15654	0	1.07523	0	0.913231	1	1	1	1	1	1	1	1	1	1	1
Solyc04g045290	Solyc04g045290.1	Transducin/WD40 repeat-like superfamily protein (AHRD V3.3 *-* Q9C5N4_ARATH)	1	0	0	0	0	0												-0.967337	-0.674742	-0.805301	-1.04861	-0.853845	0	0	0	0	0	0	1	1	1	1	1	1	1	1	1	1	1
Solyc04g045440	Solyc04g045440.3	#N/A	1	0	3	3	0	0												-0.967287	1.82037	-0.805307	1.42409	-0.853852	2.62568	2.27794	2.39137	0	-0.396286	0	1	1	1	1	1	1	1	1	1	1	1
Solyc04g049777	Solyc04g049777.1	#N/A	1	0	0	0	0	2												-0.967298	-0.674747	-0.805306	-1.04861	1.02838	0	-2.077	0	1.99568	0	1.83369	1	1	1	1	1	1	1	1	1	1	1
Solyc04g050175	Solyc04g050175.1	#N/A	1	0	2	3	1	0												-0.967416	1.16542	0.156477	1.31525	-0.853861	1.00894	2.16911	2.28267	0	0.149831	-1.01034	1	1	1	1	1	1	1	1	1	1	1
Solyc04g050360	Solyc04g050360.2	60S ribosomal protein L12 (AHRD V3.3 *-* Q6RJY1_CAPAN)	1	0	0	0	1	0												-0.967316	-0.674742	0.156475	-1.04861	-0.853845	-0.831217	0	0	0	0	-1.01032	1	1	1	1	1	1	1	1	1	1	1
Solyc04g051460	Solyc04g051460.4	Protein kinase-like domain-containing protein (AHRD V3.3 *** A0A2U1LLK8_ARTAN)	1	0	0	3	1	0												-0.967266	-0.674742	0.156475	1.21977	-0.853845	-0.831217	2.07362	2.18704	0	1.89451	-1.01032	1	1	1	1	1	1	1	1	1	1	1
Solyc04g054252	Solyc04g054252.1	#N/A	1	0	0	1	2	0												-0.967254	-0.674742	1.03009	-0.0868315	-0.853845	-1.70484	0.767014	0.880422	0	0.587911	-1.88394	1	1	1	1	1	1	1	1	1	1	1
Solyc04g074570	Solyc04g074570.1	Unknown protein	1	0	3	0	0	0												-0.967241	1.84967	-0.805301	-1.04861	-0.853845	2.65497	0	0	0	-2.89828	0	1	1	1	1	1	1	1	1	1	1	1
Solyc04g074890	Solyc04g074890.2	Unknown protein	1	0	0	1	0	0												-0.967255	-0.674742	-0.805301	-0.0868315	-0.853845	0	0.767014	0.880423	0	0.587911	0	1	1	1	1	1	1	1	1	1	1	1
Solyc04g074930	Solyc04g074930.4	Glycosyltransferase AER.1	1	0	0	0	0	0												-0.967301	-0.674742	-0.805301	-1.04861	-0.853845	0	0	0	0	0	0	1	1	1	1	1	1	1	1	1	1	1
Solyc04g077250	Solyc04g077250.4	Branched-chain-amino-acid aminotransferase (AHRD V3.3 *** Q94CF8_CAPAN)	1	0	0	0	3	1												-0.967383	-0.674753	1.74225	-1.04862	0.107932	-2.417	-1.15655	0	1.07532	0	-1.63431	1	1	1	1	1	1	1	1	1	1	1
Solyc04g078300	Solyc04g078300.3	MADS-box transcription factor (AHRD V3.11 *** tr|A0A2K3PNN3|A0A2K3PNN3_TRIPR)	1	0	0	0	0	2												-0.967295	-0.674742	-0.805301	-1.04861	1.04159	0	-2.0902	0	2.00889	0	1.84689	1	1	1	1	1	1	1	1	1	1	1
Solyc04g078720	Solyc04g078720.1	Subtilisin-like protease (AHRD V3.3 *** Q38708_ALNGL)	1	0	0	1	1	1												-0.967202	-0.674742	0.156475	-0.0868315	0.10793	-0.831217	-0.194762	0.88037	1.07513	0.587911	-0.0485445	1	1	1	1	1	1	1	1	1	1	1
Solyc04g078960	Solyc04g078960.1	Unknown protein	1	0	1	0	0	0												-0.967297	0.287033	-0.805301	-1.04861	-0.853845	1.09233	0	0	0	-1.33564	0	1	1	1	1	1	1	1	1	1	1	1
Solyc04g079490	Solyc04g079490.1	Serpin-ZX (AHRD V3.3 *-* A0A2G3A1J9_CAPAN)	1	0	0	0	0	1												-0.967316	-0.674742	-0.805301	-1.04861	0.10793	0	-1.15654	0	1.07525	0	0.913231	1	1	1	1	1	1	1	1	1	1	1
Solyc04g080210	Solyc04g080210.1	ovate family protein 9	1	0	1	3	0	0												-0.967264	0.287033	-0.805301	1.29875	-0.853845	1.09233	2.1526	2.26601	0	1.01172	0	1	1	1	1	1	1	1	1	1	1	1
Solyc04g081860	Solyc04g081860.3	Peroxidase (AHRD V3.3 *** K4BVR5_SOLLC)	1	0	0	1	0	0												-0.967295	-0.674742	-0.805301	-0.0868315	-0.853845	0	0.767014	0.880463	0	0.587911	0	1	1	1	1	1	1	1	1	1	1	1
Solyc04g150123	Solyc04g150123.1	#N/A	1	0	0	3	1	0												-0.967266	-0.674742	0.156475	1.21977	-0.853845	-0.831217	2.07362	2.18704	0	1.89451	-1.01032	1	1	1	1	1	1	1	1	1	1	1
Solyc04g150160	Solyc04g150160.1	#N/A	1	0	0	1	0	0												-0.967316	-0.674742	-0.805301	-0.0868315	-0.853845	0	0.767014	0.880485	0	0.587911	0	1	1	1	1	1	1	1	1	1	1	1
Solyc05g005240	Solyc05g005240.2	YABBY gene	1	0	0	0	0	1												-0.967295	-0.674742	-0.805301	-1.04861	0.10793	0	-1.15654	0	1.07522	0	0.913231	1	1	1	1	1	1	1	1	1	1	1
Solyc05g005530	Solyc05g005530.3	Tetraspanin family protein (AHRD V3.3 -** A0A2U1MFE6_ARTAN)	1	0	1	4	2	0												-0.967401	0.287038	0.986	1.8895	-0.85386	-0.698962	2.74336	2.8569	0	1.60246	-1.83986	1	1	1	1	1	1	1	1	1	1	1
Solyc05g008170	Solyc05g008170.1	hypothetical protein (AHRD V3.3 -** AT2G25125.1)	1	0	7	11	8	12								4.235	4.573			-0.967422	3.01884	3.09966	3.26744	3.60558	-0.0808233	-0.338148	4.23486	4.57301	0.2486	0.505925	1	0.14334	0.14766	0.104149	0.057745	1	1	0.0360053	0.0168109	1	0.98808
Solyc05g008660	Solyc05g008660.1	Unknown protein	1	0	0	0	1	1												-0.967295	-0.674742	0.156475	-1.04861	0.10793	-0.831217	-1.15654	0	1.07522	0	-0.0485445	1	1	1	1	1	1	1	1	1	1	1
Solyc05g008730	Solyc05g008730.1	EIN3-binding F-box protein.1	1	0	1	0	4	1												-0.967354	0.287037	1.89119	-1.04862	0.107931	-1.60416	-1.15655	0	1.07529	-1.33566	-1.78326	1	1	1	1	1	1	1	1	1	1	1
Solyc05g010210	Solyc05g010210.1	F-box domain (AHRD V3.3 *-* A0A200QAM7_9MAGN)	1	0	1	1	1	2												-0.96742	0.287038	0.156477	-0.0868331	1.03253	0.130561	-1.11936	0.880587	1.99995	-0.373871	0.87605	1	1	1	1	1	1	1	1	1	1	1
Solyc05g010600	Solyc05g010600.3	#N/A	1	0	1	0	1	0												-0.967295	0.287033	0.156475	-1.04861	-0.853845	0.130558	0	0	0	-1.33564	-1.01032	1	1	1	1	1	1	1	1	1	1	1
Solyc05g011880	Solyc05g011880.3	Haloacid dehalogenase-like hydrolase (HAD) superfamily protein (AHRD V3.11 *** tr|A0A1P8BF18|A0A1P8BF18_ARATH)	1	0	28	22	15	26		5.01			4.714			5.153	5.682			-0.967402	5.00963	3.82881	4.18587	4.71436	1.18081	-0.528486	5.15327	5.68176	-0.823753	0.885546	1	0.0142705	0.0939999	0.0511941	0.0205807	1	1	0.0171376	0.00584354	1	0.979127
Solyc05g011950	Solyc05g011950.3	DnaJ domain-containing protein (AHRD V3.3 *-* A0A2U1M6F5_ARTAN)	1	0	0	2	1	1												-0.967231	-0.674742	0.156475	0.859848	0.10793	-0.831217	0.751918	1.82708	1.07516	1.53459	-0.0485445	1	1	1	1	1	1	1	1	1	1	1
Solyc05g013650	Solyc05g013650.2	Lysine ketoglutarate reductase trans-splicing protein (DUF707) (AHRD V3.11 *** tr|A0A1P8AMP7|A0A1P8AMP7_ARATH)	1	0	0	0	1	1												-0.967295	-0.674742	0.156475	-1.04861	0.10793	-0.831217	-1.15654	0	1.07522	0	-0.0485445	1	1	1	1	1	1	1	1	1	1	1
Solyc05g014580	Solyc05g014580.3	#N/A	1	0	0	0	1	0												-0.967295	-0.674742	0.156475	-1.04861	-0.853845	-0.831217	0	0	0	0	-1.01032	1	1	1	1	1	1	1	1	1	1	1
Solyc05g015000	Solyc05g015000.1	F-box domain-containing protein/FBD domain-containing protein (AHRD V3.3 *-* A0A1Q3BUG5_CEPFO)	1	0	0	0	0	0												-0.967337	-0.674742	-0.805301	-1.04861	-0.853845	0	0	0	0	0	0	1	1	1	1	1	1	1	1	1	1	1
Solyc05g015477	Solyc05g015477.1	Unknown protein	1	0	0	5	0	5												-0.967218	-0.674742	-0.805301	2.09568	2.33144	0	-0.235755	3.0629	3.29865	2.77042	3.13674	1	1	1	1	1	1	1	1	1	1	1
Solyc05g016620	Solyc05g016620.3	Ankyrin repeat-containing protein (AHRD V3.3 *-* A0A2U1LL35_ARTAN)	1	0	0	0	0	0												-0.967359	-0.674742	-0.805301	-1.04861	-0.853845	0	0	0	0	0	0	1	1	1	1	1	1	1	1	1	1	1
Solyc05g016710	Solyc05g016710.3	Unknown protein	1	0	1	0	0	2												-0.96723	0.287033	-0.805301	-1.04861	1.05418	1.09233	-2.10279	0	2.02141	-1.33564	1.85948	1	1	1	1	1	1	1	1	1	1	1
Solyc05g017793	Solyc05g017793.1	#N/A	1	0	0	0	1	0												-0.967316	-0.674742	0.156475	-1.04861	-0.853845	-0.831217	0	0	0	0	-1.01032	1	1	1	1	1	1	1	1	1	1	1
Solyc05g017797	Solyc05g017797.1	ATP-dependent DNA helicase (AHRD V3.11 *-* tr|A0A2G3C774|A0A2G3C774_CAPCH)	1	0	0	0	0	0												-0.967337	-0.674742	-0.805301	-1.04861	-0.853845	0	0	0	0	0	0	1	1	1	1	1	1	1	1	1	1	1
Solyc05g023842	Solyc05g023842.1	Unknown protein	1	0	0	2	0	2												-0.967252	-0.674742	-0.805301	0.931104	1.0289	0	-0.097799	1.89836	1.99615	1.60585	1.8342	1	1	1	1	1	1	1	1	1	1	1
Solyc05g023895	Solyc05g023895.1	Gag/pol polyprotein (AHRD V3.11 *-* tr|Q6WAY3|Q6WAY3_PEA)	1	0	0	1	1	1												-0.96735	-0.67475	0.156476	-0.0868326	0.107931	-0.831227	-0.194764	0.880518	1.07528	0.587918	-0.0485451	1	1	1	1	1	1	1	1	1	1	1
Solyc05g025625	Solyc05g025625.1	F-box protein CPR30 (AHRD V3.3 *-* XP_012076146.1)	1	0	0	2	1	0												-0.967211	-0.674742	0.156475	0.859848	-0.853845	-0.831217	1.71369	1.82706	0	1.53459	-1.01032	1	1	1	1	1	1	1	1	1	1	1
Solyc05g026100	Solyc05g026100.1	Unknown protein	1	0	0	0	0	0												-0.967317	-0.674742	-0.805301	-1.04861	-0.853845	0	0	0	0	0	0	1	1	1	1	1	1	1	1	1	1	1
Solyc05g032710	Solyc05g032710.4	#N/A	1	0	1	0	1	3												-0.967221	0.287033	0.156475	-1.04861	1.51243	0.130558	-2.56104	0	2.47965	-1.33564	1.35596	1	1	1	1	1	1	1	1	1	1	1
Solyc05g039950	Solyc05g039950.2	Acyltransferase-like protein (AHRD V3.3 *** Q589X8_TOBAC)	1	0	2	7	7	4												-0.967431	1.19964	2.8245	2.60888	2.00875	-1.62486	0.600128	3.57631	2.97618	1.40924	-0.815752	1	0.673643	1	0.217968	0.369329	1	1	0.0934113	0.183109	1	0.984001
Solyc05g041220	Solyc05g041220.3	Transcriptional regulator STERILE APETALA (AHRD V3.3 *** A0A1U8GU38_CAPAN)	1	0	0	0	0	0												-0.967337	-0.674742	-0.805301	-1.04861	-0.853845	0	0	0	0	0	0	1	1	1	1	1	1	1	1	1	1	1
Solyc05g041330	Solyc05g041330.1	Ankyrin repeat-containing protein (AHRD V3.3 *-* A0A2U1ME69_ARTAN)	1	0	1	0	0	0												-0.967337	0.287033	-0.805301	-1.04861	-0.853845	1.09233	0	0	0	-1.33564	0	1	1	1	1	1	1	1	1	1	1	1
Solyc05g041785	Solyc05g041785.1	serine/threonine-protein phosphatase 7 long form homolog (AHRD V3.3 *-* A0A2I4EHD5_9ROSI)	1	0	1	1	1	1												-0.967289	0.287035	0.156476	-0.0868321	0.107931	0.130559	-0.194763	0.880457	1.07522	-0.373867	-0.0485448	1	1	1	1	1	1	1	1	1	1	1
Solyc05g047645	Solyc05g047645.1	Histone-lysine N-methyltransferase ATXR2 (AHRD V3.3 *-* A0A2G2Z378_CAPAN)	1	0	0	0	1	0												-0.967306	-0.674748	0.156476	-1.04861	-0.853852	-0.831223	0	0	0	0	-1.01033	1	1	1	1	1	1	1	1	1	1	1
Solyc05g051550	Solyc05g051550.2	MYB transcription factor (AHRD V3.3 *-* A0A0U3IU11_MESCR)	1	0	0	2	0	1												-0.967275	-0.674742	-0.805301	0.791194	0.10793	0	0.683264	1.75847	1.07521	1.46594	0.913231	1	1	1	1	1	1	1	1	1	1	1
Solyc05g052090	Solyc05g052090.1	glycine-rich protein (AHRD V3.3 --* AT5G61660.1)	1	0	1	0	0	0												-0.967316	0.287033	-0.805301	-1.04861	-0.853845	1.09233	0	0	0	-1.33564	0	1	1	1	1	1	1	1	1	1	1	1
Solyc05g053030	Solyc05g053030.1	Glycerol-3-phosphate acyltransferase 5 (AHRD V3.3 *** A0A2G2XA33_CAPBA)	1	0	0	0	0	0												-0.967294	-0.674742	-0.805301	-1.04861	-0.853845	0	0	0	0	0	0	1	1	1	1	1	1	1	1	1	1	1
Solyc05g053450	Solyc05g053450.3	late embryogenesis abundant protein 1-like (AHRD V3.3 *** A0A2I4DKC7_9ROSI)	1	0	1	0	0	0												-0.967337	0.287033	-0.805301	-1.04861	-0.853845	1.09233	0	0	0	-1.33564	0	1	1	1	1	1	1	1	1	1	1	1
Solyc05g054470	Solyc05g054470.3	#N/A	1	0	0	0	0	0												-0.967359	-0.674742	-0.805301	-1.04861	-0.853845	0	0	0	0	0	0	1	1	1	1	1	1	1	1	1	1	1
Solyc05g055180	Solyc05g055180.3	FAD/NAD(P)-binding oxidoreductase family protein (AHRD V3.3 *** Q9C574_ARATH)	1	0	0	0	0	0												-0.967359	-0.674742	-0.805301	-1.04861	-0.853845	0	0	0	0	0	0	1	1	1	1	1	1	1	1	1	1	1
Solyc05g055270	Solyc05g055270.1	hypothetical protein (AHRD V3.3 --* AT3G52710.1)	1	0	8	14	8	17					4.074			4.624	5.041			-0.967415	3.104	2.98736	3.65708	4.07372	0.116639	-0.416643	4.6245	5.04114	0.553084	1.08637	1	0.139709	0.181366	0.0676825	0.0317218	1	1	0.0214277	0.00838563	1	0.977101
Solyc05g055660	Solyc05g055660.3	Flowering locus T (AHRD V3.3 *** J9WPJ0_TOBAC)	1	0	0	0	0	0												-0.967337	-0.674742	-0.805301	-1.04861	-0.853845	0	0	0	0	0	0	1	1	1	1	1	1	1	1	1	1	1
Solyc05g055720	Solyc05g055720.1	L-ascorbate oxidase-like protein (AHRD V3.3 *** A0A2G3B0H4_CAPCH)	1	0	0	0	0	0												-0.967359	-0.674742	-0.805301	-1.04861	-0.853845	0	0	0	0	0	0	1	1	1	1	1	1	1	1	1	1	1
Solyc05g055900	Solyc05g055900.3	Heme oxygenase-like, multi-helical, HAD-like domain protein (AHRD V3.3 *** A0A2U1PNY5_ARTAN)	1	0	0	1	0	1												-0.967273	-0.674742	-0.805301	-0.0868315	0.10793	0	-0.194762	0.880442	1.0752	0.587911	0.913231	1	1	1	1	1	1	1	1	1	1	1
Solyc05g056180	Solyc05g056180.1	Unknown protein	1	0	1	0	0	1												-0.967295	0.287033	-0.805301	-1.04861	0.10793	1.09233	-1.15654	0	1.07522	-1.33564	0.913231	1	1	1	1	1	1	1	1	1	1	1
Solyc05g150144	Solyc05g150144.1	Kirola (AHRD V3.3 *** A0A1U8F0U0_CAPAN)	1	0	0	0	0	0												-0.967359	-0.674742	-0.805301	-1.04861	-0.853845	0	0	0	0	0	0	1	1	1	1	1	1	1	1	1	1	1
Solyc06g005010	Solyc06g005010.1	ATP synthase subunit d, mitochondrial (AHRD V3.3 *-* A0A1U8ELT5_CAPAN)	1	0	0	1	0	2												-0.967274	-0.674742	-0.805301	-0.0868315	1.04159	0	-1.12843	0.880443	2.00887	0.587911	1.84689	1	1	1	1	1	1	1	1	1	1	1
Solyc06g005020	Solyc06g005020.3	ATP synthase subunit d, mitochondrial (AHRD V3.3 *** A0A1U8FCW0_CAPAN)	1	0	0	0	0	0												-0.967359	-0.674742	-0.805301	-1.04861	-0.853845	0	0	0	0	0	0	1	1	1	1	1	1	1	1	1	1	1
Solyc06g005395	Solyc06g005395.1	#N/A	1	0	0	0	0	0												-0.967337	-0.674742	-0.805301	-1.04861	-0.853845	0	0	0	0	0	0	1	1	1	1	1	1	1	1	1	1	1
Solyc06g005730	Solyc06g005730.2	Pumilio like 2 (AHRD V3.3 *-* A0A2I0WU47_9ASPA)	1	0	1	0	0	0												-0.967337	0.287033	-0.805301	-1.04861	-0.853845	1.09233	0	0	0	-1.33564	0	1	1	1	1	1	1	1	1	1	1	1
Solyc06g005760	Solyc06g005760.1	Unknown protein	1	0	1	1	0	1												-0.967355	0.287036	-0.80531	-0.0868326	0.107931	1.09235	-0.194764	0.880522	1.07529	-0.373869	0.913242	1	1	1	1	1	1	1	1	1	1	1
Solyc06g005930	Solyc06g005930.3	Protein SENSITIVITY TO RED LIGHT REDUCED.1	1	0	0	0	0	0												-0.967359	-0.674742	-0.805301	-1.04861	-0.853845	0	0	0	0	0	0	1	1	1	1	1	1	1	1	1	1	1
Solyc06g009950	Solyc06g009950.1	Photosystem I P700 chlorophyll a apoprotein A2 (AHRD V3.3 *-* A0A0N9DZT7_9MAGN)	1	0	1	0	0	0												-0.967316	0.287033	-0.805301	-1.04861	-0.853845	1.09233	0	0	0	-1.33564	0	1	1	1	1	1	1	1	1	1	1	1
Solyc06g010120	Solyc06g010120.1	UvrD-like Helicase, ATP-binding domain, P-loop containing nucleoside triphosphate hydrolase (AHRD V3.3 *-* A0A2U1PI50_ARTAN)	1	0	0	0	0	0												-0.967359	-0.674742	-0.805301	-1.04861	-0.853845	0	0	0	0	0	0	1	1	1	1	1	1	1	1	1	1	1
Solyc06g034025	Solyc06g034025.1	#N/A	1	0	0	0	0	0												-0.967359	-0.674742	-0.805301	-1.04861	-0.853845	0	0	0	0	0	0	1	1	1	1	1	1	1	1	1	1	1
Solyc06g035420	Solyc06g035420.1	purine permease 3-like (AHRD V3.3 *** A0A1U8H408_CAPAN)	1	0	1	2	4	2												-0.967409	0.287038	2.14473	0.793249	1.04282	-1.85769	-0.249572	1.76066	2.01023	0.506211	-1.10191	1	1	1	1	1	1	1	1	1	1	1
Solyc06g035560	Solyc06g035560.3	MADS-box protein AGL42-like isoform .1	1	0	0	0	0	2												-0.967319	-0.674742	-0.805301	-1.04861	0.928739	0	-1.97735	0	1.89606	0	1.73404	1	1	1	1	1	1	1	1	1	1	1
Solyc06g036040	Solyc06g036040.1	oxidoreductase/transition metal ion-binding protein (AHRD V3.3 *-* AT5G52410.3)	1	0	0	2	0	2												-0.967349	-0.674751	-0.805311	0.791725	1.03929	0	-0.247565	1.75907	2.00664	1.46648	1.8446	1	1	1	1	1	1	1	1	1	1	1
Solyc06g036470	Solyc06g036470.3	G-type lectin S-receptor-like serine/threonine-protein kinase (AHRD V3.3 *** A0A2G2Z943_CAPAN)	1	0	0	0	0	0												-0.967337	-0.674742	-0.805301	-1.04861	-0.853845	0	0	0	0	0	0	1	1	1	1	1	1	1	1	1	1	1
Solyc06g050270	Solyc06g050270.1	Non-specific serine/threonine protein kinase (AHRD V3.3 *** A0A2G2ZJA2_CAPAN)	1	0	1	0	0	0												-0.967337	0.287033	-0.805301	-1.04861	-0.853845	1.09233	0	0	0	-1.33564	0	1	1	1	1	1	1	1	1	1	1	1
Solyc06g050280	Solyc06g050280.1	Non-specific serine/threonine protein kinase (AHRD V3.3 *** A0A2G2ZJA2_CAPAN)	1	0	0	0	1	0												-0.967301	-0.674742	0.156475	-1.04861	-0.853845	-0.831217	0	0	0	0	-1.01032	1	1	1	1	1	1	1	1	1	1	1
Solyc06g050870	Solyc06g050870.3	Hypoxia-responsive family protein (AHRD V3.3 *** B6THW4_MAIZE)	1	0	0	0	0	0												-0.967337	-0.674742	-0.805301	-1.04861	-0.853845	0	0	0	0	0	0	1	1	1	1	1	1	1	1	1	1	1
Solyc06g050910	Solyc06g050910.1	Unknown protein	1	0	2	3	0	1												-0.967384	1.14391	-0.805313	1.46448	0.107932	1.94922	1.35655	2.43186	1.07532	0.320572	0.913245	1	1	1	1	1	1	1	1	1	1	1
Solyc06g051090	Solyc06g051090.3	RING-type E3 ubiquitin transferase (AHRD V3.3 *** A0A2I4DGU6_9ROSI)	1	0	0	0	1	1												-0.967274	-0.674742	0.156475	-1.04861	0.10793	-0.831217	-1.15654	0	1.0752	0	-0.0485445	1	1	1	1	1	1	1	1	1	1	1
Solyc06g051575	Solyc06g051575.1	Unknown protein	1	0	0	2	0	5												-0.967305	-0.674748	-0.805307	0.643052	2.33663	0	-1.69357	1.61036	3.30393	1.3178	3.14193	1	1	1	1	1	1	1	1	1	1	1
Solyc06g053387	Solyc06g053387.1	Unknown protein	1	0	0	0	0	1												-0.967316	-0.674742	-0.805301	-1.04861	0.10793	0	-1.15654	0	1.07525	0	0.913231	1	1	1	1	1	1	1	1	1	1	1
Solyc06g053390	Solyc06g053390.4	#N/A	1	0	0	0	0	0												-0.967359	-0.674742	-0.805301	-1.04861	-0.853845	0	0	0	0	0	0	1	1	1	1	1	1	1	1	1	1	1
Solyc06g054050	Solyc06g054050.3	p-loop containing nucleoside triphosphate hydrolases superfamily protein (AHRD V3.3 *** A0A1P8AMM9_ARATH)	1	0	0	0	0	0												-0.967337	-0.674742	-0.805301	-1.04861	-0.853845	0	0	0	0	0	0	1	1	1	1	1	1	1	1	1	1	1
Solyc06g054600	Solyc06g054600.2	Zinc finger transcription factor 42	1	0	1	0	1	0												-0.967273	0.287033	0.156475	-1.04861	-0.853845	0.130558	0	0	0	-1.33564	-1.01032	1	1	1	1	1	1	1	1	1	1	1
Solyc06g063080	Solyc06g063080.1	RBR-type E3 ubiquitin transferase (AHRD V3.3 *-* A0A2G3D0D5_CAPCH)	1	0	0	1	0	0												-0.967316	-0.674742	-0.805301	-0.0868315	-0.853845	0	0.767014	0.880485	0	0.587911	0	1	1	1	1	1	1	1	1	1	1	1
Solyc06g063430	Solyc06g063430.2	NAC domain (AHRD V3.3 *-* A0A200QKH5_9MAGN)	1	0	0	0	0	0												-0.967359	-0.674742	-0.805301	-1.04861	-0.853845	0	0	0	0	0	0	1	1	1	1	1	1	1	1	1	1	1
Solyc06g064580	Solyc06g064580.2	bHLH transcription factor 044	1	0	4	13	14	9												-0.967411	2.22823	3.70561	3.52191	3.18649	-1.47738	0.335416	4.48932	4.1539	1.29368	-0.519119	1	0.458362	1	0.180448	0.219426	1	1	0.0948972	0.116062	1	0.992286
Solyc06g064920	Solyc06g064920.3	#N/A	1	0	0	0	0	0												-0.967359	-0.674742	-0.805301	-1.04861	-0.853845	0	0	0	0	0	0	1	1	1	1	1	1	1	1	1	1	1
Solyc06g065130	Solyc06g065130.1	disease resistance protein RRS1-like (AHRD V3.3 --* A0A2I4G886_9ROSI)	1	0	0	0	0	0												-0.967359	-0.674742	-0.805301	-1.04861	-0.853845	0	0	0	0	0	0	1	1	1	1	1	1	1	1	1	1	1
Solyc06g069610	Solyc06g069610.1	LysM domain receptor-like kinase 3 (AHRD V3.3 *** A0A2G2WM11_CAPBA)	1	0	0	0	1	0												-0.967337	-0.674742	0.156475	-1.04861	-0.853845	-0.831217	0	0	0	0	-1.01032	1	1	1	1	1	1	1	1	1	1	1
Solyc06g070920	Solyc06g070920.3	ABC transporter A family member 7 (AHRD V3.3 *** A0A2G3AUR7_CAPCH)	1	0	0	0	0	0												-0.967359	-0.674742	-0.805301	-1.04861	-0.853845	0	0	0	0	0	0	1	1	1	1	1	1	1	1	1	1	1
Solyc06g072320	Solyc06g072320.4	Long chain base biosynthesis protein 2a (AHRD V3.3 *** A0A2G2ZCW1_CAPAN)	1	0	1	1	0	3												-0.967195	0.287033	-0.805301	-0.0868315	1.51243	1.09233	-1.59927	0.880363	2.47963	-0.373865	2.31774	1	1	1	1	1	1	1	1	1	1	1
Solyc06g072400	Solyc06g072400.3	Type I inositol polyphosphate 5-phosphatase 5 (AHRD V3.3 *-* IP5P5_ARATH)	1	0	1	0	1	1												-0.967353	0.287036	0.156476	-1.04862	0.107931	0.13056	-1.15655	0	1.07528	-1.33566	-0.0485451	1	1	1	1	1	1	1	1	1	1	1
Solyc06g073155	Solyc06g073155.1	Early nodulin-like protein 1-like (AHRD V3.11 *** tr|A0A2K3KNW3|A0A2K3KNW3_TRIPR)	1	0	0	0	0	0												-0.967359	-0.674742	-0.805301	-1.04861	-0.853845	0	0	0	0	0	0	1	1	1	1	1	1	1	1	1	1	1
Solyc06g075040	Solyc06g075040.1	Unknown protein	1	0	0	0	0	0												-0.967316	-0.674742	-0.805301	-1.04861	-0.853845	0	0	0	0	0	0	1	1	1	1	1	1	1	1	1	1	1
Solyc06g075430	Solyc06g075430.3	protein yippee-like (AHRD V3.3 *** XP_010322954.1)	1	0	0	3	3	1												-0.96737	-0.674752	1.77431	1.46459	0.107932	-2.44906	1.35666	2.43196	1.0753	2.13934	-1.66638	1	1	1	1	1	1	1	1	1	1	1
Solyc06g075940	Solyc06g075940.1	Cell division cycle protein 48-like protein (AHRD V3.3 *-* A0A2G2XEX3_CAPBA)	1	0	1	0	1	1												-0.967295	0.287033	0.156475	-1.04861	0.10793	0.130558	-1.15654	0	1.07522	-1.33564	-0.0485445	1	1	1	1	1	1	1	1	1	1	1
Solyc06g082050	Solyc06g082050.2	Zinc finger, RING-type (AHRD V3.11 *-* tr|A0A1R3IP44|A0A1R3IP44_COCAP)	1	0	0	0	1	0												-0.967298	-0.674747	0.156476	-1.04861	-0.853851	-0.831223	0	0	0	0	-1.01033	1	1	1	1	1	1	1	1	1	1	1
Solyc06g082340	Solyc06g082340.2	F-box protein (AHRD V3.3 *** A0A1J3JM96_NOCCA)	1	0	0	0	1	3												-0.96722	-0.674742	0.156475	-1.04861	1.63992	-0.831217	-2.68853	0	2.60714	0	1.48344	1	1	1	1	1	1	1	1	1	1	1
Solyc06g084180	Solyc06g084180.3	Major pollen allergen Ole e 6 (AHRD V3.3 *** A0A2G3CCI9_CAPCH)	1	0	1	1	1	1												-0.96735	0.287036	0.156476	-0.0868326	0.107931	0.13056	-0.194764	0.880517	1.07528	-0.373869	-0.0485451	1	1	1	1	1	1	1	1	1	1	1
Solyc07g005235	Solyc07g005235.1	Unknown protein	1	0	1	0	0	0												-0.967275	0.287033	-0.805301	-1.04861	-0.853845	1.09233	0	0	0	-1.33564	0	1	1	1	1	1	1	1	1	1	1	1
Solyc07g005670	Solyc07g005670.3	Integral membrane HR.1	1	0	0	0	0	0												-0.967355	-0.674751	-0.805311	-1.04862	-0.853856	0	0	0	0	0	0	1	1	1	1	1	1	1	1	1	1	1
Solyc07g006470	Solyc07g006470.1	Eukaryotic aspartyl protease family protein (AHRD V3.3 *** Q9C6M0_ARATH)	1	0	0	0	0	0												-0.967337	-0.674742	-0.805301	-1.04861	-0.853845	0	0	0	0	0	0	1	1	1	1	1	1	1	1	1	1	1
Solyc07g007355	Solyc07g007355.1	#N/A	1	0	0	0	0	0												-0.967337	-0.674742	-0.805301	-1.04861	-0.853845	0	0	0	0	0	0	1	1	1	1	1	1	1	1	1	1	1
Solyc07g007490	Solyc07g007490.2	Protein DETOXIFICATION (AHRD V3.3 *** A0A2U1KJS1_ARTAN)	1	0	1	2	0	0												-0.967255	0.287033	-0.805301	0.752693	-0.853845	1.09233	1.60654	1.71995	0	0.46566	0	1	1	1	1	1	1	1	1	1	1	1
Solyc07g009110	Solyc07g009110.3	Two-component response regulator (AHRD V3.11 *-* tr|B6UC09|B6UC09_MAIZE)	1	0	0	0	0	0												-0.967359	-0.674742	-0.805301	-1.04861	-0.853845	0	0	0	0	0	0	1	1	1	1	1	1	1	1	1	1	1
Solyc07g017255	Solyc07g017255.1	#N/A	1	0	0	0	0	0												-0.967359	-0.674742	-0.805301	-1.04861	-0.853845	0	0	0	0	0	0	1	1	1	1	1	1	1	1	1	1	1
Solyc07g017975	Solyc07g017975.1	#N/A	1	0	1	0	0	0												-0.967337	0.287033	-0.805301	-1.04861	-0.853845	1.09233	0	0	0	-1.33564	0	1	1	1	1	1	1	1	1	1	1	1
Solyc07g019510	Solyc07g019510.4	Cytochrome c oxidase subunit.1	1	0	1	1	2	0												-0.967238	0.287033	0.806006	-0.0868315	-0.853845	-0.518973	0.767014	0.880406	0	-0.373865	-1.65985	1	1	1	1	1	1	1	1	1	1	1
Solyc07g032683	Solyc07g032683.1	#N/A	1	0	0	1	0	0												-0.967316	-0.674742	-0.805301	-0.0868315	-0.853845	0	0.767014	0.880485	0	0.587911	0	1	1	1	1	1	1	1	1	1	1	1
Solyc07g037930	Solyc07g037930.1	Unknown protein	1	0	1	0	0	0												-0.967239	0.287033	-0.805301	-1.04861	-0.853845	1.09233	0	0	0	-1.33564	0	1	1	1	1	1	1	1	1	1	1	1
Solyc07g040700	Solyc07g040700.3	#N/A	1	0	0	3	2	0												-0.967298	-0.674747	1.03013	1.32655	-0.853851	-1.70488	2.1804	2.29385	0	2.0013	-1.88398	1	1	1	1	1	1	1	1	1	1	1
Solyc07g041300	Solyc07g041300.2	Spermidine synthase (AHRD V3.3 *** F8WLB6_CITUN),Pfam:PF01564	1	0	0	0	0	0												-0.967337	-0.674742	-0.805301	-1.04861	-0.853845	0	0	0	0	0	0	1	1	1	1	1	1	1	1	1	1	1
Solyc07g041790	Solyc07g041790.1	Splicing factor 3B subunit.1	1	0	0	0	0	0												-0.967337	-0.674742	-0.805301	-1.04861	-0.853845	0	0	0	0	0	0	1	1	1	1	1	1	1	1	1	1	1
Solyc07g042295	Solyc07g042295.1	Unknown protein	1	0	0	2	4	2												-0.967422	-0.674755	2.00654	0.874524	0.985536	-2.68129	-0.111012	1.84195	1.95296	1.54928	-1.021	1	1	1	1	1	1	1	1	1	1	1
Solyc07g043100	Solyc07g043100.1	Glycosyltransferase (AHRD V3.3 *** Q94IF2_TOBAC)	1	0	0	0	0	0												-0.967359	-0.674742	-0.805301	-1.04861	-0.853845	0	0	0	0	0	0	1	1	1	1	1	1	1	1	1	1	1
Solyc07g043410	Solyc07g043410.1	Glycosyltransferase (AHRD V3.3 *** E5L3S0_SOLLC)	1	0	0	0	0	0												-0.967359	-0.674742	-0.805301	-1.04861	-0.853845	0	0	0	0	0	0	1	1	1	1	1	1	1	1	1	1	1
Solyc07g043450	Solyc07g043450.3	Glycosyltransferase (AHRD V3.3 *** A0A2G3BZR4_CAPCH)	1	0	0	0	0	0												-0.967317	-0.674742	-0.805301	-1.04861	-0.853845	0	0	0	0	0	0	1	1	1	1	1	1	1	1	1	1	1
Solyc07g043470	Solyc07g043470.3	Unknown protein	1	0	0	1	0	0												-0.967213	-0.674742	-0.805301	-0.0868315	-0.853845	0	0.767014	0.880382	0	0.587911	0	1	1	1	1	1	1	1	1	1	1	1
Solyc07g043680	Solyc07g043680.3	3-hydroxyisobutyryl-CoA hydrolase-like protein 5 (AHRD V3.3 *** A0A2G2XQ26_CAPBA)	1	0	0	0	1	0												-0.967295	-0.674742	0.156475	-1.04861	-0.853845	-0.831217	0	0	0	0	-1.01032	1	1	1	1	1	1	1	1	1	1	1
Solyc07g048000	Solyc07g048000.3	Phototropic-responsive NPH3 (AHRD V3.3 *** D9ZHC8_HYPPE)	1	0	0	0	0	0												-0.967316	-0.674742	-0.805301	-1.04861	-0.853845	0	0	0	0	0	0	1	1	1	1	1	1	1	1	1	1	1
Solyc07g048020	Solyc07g048020.3	Charged multivesicular body protein.1	1	0	0	0	0	0												-0.967316	-0.674742	-0.805301	-1.04861	-0.853845	0	0	0	0	0	0	1	1	1	1	1	1	1	1	1	1	1
Solyc07g052330	Solyc07g052330.3	S-acyltransferase (AHRD V3.3 *** A0A2I4GX59_9ROSI)	1	0	0	1	0	0												-0.967295	-0.674742	-0.805301	-0.0868315	-0.853845	0	0.767014	0.880463	0	0.587911	0	1	1	1	1	1	1	1	1	1	1	1
Solyc07g054930	Solyc07g054930.3	2-oxoglutarate (2OG) and Fe(II)-dependent oxygenase superfamily protein (AHRD V3.3 *** A0A2U1MCV6_ARTAN)	1	0	0	0	0	0												-0.967359	-0.674742	-0.805301	-1.04861	-0.853845	0	0	0	0	0	0	1	1	1	1	1	1	1	1	1	1	1
Solyc07g055090	Solyc07g055090.1	Zinc finger A20 and A.1	1	0	0	0	0	0												-0.967316	-0.674742	-0.805301	-1.04861	-0.853845	0	0	0	0	0	0	1	1	1	1	1	1	1	1	1	1	1
Solyc07g056325	Solyc07g056325.1	NEP-interacting protein%2C putative (DUF239) (AHRD V3.3 --* AT4G15050.1)	1	0	1	2	0	0												-0.967294	0.287033	-0.805301	0.895875	-0.853845	1.09233	1.74972	1.86317	0	0.608842	0	1	1	1	1	1	1	1	1	1	1	1
Solyc07g056704	Solyc07g056704.1	DUF239 domain-containing protein/DUF4409 domain-containing protein (AHRD V3.11 *** tr|A0A1Q3CSL7|A0A1Q3CSL7_CEPFO)	1	0	0	1	0	0												-0.967272	-0.674742	-0.805301	-0.0868315	-0.853845	0	0.767014	0.88044	0	0.587911	0	1	1	1	1	1	1	1	1	1	1	1
Solyc07g061880	Solyc07g061880.3	prostatic spermine-binding protein-like (AHRD V3.3 *** XP_010324449.1)	1	0	0	0	0	0												-0.967304	-0.674742	-0.805301	-1.04861	-0.853845	0	0	0	0	0	0	1	1	1	1	1	1	1	1	1	1	1
Solyc07g061980	Solyc07g061980.2	Cytochrome (AHRD V3.3 *** A0A2G2Z4P6_CAPAN)	1	0	0	1	2	0												-0.967295	-0.674742	1.12918	-0.0868315	-0.853845	-1.80392	0.767014	0.880463	0	0.587911	-1.98303	1	1	1	1	1	1	1	1	1	1	1
Solyc07g063800	Solyc07g063800.2	G-type lectin S-receptor-like serine/threonine-protein kinase (AHRD V3.3 *** A0A2G3C353_CAPCH)	1	0	0	1	0	3												-0.967283	-0.674742	-0.805301	-0.0868315	1.58984	0	-1.67667	0.880452	2.55712	0.587911	2.39514	1	1	1	1	1	1	1	1	1	1	1
Solyc07g150107	Solyc07g150107.1	Unknown protein	1	0	0	1	2	0												-0.967297	-0.674742	1.03009	-0.0868315	-0.853845	-1.70484	0.767014	0.880465	0	0.587911	-1.88394	1	1	1	1	1	1	1	1	1	1	1
Solyc08g005180	Solyc08g005180.2	Peptidyl-prolyl cis-trans isomerase FKBP53 (AHRD V3.3 *-* A0A2G3DG18_CAPCH)	1	0	0	0	0	0												-0.967337	-0.674742	-0.805301	-1.04861	-0.853845	0	0	0	0	0	0	1	1	1	1	1	1	1	1	1	1	1
Solyc08g007600	Solyc08g007600.2	Subtilisin-like protease (AHRD V3.3 *** Q9LWA3_SOLLC)	1	0	0	0	0	0												-0.967299	-0.674742	-0.805301	-1.04861	-0.853845	0	0	0	0	0	0	1	1	1	1	1	1	1	1	1	1	1
Solyc08g008015	Solyc08g008015.1	Unknown protein	1	0	2	0	0	1												-0.967276	1.13939	-0.805301	-1.04861	0.10793	1.94469	-1.15654	0	1.07521	-2.18799	0.913231	1	1	1	1	1	1	1	1	1	1	1
Solyc08g013920	Solyc08g013920.3	protein PLANT CADMIUM RESISTANCE 2-like (AHRD V3.3 *** A0A1U8FPF0_CAPAN)	1	0	0	0	0	2												-0.967316	-0.674742	-0.805301	-1.04861	1.05418	0	-2.10279	0	2.0215	0	1.85948	1	1	1	1	1	1	1	1	1	1	1
Solyc08g015785	Solyc08g015785.1	#N/A	1	0	0	1	1	2												-0.967291	-0.674747	0.156476	-0.0868321	1.0408	-0.831222	-1.12763	0.880459	2.00809	0.587915	0.88432	1	1	1	1	1	1	1	1	1	1	1
Solyc08g015830	Solyc08g015830.1	Unknown protein	1	0	2	2	1	0												-0.967395	1.22588	0.156477	0.850704	-0.85386	1.06941	1.70456	1.8181	0	-0.375181	-1.01034	1	1	1	1	1	1	1	1	1	1	1
Solyc08g016410	Solyc08g016410.1	Unknown protein	1	0	0	0	0	0												-0.967316	-0.674742	-0.805301	-1.04861	-0.853845	0	0	0	0	0	0	1	1	1	1	1	1	1	1	1	1	1
Solyc08g016725	Solyc08g016725.1	#N/A	1	0	0	0	0	0												-0.967359	-0.674742	-0.805301	-1.04861	-0.853845	0	0	0	0	0	0	1	1	1	1	1	1	1	1	1	1	1
Solyc08g023410	Solyc08g023410.1	Alpha/beta-Hydrolases superfamily protein (AHRD V3.3 *-* Q9C8G6_ARATH)	1	0	1	0	1	1												-0.967273	0.287033	0.156475	-1.04861	0.10793	0.130558	-1.15654	0	1.0752	-1.33564	-0.0485445	1	1	1	1	1	1	1	1	1	1	1
Solyc08g036417	Solyc08g036417.1	Ribosomal protein L15 (AHRD V3.11 *-* tr|A0A2G2WJY1|A0A2G2WJY1_CAPBA)	1	0	0	0	0	0												-0.967359	-0.674742	-0.805301	-1.04861	-0.853845	0	0	0	0	0	0	1	1	1	1	1	1	1	1	1	1	1
Solyc08g044510	Solyc08g044510.4	Beta-glucosidase (AHRD V3.11 *** tr|F8R893|F8R893_9MAGN)	1	0	1	2	0	1												-0.967279	0.287033	-0.805301	0.637815	0.10793	1.09233	0.529885	1.60509	1.07521	0.350782	0.913231	1	1	1	1	1	1	1	1	1	1	1
Solyc08g061060	Solyc08g061060.3	EG45-like domain containing protein (AHRD V3.11 *** tr|A0A2K3LKU5|A0A2K3LKU5_TRIPR)	1	0	0	3	4	1												-0.967202	-0.674742	2.05324	1.21977	0.10793	-2.72798	1.11184	2.18697	1.07513	1.89451	-1.94531	1	1	1	1	1	1	1	1	1	1	1
Solyc08g061400	Solyc08g061400.1	SNF2 domain-containing protein CLASSY 4-like (AHRD V3.3 *-* A0A2I4G110_9ROSI)	1	0	1	2	0	0												-0.967239	0.287033	-0.805301	0.895872	-0.853845	1.09233	1.74972	1.86311	0	0.608839	0	1	1	1	1	1	1	1	1	1	1	1
Solyc08g062200	Solyc08g062200.3	Plant regulator RWP-RK (AHRD V3.3 *** A0A1R3H9J6_COCAP)	1	0	0	0	0	0												-0.967337	-0.674742	-0.805301	-1.04861	-0.853845	0	0	0	0	0	0	1	1	1	1	1	1	1	1	1	1	1
Solyc08g062580	Solyc08g062580.1	Pentatricopeptide repeat-containing protein (AHRD V3.3 *** A0A2G3CFE3_CAPCH)	1	0	0	0	0	0												-0.967256	-0.674742	-0.805301	-1.04861	-0.853845	0	0	0	0	0	0	1	1	1	1	1	1	1	1	1	1	1
Solyc08g062990	Solyc08g062990.1	CDPK-related protein kinase (AHRD V3.3 *-* A0A1U8EC13_CAPAN)	1	0	0	0	0	0												-0.967316	-0.674742	-0.805301	-1.04861	-0.853845	0	0	0	0	0	0	1	1	1	1	1	1	1	1	1	1	1
Solyc08g065547	Solyc08g065547.1	Vacuolar-processing enzyme (AHRD V3.11 *** tr|A0A2G2ZDR1|A0A2G2ZDR1_CAPAN)	1	0	0	0	0	0												-0.967316	-0.674742	-0.805301	-1.04861	-0.853845	0	0	0	0	0	0	1	1	1	1	1	1	1	1	1	1	1
Solyc08g067080	Solyc08g067080.3	Ammonium transporter (AHRD V3.3 *** A0A1U8E298_CAPAN)	1	0	0	0	0	0												-0.967318	-0.674742	-0.805301	-1.04861	-0.853845	0	0	0	0	0	0	1	1	1	1	1	1	1	1	1	1	1
Solyc08g068000	Solyc08g068000.3	Potassium channel protein (AHRD V3.3 *** F4JV33_ARATH)	1	0	1	2	0	1												-0.967292	0.287035	-0.805306	0.858866	0.107931	1.09234	0.750935	1.82616	1.07522	0.571831	0.913237	1	1	1	1	1	1	1	1	1	1	1
Solyc08g068450	Solyc08g068450.1	Unknown protein	1	0	5	3	0	10												-0.967429	2.52732	-0.805317	1.40915	3.29863	3.33264	-1.88948	2.37658	4.26606	-1.11817	4.10395	1	1	1	1	0.17345	1	1	1	1	1	0.851747
Solyc08g075980	Solyc08g075980.2	#N/A	1	0	1	0	1	0												-0.967295	0.287033	0.156475	-1.04861	-0.853845	0.130558	0	0	0	-1.33564	-1.01032	1	1	1	1	1	1	1	1	1	1	1
Solyc08g078350	Solyc08g078350.1	Unknown protein	1	0	0	0	1	2												-0.967297	-0.674742	0.156475	-1.04861	0.979607	-0.831217	-2.02821	0	1.9469	0	0.823132	1	1	1	1	1	1	1	1	1	1	1
Solyc08g078910	Solyc08g078910.1	Bifunctional inhibitor/lipid-transfer protein/seed storage 2S albumin superfamily protein (AHRD V3.3 *** A0A2U1PU47_ARTAN)	1	0	0	0	0	0												-0.967316	-0.674742	-0.805301	-1.04861	-0.853845	0	0	0	0	0	0	1	1	1	1	1	1	1	1	1	1	1
Solyc08g080453	Solyc08g080453.1	Serine/threonine-protein kinase CTR1 (AHRD V3.11 *** tr|A0A2G3DBE0|A0A2G3DBE0_CAPCH)	1	0	0	0	0	0												-0.967295	-0.674742	-0.805301	-1.04861	-0.853845	0	0	0	0	0	0	1	1	1	1	1	1	1	1	1	1	1
Solyc08g080810	Solyc08g080810.3	NEP-interacting protein, putative (DUF239) (AHRD V3.3 *** Q1PE81_ARATH)	1	0	0	0	0	0												-0.967303	-0.674742	-0.805301	-1.04861	-0.853845	0	0	0	0	0	0	1	1	1	1	1	1	1	1	1	1	1
Solyc08g081090	Solyc08g081090.1	Organic cation/carnitine transporter (AHRD V3.3 *** A0A2K3MXI9_TRIPR)	1	0	0	0	0	0												-0.967316	-0.674742	-0.805301	-1.04861	-0.853845	0	0	0	0	0	0	1	1	1	1	1	1	1	1	1	1	1
Solyc08g081360	Solyc08g081360.3	PLAC8 family protein (AHRD V3.3 *** A0A2U1LM31_ARTAN)	1	0	1	1	1	0												-0.967409	0.287038	0.156477	-0.0868331	-0.853861	0.130561	0.767028	0.880576	0	-0.373871	-1.01034	1	1	1	1	1	1	1	1	1	1	1
Solyc08g081560	Solyc08g081560.1	DNA-directed RNA polymerase subunit alpha (AHRD V3.3 *-* A0A2G2Z7P7_CAPAN)	1	0	0	0	0	0												-0.967359	-0.674742	-0.805301	-1.04861	-0.853845	0	0	0	0	0	0	1	1	1	1	1	1	1	1	1	1	1
Solyc08g082520	Solyc08g082520.1	F-box protein (AHRD V3.3 *** A0A2G3DAV0_CAPCH)	1	0	0	0	0	0												-0.967359	-0.674742	-0.805301	-1.04861	-0.853845	0	0	0	0	0	0	1	1	1	1	1	1	1	1	1	1	1
Solyc08g150105	Solyc08g150105.1	Glycosyltransferase (AHRD V3.3 *** A0A288W8G7_GARJA)	1	0	0	0	0	0												-0.967359	-0.674742	-0.805301	-1.04861	-0.853845	0	0	0	0	0	0	1	1	1	1	1	1	1	1	1	1	1
Solyc08g150119	Solyc08g150119.1	villin-2-like (AHRD V3.3 *-* A0A1U8EBN1_CAPAN)	1	0	0	0	0	0												-0.967359	-0.674742	-0.805301	-1.04861	-0.853845	0	0	0	0	0	0	1	1	1	1	1	1	1	1	1	1	1
Solyc09g008510	Solyc09g008510.1	Glycosyltransferase (AHRD V3.3 *** A0A328E5E5_9ASTE)	1	0	0	0	0	3												-0.967249	-0.674742	-0.805301	-1.04861	1.54712	0	-2.59573	0	2.51437	0	2.35242	1	1	1	1	1	1	1	1	1	1	1
Solyc09g008913	Solyc09g008913.1	Cytochrome P450 (AHRD V3.3 *** Q8H0I8_PETHY)	1	0	0	0	2	2												-0.967231	-0.674742	1.23066	-1.04861	0.928739	-1.9054	-1.97735	0	1.89597	0	-0.301923	1	1	1	1	1	1	1	1	1	1	1
Solyc09g009734	Solyc09g009734.1	Unknown protein	1	0	0	0	0	0												-0.967337	-0.674742	-0.805301	-1.04861	-0.853845	0	0	0	0	0	0	1	1	1	1	1	1	1	1	1	1	1
Solyc09g010480	Solyc09g010480.1	Forkhead box protein .1	1	0	3	3	1	4												-0.967382	1.75795	0.156477	1.37603	2.02717	1.60148	-0.651137	2.34342	2.99455	-0.38192	1.87069	1	1	1	1	1	1	1	1	1	1	1
Solyc09g011130	Solyc09g011130.1	NAD(P)-binding Rossmann-fold superfamily protein (AHRD V3.3 *** F4IKL5_ARATH),Pfam:PF13561	1	0	0	0	0	0												-0.967359	-0.674742	-0.805301	-1.04861	-0.853845	0	0	0	0	0	0	1	1	1	1	1	1	1	1	1	1	1
Solyc09g011790	Solyc09g011790.3	PAR1-like protein (AHRD V3.3 *** A0A2U1KIG3_ARTAN)	1	0	0	0	0	0												-0.967337	-0.674742	-0.805301	-1.04861	-0.853845	0	0	0	0	0	0	1	1	1	1	1	1	1	1	1	1	1
Solyc09g012050	Solyc09g012050.1	#N/A	1	0	5	4	3	3												-0.967421	2.53043	1.4626	1.8761	1.56584	1.06783	0.31026	2.84352	2.53326	-0.65434	0.103235	1	1	1	1	0.645407	1	1	1	1	1	1
Solyc09g014565	Solyc09g014565.1	Unknown protein	1	0	1	2	1	6												-0.967393	0.287038	0.156477	0.851335	2.62106	0.130561	-1.76972	1.81873	3.58845	0.564297	2.46458	1	1	1	1	1	1	1	1	1	1	1
Solyc09g015140	Solyc09g015140.2	ATP-dependent DNA helicase (AHRD V3.3 *** A0A2G3C774_CAPCH)	1	0	1	1	1	0												-0.967273	0.287033	0.156475	-0.0868315	-0.853845	0.130558	0.767014	0.880442	0	-0.373865	-1.01032	1	1	1	1	1	1	1	1	1	1	1
Solyc09g015310	Solyc09g015310.3	30S ribosomal protein S4, chloroplastic (AHRD V3.3 *** I6N958_DATST)	1	0	0	0	0	0												-0.967337	-0.674742	-0.805301	-1.04861	-0.853845	0	0	0	0	0	0	1	1	1	1	1	1	1	1	1	1	1
Solyc09g015330	Solyc09g015330.2	#N/A	1	0	0	0	1	0												-0.967337	-0.674742	0.156475	-1.04861	-0.853845	-0.831217	0	0	0	0	-1.01032	1	1	1	1	1	1	1	1	1	1	1
Solyc09g015850	Solyc09g015850.4	#N/A	1	0	0	0	0	0												-0.967359	-0.674742	-0.805301	-1.04861	-0.853845	0	0	0	0	0	0	1	1	1	1	1	1	1	1	1	1	1
Solyc09g018200	Solyc09g018200.1	ovate family protein 17	1	0	0	0	2	5												-0.967158	-0.674742	1.12918	-1.04861	2.35151	-1.80392	-3.40011	0	3.31867	0	1.22232	1	1	1	1	1	1	1	1	1	1	1
Solyc09g018930	Solyc09g018930.1	Unknown protein	1	0	0	0	0	0												-0.967285	-0.674742	-0.805301	-1.04861	-0.853845	0	0	0	0	0	0	1	1	1	1	1	1	1	1	1	1	1
Solyc09g025235	Solyc09g025235.1	Unknown protein	1	0	0	0	0	0												-0.967337	-0.674742	-0.805301	-1.04861	-0.853845	0	0	0	0	0	0	1	1	1	1	1	1	1	1	1	1	1
Solyc09g037185	Solyc09g037185.1	#N/A	1	0	0	0	0	0												-0.967359	-0.674742	-0.805301	-1.04861	-0.853845	0	0	0	0	0	0	1	1	1	1	1	1	1	1	1	1	1
Solyc09g042690	Solyc09g042690.2	Unknown protein	1	0	0	0	0	2												-0.96722	-0.674742	-0.805301	-1.04861	1.05418	0	-2.10279	0	2.0214	0	1.85948	1	1	1	1	1	1	1	1	1	1	1
Solyc09g055950	Solyc09g055950.2	#N/A	1	0	1	0	0	2												-0.967255	0.287033	-0.805301	-1.04861	1.05418	1.09233	-2.10279	0	2.02144	-1.33564	1.85948	1	1	1	1	1	1	1	1	1	1	1
Solyc09g059565	Solyc09g059565.1	Unknown protein	1	0	0	0	0	0												-0.967337	-0.674742	-0.805301	-1.04861	-0.853845	0	0	0	0	0	0	1	1	1	1	1	1	1	1	1	1	1
Solyc09g059860	Solyc09g059860.1	spindle assembly abnormal protein (AHRD V3.3 --* AT4G14840.3)	1	0	0	0	0	0												-0.967359	-0.674742	-0.805301	-1.04861	-0.853845	0	0	0	0	0	0	1	1	1	1	1	1	1	1	1	1	1
Solyc09g061637	Solyc09g061637.1	#N/A	1	0	2	5	0	0												-0.967351	1.16273	-0.805311	2.0523	-0.853856	1.96804	2.90616	3.01965	0	0.889572	0	1	1	1	1	1	1	1	1	1	1	1
Solyc09g061960	Solyc09g061960.3	Late embryogenesis abundant protein (AHRD V3.3 --* A0A200PQ87_9MAGN)	1	0	0	0	0	0												-0.967359	-0.674742	-0.805301	-1.04861	-0.853845	0	0	0	0	0	0	1	1	1	1	1	1	1	1	1	1	1
Solyc09g064400	Solyc09g064400.2	Photosystem I reaction center subunit IX (AHRD V3.11 *** tr|A0A2H4RF93|A0A2H4RF93_9LAMI)	1	0	0	0	0	0												-0.967337	-0.674742	-0.805301	-1.04861	-0.853845	0	0	0	0	0	0	1	1	1	1	1	1	1	1	1	1	1
Solyc09g064670	Solyc09g064670.3	receptor-like protein 12 (AHRD V3.3 *** A0A1U8ETX1_CAPAN)	1	0	0	0	0	0												-0.967337	-0.674742	-0.805301	-1.04861	-0.853845	0	0	0	0	0	0	1	1	1	1	1	1	1	1	1	1	1
Solyc09g064755	Solyc09g064755.1	#N/A	1	0	0	1	0	1												-0.967295	-0.674742	-0.805301	-0.0868315	0.10793	0	-0.194762	0.880463	1.07522	0.587911	0.913231	1	1	1	1	1	1	1	1	1	1	1
Solyc09g065150	Solyc09g065150.1	Unknown protein	1	0	0	0	0	0												-0.967359	-0.674742	-0.805301	-1.04861	-0.853845	0	0	0	0	0	0	1	1	1	1	1	1	1	1	1	1	1
Solyc09g066040	Solyc09g066040.1	Unknown protein	1	0	0	0	0	0												-0.967359	-0.674742	-0.805301	-1.04861	-0.853845	0	0	0	0	0	0	1	1	1	1	1	1	1	1	1	1	1
Solyc09g066160	Solyc09g066160.1	Unknown protein	1	0	0	0	0	0												-0.967359	-0.674742	-0.805301	-1.04861	-0.853845	0	0	0	0	0	0	1	1	1	1	1	1	1	1	1	1	1
Solyc09g072720	Solyc09g072720.3	#N/A	1	0	30	30	13	29		5.129	4.726	3.744	4.861			5.693	5.828			-0.967412	5.12917	3.74392	4.72594	4.86103	1.38524	-0.135097	5.69335	5.82844	-0.403232	1.11711	1	0.00120304	0.036203	0.00330988	0.00207091	1	1	0.000427395	0.000245953	1	0.973793
Solyc09g074580	Solyc09g074580.1	Glutaredoxin (AHRD V3.3 *** A0A2G9H0Z3_9LAMI)	1	0	7	10	2	1												-0.967428	2.97327	1.03411	3.08717	0.107932	1.93916	2.97923	4.05459	1.07536	0.113896	-0.926182	1	0.185708	1	0.166161	0.976677	1	1	0.0718794	0.756975	1	0.98808
Solyc09g082260	Solyc09g082260.1	N-acetyltransferase (AHRD V3.3 *** A0A2N9Z8D1_PAEPO)	1	0	1	1	0	0												-0.967316	0.287033	-0.805301	-0.0868315	-0.853845	1.09233	0.767014	0.880485	0	-0.373865	0	1	1	1	1	1	1	1	1	1	1	1
Solyc09g082480	Solyc09g082480.2	protein RD.1	1	0	3	0	4	0												-0.967332	1.81891	1.92103	-1.04862	-0.853856	-0.102119	0	0	0	-2.86753	-2.77488	1	1	1	1	1	1	1	1	1	1	1
Solyc09g082740	Solyc09g082740.1	mediator of RNA polymerase II transcription subunit-like protein (AHRD V3.3 --* AT1G11760.1)	1	0	0	0	0	0												-0.967359	-0.674742	-0.805301	-1.04861	-0.853845	0	0	0	0	0	0	1	1	1	1	1	1	1	1	1	1	1
Solyc09g082920	Solyc09g082920.1	Unknown protein	1	0	0	3	1	3												-0.967296	-0.674747	0.156476	1.37419	1.54781	-0.831223	-0.173619	2.34149	2.51511	2.04894	1.39134	1	1	1	1	1	1	1	1	1	1	1
Solyc09g083310	Solyc09g083310.3	E3 ubiquitin protein ligase DRIP2 (AHRD V3.3 *-* A0A2G2X5V3_CAPBA)	1	0	0	0	2	0												-0.967254	-0.674742	1.23066	-1.04861	-0.853845	-1.9054	0	0	0	0	-2.08451	1	1	1	1	1	1	1	1	1	1	1
Solyc09g089820	Solyc09g089820.2	2-oxoglutarate (2OG) and Fe(II)-dependent oxygenase superfamily protein (AHRD V3.3 *** O80851_ARATH)	1	0	0	0	0	0												-0.967359	-0.674742	-0.805301	-1.04861	-0.853845	0	0	0	0	0	0	1	1	1	1	1	1	1	1	1	1	1
Solyc09g090590	Solyc09g090590.4	Caleosin (AHRD V3.3 *** A0A200PVT7_9MAGN)	1	0	0	0	0	1												-0.967316	-0.674742	-0.805301	-1.04861	0.10793	0	-1.15654	0	1.07525	0	0.913231	1	1	1	1	1	1	1	1	1	1	1
Solyc09g091300	Solyc09g091300.1	Plant self-incompatibility .1	1	0	0	0	0	0												-0.967359	-0.674742	-0.805301	-1.04861	-0.853845	0	0	0	0	0	0	1	1	1	1	1	1	1	1	1	1	1
Solyc09g092410	Solyc09g092410.4	Disease resistance protein (TIR-NBS-LRR class) (AHRD V3.3 *** A0A2K3PDT8_TRIPR)	1	0	0	1	0	0												-0.967337	-0.674742	-0.805301	-0.0868315	-0.853845	0	0.767014	0.880506	0	0.587911	0	1	1	1	1	1	1	1	1	1	1	1
Solyc09g092540	Solyc09g092540.1	F-box protein (AHRD V3.3 *** A0A1J3HTG0_NOCCA)	1	0	2	1	1	1												-0.967401	1.14626	0.156477	-0.086833	0.107932	0.989787	-0.194765	0.880568	1.07533	-1.2331	-0.0485453	1	1	1	1	1	1	1	1	1	1	1
Solyc09g098600	Solyc09g098600.2	Sec14p-like phosphatidylinositol transfer family protein (AHRD V3.3 *** B6T8I8_MAIZE)	1	0	3	3	3	2												-0.967375	1.71317	1.70582	1.48116	0.984056	0.0073532	0.4971	2.44853	1.95143	-0.232015	-0.721762	1	1	1	1	0.851101	1	1	1	1	1	0.996539
Solyc10g005485	Solyc10g005485.1	Unknown protein	1	0	1	2	2	2												-0.967404	0.287038	1.03096	0.766088	0.995144	-0.743921	-0.229056	1.73349	1.96255	0.47905	-0.035815	1	1	1	1	1	1	1	1	1	1	1
Solyc10g005680	Solyc10g005680.2	WRKY transcription factor 15	1	0	1	0	0	0												-0.967294	0.287033	-0.805301	-1.04861	-0.853845	1.09233	0	0	0	-1.33564	0	1	1	1	1	1	1	1	1	1	1	1
Solyc10g008263	Solyc10g008263.1	transcription factor bHLH36-like (AHRD V3.11 *** tr|A0A2I4FJG0|A0A2I4FJG0_9ROSI)	1	0	0	0	0	0												-0.967359	-0.674742	-0.805301	-1.04861	-0.853845	0	0	0	0	0	0	1	1	1	1	1	1	1	1	1	1	1
Solyc10g009433	Solyc10g009433.1	#N/A	1	0	0	0	0	0												-0.967306	-0.674742	-0.805301	-1.04861	-0.853845	0	0	0	0	0	0	1	1	1	1	1	1	1	1	1	1	1
Solyc10g009590	Solyc10g009590.4	Protein trichome birefringence-like 25 (AHRD V3.11 *** tr|A0A2G2VSZ8|A0A2G2VSZ8_CAPBA)	1	0	3	3	2	12												-0.96737	1.81541	1.16094	1.24142	3.539	0.654467	-2.29757	2.20879	4.50636	-0.573987	2.37805	1	1	1	1	0.422623	1	1	1	1	1	0.977918
Solyc10g017550	Solyc10g017550.4	#N/A	1	0	0	0	0	0												-0.967359	-0.674742	-0.805301	-1.04861	-0.853845	0	0	0	0	0	0	1	1	1	1	1	1	1	1	1	1	1
Solyc10g017950	Solyc10g017950.2	Photosystem II reaction center protein Z (AHRD V3.11 *** tr|A0A1U8QD60|A0A1U8QD60_CAPAN)	1	0	0	0	1	0												-0.967337	-0.674742	0.156475	-1.04861	-0.853845	-0.831217	0	0	0	0	-1.01032	1	1	1	1	1	1	1	1	1	1	1
Solyc10g018560	Solyc10g018560.2	GATA transcription factor (AHRD V3.3 *** K4CYY0_SOLLC)	1	0	0	0	0	0												-0.967359	-0.674742	-0.805301	-1.04861	-0.853845	0	0	0	0	0	0	1	1	1	1	1	1	1	1	1	1	1
Solyc10g018790	Solyc10g018790.1	Non-functional NADPH-dependent codeinone reductase 2 (AHRD V3.3 *-* A0A2G3A0P9_CAPAN)	1	0	0	0	0	0												-0.967316	-0.674742	-0.805301	-1.04861	-0.853845	0	0	0	0	0	0	1	1	1	1	1	1	1	1	1	1	1
Solyc10g019090	Solyc10g019090.1	Unknown protein	1	0	0	0	0	0												-0.967274	-0.674742	-0.805301	-1.04861	-0.853845	0	0	0	0	0	0	1	1	1	1	1	1	1	1	1	1	1
Solyc10g037930	Solyc10g037930.2	coiled-coil domain-containing protein SCD2-like (AHRD V3.3 *-* A0A2I4GND9_9ROSI)	1	0	1	1	0	0												-0.967255	0.287033	-0.805301	-0.0868315	-0.853845	1.09233	0.767014	0.880423	0	-0.373865	0	1	1	1	1	1	1	1	1	1	1	1
Solyc10g045453	Solyc10g045453.1	Unknown protein	1	0	0	0	0	0												-0.967359	-0.674742	-0.805301	-1.04861	-0.853845	0	0	0	0	0	0	1	1	1	1	1	1	1	1	1	1	1
Solyc10g047260	Solyc10g047260.1	Unknown protein	1	0	4	0	0	0												-0.967255	2.16133	-0.805301	-1.04861	-0.853845	2.96663	0	0	0	-3.20994	0	1	1	1	1	1	1	1	1	1	1	1
Solyc10g047340	Solyc10g047340.2	Alpha/beta-Hydrolases superfamily protein (AHRD V3.3 *** Q4PSG2_ARATH)	1	0	0	0	0	0												-0.967359	-0.674742	-0.805301	-1.04861	-0.853845	0	0	0	0	0	0	1	1	1	1	1	1	1	1	1	1	1
Solyc10g047822	Solyc10g047822.1	#N/A	1	0	0	0	1	1												-0.967274	-0.674742	0.156475	-1.04861	0.10793	-0.831217	-1.15654	0	1.0752	0	-0.0485445	1	1	1	1	1	1	1	1	1	1	1
Solyc10g048010	Solyc10g048010.2	DUF.1	1	0	0	0	0	1												-0.967255	-0.674742	-0.805301	-1.04861	0.10793	0	-1.15654	0	1.07518	0	0.913231	1	1	1	1	1	1	1	1	1	1	1
Solyc10g049530	Solyc10g049530.3	DDE_4 domain-containing protein (AHRD V3.3 *-* A0A1Q3CJR2_CEPFO)	1	0	0	1	0	0												-0.967295	-0.674742	-0.805301	-0.0868315	-0.853845	0	0.767014	0.880463	0	0.587911	0	1	1	1	1	1	1	1	1	1	1	1
Solyc10g049590	Solyc10g049590.1	DNA-directed RNA polymerase subunit beta (AHRD V3.3 *-* A0A2S0SV23_9FABA)	1	0	1	0	1	2												-0.967229	0.287033	0.156475	-1.04861	1.05418	0.130558	-2.10279	0	2.02141	-1.33564	0.897707	1	1	1	1	1	1	1	1	1	1	1
Solyc10g050223	Solyc10g050223.1	#N/A	1	0	0	2	1	1												-0.967232	-0.674742	0.156475	0.752693	0.10793	-0.831217	0.644763	1.71993	1.07516	1.42744	-0.0485445	1	1	1	1	1	1	1	1	1	1	1
Solyc10g050445	Solyc10g050445.1	#N/A	1	0	2	4	4	1												-0.967428	1.23175	2.03065	1.77786	0.107932	-0.798896	1.66993	2.74529	1.07536	0.546106	-1.92271	1	1	1	1	1	1	1	1	1	1	1
Solyc10g050700	Solyc10g050700.1	Leucine-rich repeat protein kinase family protein (AHRD V3.3 *-* C0LGM1_ARATH)	1	0	0	0	0	0												-0.967359	-0.674742	-0.805301	-1.04861	-0.853845	0	0	0	0	0	0	1	1	1	1	1	1	1	1	1	1	1
Solyc10g050990	Solyc10g050990.2	#N/A	1	0	0	0	0	0												-0.967337	-0.674742	-0.805301	-1.04861	-0.853845	0	0	0	0	0	0	1	1	1	1	1	1	1	1	1	1	1
Solyc10g051070	Solyc10g051070.1	Senescence-specific cysteine protease SAG39 (AHRD V3.3 *-* A0A2G3CBW6_CAPCH)	1	0	0	0	0	0												-0.967337	-0.674742	-0.805301	-1.04861	-0.853845	0	0	0	0	0	0	1	1	1	1	1	1	1	1	1	1	1
Solyc10g052718	Solyc10g052718.1	Unknown protein	1	0	0	0	0	0												-0.967359	-0.674742	-0.805301	-1.04861	-0.853845	0	0	0	0	0	0	1	1	1	1	1	1	1	1	1	1	1
Solyc10g052810	Solyc10g052810.1	sucrose synthase 2-like (AHRD V3.3 --* XP_020242929.1)	1	0	0	0	0	0												-0.967359	-0.674742	-0.805301	-1.04861	-0.853845	0	0	0	0	0	0	1	1	1	1	1	1	1	1	1	1	1
Solyc10g052843	Solyc10g052843.1	Unknown protein	1	0	2	0	0	0												-0.967178	1.23553	-0.805301	-1.04861	-0.853845	2.04083	0	0	0	-2.28413	0	1	1	1	1	1	1	1	1	1	1	1
Solyc10g052847	Solyc10g052847.1	#N/A	1	0	0	0	1	0												-0.967337	-0.674742	0.156475	-1.04861	-0.853845	-0.831217	0	0	0	0	-1.01032	1	1	1	1	1	1	1	1	1	1	1
Solyc10g054350	Solyc10g054350.2	Disease resistance protein (AHRD V3.3 *-* A0A2U1KZM9_ARTAN)	1	0	0	1	1	2												-0.967299	-0.674748	0.156476	-0.0868323	1.04037	-0.831224	-1.1272	0.880467	2.00767	0.587916	0.883891	1	1	1	1	1	1	1	1	1	1	1
Solyc10g055427	Solyc10g055427.1	Zinc finger, GRF-type (AHRD V3.11 *-* tr|A0A2U1LVQ4|A0A2U1LVQ4_ARTAN)	1	0	0	1	0	2												-0.967234	-0.674742	-0.805301	-0.0868315	1.04159	0	-1.12842	0.880403	2.00883	0.587911	1.84689	1	1	1	1	1	1	1	1	1	1	1
Solyc10g061887	Solyc10g061887.1	NAD(P)H-quinone oxidoreductase subunit 2, chloroplastic (AHRD V3.3 *** J7H400_CAPAN)	1	0	1	0	0	0												-0.967316	0.287033	-0.805301	-1.04861	-0.853845	1.09233	0	0	0	-1.33564	0	1	1	1	1	1	1	1	1	1	1	1
Solyc10g068355	Solyc10g068355.1	Chitinase (AHRD V3.3 *-* B9VRK7_CAPAN)	1	0	0	0	0	0												-0.967359	-0.674742	-0.805301	-1.04861	-0.853845	0	0	0	0	0	0	1	1	1	1	1	1	1	1	1	1	1
Solyc10g074360	Solyc10g074360.1	Chitinase (AHRD V3.3 *-* B9VRK7_CAPAN)	1	0	0	0	0	1												-0.967275	-0.674742	-0.805301	-1.04861	0.10793	0	-1.15654	0	1.0752	0	0.913231	1	1	1	1	1	1	1	1	1	1	1
Solyc10g074643	Solyc10g074643.1	ADP-ribosylation factor-like protein (AHRD V3.3 *** L0L5I8_MEDSF)	1	0	0	1	0	0												-0.967316	-0.674742	-0.805301	-0.0868315	-0.853845	0	0.767014	0.880485	0	0.587911	0	1	1	1	1	1	1	1	1	1	1	1
Solyc10g078275	Solyc10g078275.1	#N/A	1	0	0	1	0	1												-0.96723	-0.674742	-0.805301	-0.0868315	0.10793	0	-0.194762	0.880398	1.07516	0.587911	0.913231	1	1	1	1	1	1	1	1	1	1	1
Solyc10g078670	Solyc10g078670.3	Transcription factor (AHRD V3.3 *** A0A2R4QNU7_9POAL)	1	0	0	0	0	0												-0.967295	-0.674742	-0.805301	-1.04861	-0.853845	0	0	0	0	0	0	1	1	1	1	1	1	1	1	1	1	1
Solyc10g079940	Solyc10g079940.1	Glycosyltransferase (AHRD V3.3 *-* A0A0A1WDH9_NICAT)	1	0	0	2	0	2												-0.967235	-0.674742	-0.805301	0.752693	1.0289	0	-0.27621	1.71993	1.99614	1.42744	1.8342	1	1	1	1	1	1	1	1	1	1	1
Solyc10g080990	Solyc10g080990.3	WAT1-related protein (AHRD V3.3 *** K4D2Y6_SOLLC)	1	0	3	3	3	2												-0.967421	1.76902	1.56906	1.34713	1.01775	0.199965	0.329388	2.31455	1.98517	-0.421888	-0.551312	1	1	1	1	0.773924	1	1	1	1	1	0.994458
Solyc10g081550	Solyc10g081550.2	Cytochrome P450 (AHRD V3.3 *** A0A2U1Q1Z2_ARTAN)	1	0	0	0	0	0												-0.967359	-0.674742	-0.805301	-1.04861	-0.853845	0	0	0	0	0	0	1	1	1	1	1	1	1	1	1	1	1
Solyc10g083420	Solyc10g083420.2	Inosine/uridine-preferring nucleoside hydrolase domain-containing protein (AHRD V3.3 *** A0A2U1L4C1_ARTAN)	1	0	12	7	8	16		3.757			3.986				4.953			-0.967431	3.75679	3.04673	2.64617	3.98571	0.71006	-1.33954	3.6136	4.95314	-1.11062	0.938977	1	0.0322122	0.122123	0.181098	0.0185177	1	1	0.0679592	0.00365269	1	0.973938
Solyc10g083980	Solyc10g083980.1	2-oxoglutarate-dependent dioxygenase (AHRD V3.3 *** A0A2K3KHE7_TRIPR)	1	0	0	2	1	1												-0.967304	-0.674747	0.156476	0.791365	0.107931	-0.831222	0.683435	1.75867	1.07523	1.46611	-0.0485448	1	1	1	1	1	1	1	1	1	1	1
Solyc10g086590	Solyc10g086590.3	Disease resistance protein (AHRD V3.3 *-* A0A2K3LRA9_TRIPR)	1	0	0	0	0	0												-0.967337	-0.674742	-0.805301	-1.04861	-0.853845	0	0	0	0	0	0	1	1	1	1	1	1	1	1	1	1	1
Solyc10g086750	Solyc10g086750.1	Myosin-M heavy protein (AHRD V3.3 *-* Q5XVA3_ARATH)	1	0	1	2	5	0												-0.96734	0.287037	2.39062	0.856795	-0.853856	-2.10358	1.71065	1.82414	0	0.569759	-3.24448	1	1	1	1	1	1	1	1	1	1	1
Solyc11g007180	Solyc11g007180.3	#N/A	1	0	2	1	1	2												-0.967387	1.24888	0.156477	-0.0868328	0.98219	1.09241	-1.06902	0.880554	1.94958	-1.33572	0.825714	1	1	1	1	1	1	1	1	1	1	1
Solyc11g007970	Solyc11g007970.2	4-coumarate--CoA ligase-like 5 (AHRD V3.3 *** A0A2I4GVX2_9ROSI)	1	0	3	11	5	7												-0.967426	1.80372	2.34027	3.1673	2.81432	-0.536549	0.352981	4.13473	3.78175	1.36358	0.474052	1	0.528436	1	0.183794	0.236286	1	1	0.0876581	0.116062	1	0.992286
Solyc11g008560	Solyc11g008560.2	AP2-like ethylene-responsive transcription factor BBM (AHRD V3.3 *** A0A2G2VE87_CAPBA)	1	0	0	0	0	0												-0.967359	-0.674742	-0.805301	-1.04861	-0.853845	0	0	0	0	0	0	1	1	1	1	1	1	1	1	1	1	1
Solyc11g008860	Solyc11g008860.3	#N/A	1	0	1	0	0	0												-0.967337	0.287033	-0.805301	-1.04861	-0.853845	1.09233	0	0	0	-1.33564	0	1	1	1	1	1	1	1	1	1	1	1
Solyc11g010400	Solyc11g010400.3	2-oxoglutarate (2OG) and Fe(II)-dependent oxygenase superfamily protein (AHRD V3.3 *** A0A2U1QGX7_ARTAN)	1	0	0	0	0	0												-0.967337	-0.674742	-0.805301	-1.04861	-0.853845	0	0	0	0	0	0	1	1	1	1	1	1	1	1	1	1	1
Solyc11g010530	Solyc11g010530.2	Unknown protein	1	0	0	0	0	0												-0.967359	-0.674742	-0.805301	-1.04861	-0.853845	0	0	0	0	0	0	1	1	1	1	1	1	1	1	1	1	1
Solyc11g011560	Solyc11g011560.3	PHD finger protein MALE MEIOCYTE DEATH.1	1	0	0	0	0	0												-0.967359	-0.674742	-0.805301	-1.04861	-0.853845	0	0	0	0	0	0	1	1	1	1	1	1	1	1	1	1	1
Solyc11g011677	Solyc11g011677.1	Auxin-responsive protein SAUR24 (AHRD V3.3 *** A0A1U8FJX4_CAPAN)	1	0	1	0	0	0												-0.967337	0.287033	-0.805301	-1.04861	-0.853845	1.09233	0	0	0	-1.33564	0	1	1	1	1	1	1	1	1	1	1	1
Solyc11g027933	Solyc11g027933.1	Adenylate isopentenyltransferase (AHRD V3.3 *** A0A2G2WHN5_CAPBA),Pfam:PF01745	1	0	1	0	0	0												-0.967316	0.287033	-0.805301	-1.04861	-0.853845	1.09233	0	0	0	-1.33564	0	1	1	1	1	1	1	1	1	1	1	1
Solyc11g042910	Solyc11g042910.1	Unknown protein	1	0	0	0	0	0												-0.967359	-0.674742	-0.805301	-1.04861	-0.853845	0	0	0	0	0	0	1	1	1	1	1	1	1	1	1	1	1
Solyc11g043000	Solyc11g043000.1	Translocase of chloroplast, chloroplastic (AHRD V3.3 *-* A0A2G2W9J0_CAPBA)	1	0	0	0	1	0												-0.967316	-0.674742	0.156475	-1.04861	-0.853845	-0.831217	0	0	0	0	-1.01032	1	1	1	1	1	1	1	1	1	1	1
Solyc11g045125	Solyc11g045125.1	#N/A	1	0	0	0	0	0												-0.967295	-0.674742	-0.805301	-1.04861	-0.853845	0	0	0	0	0	0	1	1	1	1	1	1	1	1	1	1	1
Solyc11g045640	Solyc11g045640.1	TCP transcription factor.1	1	0	0	0	0	1												-0.967316	-0.674742	-0.805301	-1.04861	0.10793	0	-1.15654	0	1.07525	0	0.913231	1	1	1	1	1	1	1	1	1	1	1
Solyc11g050770	Solyc11g050770.1	Photosystem II reaction center protein Z (AHRD V3.3 *** A0A1U8QD60_CAPAN)	1	0	0	0	0	0												-0.967359	-0.674742	-0.805301	-1.04861	-0.853845	0	0	0	0	0	0	1	1	1	1	1	1	1	1	1	1	1
Solyc11g050800	Solyc11g050800.1	Katanin p60 ATPase-containing subunit .1	1	0	2	1	1	2												-0.967367	1.16343	0.156477	-0.0868329	0.937439	1.00696	-1.02427	0.880534	1.90481	-1.25027	0.780962	1	1	1	1	1	1	1	1	1	1	1
Solyc11g065360	Solyc11g065360.2	ABC transporter G family member 13 (AHRD V3.3 *** A0A2G2YFU0_CAPAN)	1	0	2	0	2	1												-0.967294	1.23445	0.974962	-1.04861	0.107931	0.259493	-1.15654	0	1.07522	-2.28307	-0.867031	1	1	1	1	1	1	1	1	1	1	1
Solyc11g066600	Solyc11g066600.2	Serine carboxypeptidase S28 family protein (AHRD V3.3 *** A0A2U1Q514_ARTAN)	1	0	1	2	2	0												-0.967366	0.287037	1.03034	0.887087	-0.853858	-0.7433	1.74095	1.85445	0	0.60005	-1.88419	1	1	1	1	1	1	1	1	1	1	1
Solyc11g066710	Solyc11g066710.3	Phospholipid:diacylglycerol acyltransferase (AHRD V3.11 *** tr|A0A2U1LAW7|A0A2U1LAW7_ARTAN)	1	0	0	4	0	1												-0.967386	-0.674753	-0.805313	1.79153	0.107932	0	1.6836	2.75892	1.07532	2.46628	0.913245	1	1	1	1	1	1	1	1	1	1	1
Solyc11g069060	Solyc11g069060.1	heavy metal-associated isoprenylated plant protein 3-like (AHRD V3.3 *** A0A1U8EI84_CAPAN)	1	0	0	0	0	0												-0.967294	-0.674742	-0.805301	-1.04861	-0.853845	0	0	0	0	0	0	1	1	1	1	1	1	1	1	1	1	1
Solyc11g073150	Solyc11g073150.1	Late embryogenesis abundant protein-related / LEA protein-like protein (AHRD V3.3 *** A0A178VGJ3_ARATH)	1	0	1	0	0	1												-0.967279	0.287033	-0.805301	-1.04861	0.10793	1.09233	-1.15654	0	1.07521	-1.33564	0.913231	1	1	1	1	1	1	1	1	1	1	1
Solyc11g073290	Solyc11g073290.1	Unknown protein	1	0	0	0	0	1												-0.967337	-0.674742	-0.805301	-1.04861	0.10793	0	-1.15654	0	1.07527	0	0.913231	1	1	1	1	1	1	1	1	1	1	1
Solyc11g150114	Solyc11g150114.1	Unknown protein	1	0	0	0	0	0												-0.967315	-0.674742	-0.805301	-1.04861	-0.853845	0	0	0	0	0	0	1	1	1	1	1	1	1	1	1	1	1
Solyc12g005320	Solyc12g005320.3	Pectin acetylesterase (AHRD V3.11 *** tr|K4DB70|K4DB70_SOLLC)	1	0	1	0	0	0												-0.967337	0.287033	-0.805301	-1.04861	-0.853845	1.09233	0	0	0	-1.33564	0	1	1	1	1	1	1	1	1	1	1	1
Solyc12g005350	Solyc12g005350.2	Dihydroflavonol-4-reductase (AHRD V3.3 *** B6TUD3_MAIZE)	1	0	4	1	3	4												-0.967412	2.25465	1.43943	-0.0868332	2.00973	0.815225	-2.09657	0.880579	2.97715	-2.34148	0.570307	1	1	1	1	1	1	1	1	1	1	1
Solyc12g005440	Solyc12g005440.1	HXXXD-type acyl-transferase family protein (AHRD V3.3 *** F4JBC7_ARATH)	1	0	36	26	26	35		5.315	4.539	4.807	5.124			5.507	6.091			-0.967414	5.3148	4.80737	4.5391	5.1236	0.507436	-0.584498	5.50652	6.09101	-0.775703	0.316232	1	0.00105554	0.00497132	0.00684569	0.00148712	1	1	0.00109014	0.000177365	1	0.989732
Solyc12g005460	Solyc12g005460.2	Rapid alkalinization factor (AHRD V3.11 *** tr|S8CZN7|S8CZN7_9LAMI)	1	0	0	0	0	0												-0.967318	-0.674742	-0.805301	-1.04861	-0.853845	0	0	0	0	0	0	1	1	1	1	1	1	1	1	1	1	1
Solyc12g005830	Solyc12g005830.3	#N/A	1	0	0	1	2	2												-0.967335	-0.67475	1.12524	-0.0868326	1.03943	-1.79999	-1.12626	0.880503	2.00676	0.587918	-0.0858165	1	1	1	1	1	1	1	1	1	1	1
Solyc12g006210	Solyc12g006210.1	ATP synthase subunit beta (AHRD V3.3 *-* A0A2G2X5Q2_CAPBA)	1	0	0	0	1	1												-0.967252	-0.674742	0.156475	-1.04861	0.10793	-0.831217	-1.15654	0	1.07518	0	-0.0485445	1	1	1	1	1	1	1	1	1	1	1
Solyc12g006960	Solyc12g006960.2	Sulfate transporter 3.2 (AHRD V3.3 *** A0A2G2YUG5_CAPAN)	1	0	1	0	0	0												-0.96725	0.287033	-0.805301	-1.04861	-0.853845	1.09233	0	0	0	-1.33564	0	1	1	1	1	1	1	1	1	1	1	1
Solyc12g008850	Solyc12g008850.3	Lysine-specific histone demethylase.1	1	0	0	2	1	2												-0.967378	-0.674753	0.156477	0.854649	0.982247	-0.831229	-0.127598	1.82203	1.94963	1.5294	0.82577	1	1	1	1	1	1	1	1	1	1	1
Solyc12g009130	Solyc12g009130.3	Protein LURP-one-related 6 (AHRD V3.11 *** tr|A0A2G2YV39|A0A2G2YV39_CAPAN)	1	0	1	3	0	1												-0.967383	0.287037	-0.805313	1.33061	0.107932	1.09235	1.22268	2.29799	1.07531	1.04357	0.913245	1	1	1	1	1	1	1	1	1	1	1
Solyc12g009490	Solyc12g009490.3	ethylene-responsive transcription factor WIN1-like (AHRD V3.11 *** tr|A0A2I4GTJ5|A0A2I4GTJ5_9ROSI)	1	0	0	1	1	6												-0.967411	-0.674755	0.156477	-0.0868331	2.58967	-0.831232	-2.6765	0.880578	3.55708	0.587922	2.43319	1	1	1	1	1	1	1	1	1	1	1
Solyc12g009770	Solyc12g009770.2	Unknown protein	1	0	3	5	2	1												-0.967394	1.8488	1.11348	2.11304	0.107932	0.735322	2.0051	3.08043	1.07533	0.264233	-1.00555	1	1	1	1	1	1	1	1	1	1	1
Solyc12g010610	Solyc12g010610.3	Unknown protein	1	0	0	2	0	0												-0.967316	-0.674742	-0.805301	0.895875	-0.853845	0	1.74972	1.86319	0	1.57062	0	1	1	1	1	1	1	1	1	1	1	1
Solyc12g010755	Solyc12g010755.1	protein ULTRAPETALA 1-like (AHRD V3.3 *** A0A2I4DNL4_9ROSI)	1	0	0	0	0	0												-0.967316	-0.674742	-0.805301	-1.04861	-0.853845	0	0	0	0	0	0	1	1	1	1	1	1	1	1	1	1	1
Solyc12g011233	Solyc12g011233.1	#N/A	1	0	0	0	0	0												-0.967359	-0.674742	-0.805301	-1.04861	-0.853845	0	0	0	0	0	0	1	1	1	1	1	1	1	1	1	1	1
Solyc12g013470	Solyc12g013470.3	Phosphatidylinositol 4-phosphate 5-kinase (AHRD V3.11 *-* tr|K4BQ49|K4BQ49_SOLLC)	1	0	0	0	0	0												-0.967359	-0.674742	-0.805301	-1.04861	-0.853845	0	0	0	0	0	0	1	1	1	1	1	1	1	1	1	1	1
Solyc12g015920	Solyc12g015920.2	Heavy metal-associated isoprenylated plant protein 47 (AHRD V3.3 *-* A0A314Z745_PRUYE)	1	0	3	6	3	3												-0.967428	1.76776	1.63689	2.40426	1.55124	0.130873	0.853027	3.37169	2.51866	0.636505	-0.0856503	1	1	1	1	0.572379	1	1	1	1	1	1
Solyc12g033020	Solyc12g033020.1	NAD(P)H-quinone oxidoreductase subunit 2, chloroplastic (AHRD V3.3 *-* A0A023I6R2_GLYGL)	1	0	0	0	0	0												-0.967359	-0.674742	-0.805301	-1.04861	-0.853845	0	0	0	0	0	0	1	1	1	1	1	1	1	1	1	1	1
Solyc12g033105	Solyc12g033105.1	Unknown protein	1	0	1	0	0	0												-0.967316	0.287033	-0.805301	-1.04861	-0.853845	1.09233	0	0	0	-1.33564	0	1	1	1	1	1	1	1	1	1	1	1
Solyc12g036445	Solyc12g036445.1	Unknown protein	1	0	1	2	1	1												-0.967415	0.287038	0.156477	0.793498	0.107932	0.130561	0.685566	1.76091	1.07535	0.506459	-0.0485454	1	1	1	1	1	1	1	1	1	1	1
Solyc12g036480	Solyc12g036480.2	NAC domain (AHRD V3.3 *** A0A200Q3F5_9MAGN)	1	0	0	1	0	3												-0.967222	-0.674742	-0.805301	-0.0868315	1.58105	0	-1.66788	0.880391	2.54827	0.587911	2.38635	1	1	1	1	1	1	1	1	1	1	1
Solyc12g036560	Solyc12g036560.2	#N/A	1	0	0	0	1	0												-0.967316	-0.674742	0.156475	-1.04861	-0.853845	-0.831217	0	0	0	0	-1.01032	1	1	1	1	1	1	1	1	1	1	1
Solyc12g036740	Solyc12g036740.1	Unknown protein	1	0	0	1	0	0												-0.967316	-0.674742	-0.805301	-0.0868315	-0.853845	0	0.767014	0.880485	0	0.587911	0	1	1	1	1	1	1	1	1	1	1	1
Solyc12g038750	Solyc12g038750.2	AT-rich interactive domain-containing protein 5 (AHRD V3.3 *-* A0A2G2X1F4_CAPBA)	1	0	0	1	0	2												-0.967277	-0.674742	-0.805301	-0.0868315	0.928739	0	-1.01557	0.880445	1.89602	0.587911	1.73404	1	1	1	1	1	1	1	1	1	1	1
Solyc12g042005	Solyc12g042005.1	#N/A	1	0	0	0	0	0												-0.967359	-0.674742	-0.805301	-1.04861	-0.853845	0	0	0	0	0	0	1	1	1	1	1	1	1	1	1	1	1
Solyc12g042280	Solyc12g042280.3	Major facilitator superfamily protein (AHRD V3.3 *** F4IPF3_ARATH)	1	0	1	0	0	2												-0.967298	0.287033	-0.805301	-1.04861	0.928739	1.09233	-1.97735	0	1.89604	-1.33564	1.73404	1	1	1	1	1	1	1	1	1	1	1
Solyc12g042390	Solyc12g042390.1	Werner Syndrome-like exonuclease (AHRD V3.3 *** A0A2I4GID7_9ROSI)	1	0	0	0	0	0												-0.967359	-0.674742	-0.805301	-1.04861	-0.853845	0	0	0	0	0	0	1	1	1	1	1	1	1	1	1	1	1
Solyc12g042640	Solyc12g042640.1	NAD(P)-binding Rossmann-fold superfamily protein (AHRD V3.3 *** A0A2U1MVW0_ARTAN)	1	0	0	1	0	0												-0.967316	-0.674742	-0.805301	-0.0868315	-0.853845	0	0.767014	0.880485	0	0.587911	0	1	1	1	1	1	1	1	1	1	1	1
Solyc12g042797	Solyc12g042797.1	Serine/threonine-protein phosphatase 7 long form-like protein (AHRD V3.3 *-* A0A1J3DHF8_NOCCA)	1	0	2	1	0	0												-0.967278	1.03707	-0.805301	-0.0868315	-0.853845	1.84238	0.767014	0.880447	0	-1.12391	0	1	1	1	1	1	1	1	1	1	1	1
Solyc12g049320	Solyc12g049320.3	Nodulation-signaling pathway.1	1	0	2	0	2	1												-0.967302	1.14036	0.810941	-1.04861	0.107931	0.329417	-1.15655	0	1.07523	-2.18897	-0.70301	1	1	1	1	1	1	1	1	1	1	1
Solyc12g056430	Solyc12g056430.1	Dehydration-responsive element-binding protein 1A (AHRD V3.3 *** A0A2G2Y8V3_CAPAN)	1	0	10	20	6	7								5.066				-0.967396	3.47053	2.67113	4.0987	2.8032	0.799408	1.29549	5.06609	3.7706	0.628162	0.132077	1	0.16897	0.358664	0.0922638	0.280783	1	1	0.0405018	0.151836	1	1
Solyc12g056678	Solyc12g056678.1	Alpha/beta-hydrolases superfamily protein (AHRD V3.3 *** A0A2U1LX98_ARTAN)	1	0	1	2	2	1												-0.967391	0.287038	1.11778	0.792636	0.107932	-0.830746	0.684704	1.76003	1.07532	0.505598	-1.00985	1	1	1	1	1	1	1	1	1	1	1
Solyc12g062285	Solyc12g062285.1	#N/A	1	0	0	0	0	0												-0.967359	-0.674742	-0.805301	-1.04861	-0.853845	0	0	0	0	0	0	1	1	1	1	1	1	1	1	1	1	1
Solyc12g096930	Solyc12g096930.2	Peroxygenase (AHRD V3.3 *** A0A2G3B4S5_CAPCH)	1	0	0	0	0	0												-0.967359	-0.674742	-0.805301	-1.04861	-0.853845	0	0	0	0	0	0	1	1	1	1	1	1	1	1	1	1	1
Solyc12g098580	Solyc12g098580.1	Glycosyltransferase (AHRD V3.3 *** A0A2Z4BSF1_9APIA)	1	0	1	2	1	9												-0.967412	0.287038	0.156477	0.874651	3.19026	0.130561	-2.3156	1.84206	4.15767	0.587613	3.03378	1	1	1	1	1	1	1	1	1	1	1
Solyc12g098840	Solyc12g098840.3	#N/A	1	0	1	2	1	4												-0.967428	0.287039	0.156478	0.856988	2.00414	0.130561	-1.14716	1.82442	2.97157	0.569949	1.84767	1	1	1	1	0.5046	1	1	1	1	1	0.977101
Solyc12g099210	Solyc12g099210.2	Invertase inhibitor (AHRD V3.3 *** O49908_TOBAC)	1	0	1	1	0	0												-0.967316	0.287033	-0.805301	-0.0868315	-0.853845	1.09233	0.767014	0.880485	0	-0.373865	0	1	1	1	1	1	1	1	1	1	1	1
Solyc12g100020	Solyc12g100020.1	receptor-like protein 12 (AHRD V3.3 *** A0A1U7VUE9_NICSY)	1	0	0	1	1	0												-0.967252	-0.674742	0.156475	-0.0868315	-0.853845	-0.831217	0.767014	0.880421	0	0.587911	-1.01032	1	1	1	1	1	1	1	1	1	1	1
Solyc05g008320	Solyc05g008320.1	Fasciclin domain-containing protein (AHRD V3.3 *** A0A1Q3CJK8_CEPFO)	8	4	5	6	6	9												-0.966021	-0.362282	-0.146454	-0.456997	0.29098	-0.215828	-0.747977	0.509024	1.257	-0.094715	0.437433	1	0.889617	0.961234	0.856903	0.905882	1	1	0.876899	0.599519	1	0.992286
Solyc04g026150	Solyc04g026150.2	homeobox-leucine zipper protein ROC8-like (AHRD V3.3 --* XP_019066399.1)	2	1	0	2	3	0												-0.964666	-1.63375	0.809236	-0.197413	-1.81286	-2.44299	1.61544	0.767253	-0.848192	1.43634	-2.62209	1	1	1	1	1	1	1	1	1	1	1
Solyc03g115180	Solyc03g115180.3	RING/FYVE/PHD zinc finger superfamily protein (AHRD V3.3 *-* F4KE59_ARATH)	8	4	3	2	2	3												-0.964079	-1.12518	-1.76358	-1.98622	-1.28327	0.638397	-0.702953	-1.02214	-0.319192	-0.861041	0.480309	1	1	1	1	0.592477	1	1	1	1	1	0.994989
Solyc04g052970	Solyc04g052970.3	Auxin-responsive protein SAUR24 (AHRD V3.3 *** A0A1U8FJX4_CAPAN)	30	15	7	8	9	2					-3.755							-0.964342	-1.76023	-1.62095	-1.95897	-3.75524	-0.139279	1.79626	-0.994631	-2.7909	-0.19874	-2.13428	1	0.138778	0.186705	0.0891707	0.0123184	1	1	0.535018	0.104533	1	0.970901
Solyc09g075540	Solyc09g075540.1	COBRA-like protein 8 (AHRD V3.3 *** A0A2G3BWC4_CAPCH)	67	33	9	13	14	8		-2.58	-2.371	-2.043	-2.906							-0.964255	-2.57998	-2.04337	-2.37072	-2.90554	-0.536618	0.534812	-1.40647	-1.94128	0.20926	-0.86217	1	0.0116953	0.0475326	0.015265	0.0040993	1	1	0.25792	0.0981849	1	0.977101
Solyc12g006780	Solyc12g006780.2	Unknown protein	2	1	0	1	1	1												-0.963989	-1.63308	-0.801846	-1.04516	-0.850391	-0.831231	-0.194765	-0.0811668	0.113598	0.587921	-0.0485453	1	1	1	1	1	1	1	1	1	1	1
Solyc06g007600	Solyc06g007600.3	hypothetical protein (AHRD V3.3 --* AT1G67910.2)	31	16	11	32	20	30												-0.958544	-1.21289	-0.482376	-0.0392484	0.0694814	-0.730509	-0.10873	0.919296	1.02803	1.17364	0.551857	1	0.134847	0.59919	0.968362	0.941598	1	1	0.292883	0.195873	1	0.973938
Solyc12g011390	Solyc12g011390.1	glycine-rich cell wall structural protein 1-like (AHRD V3.3 *** XP_010314080.1)	2	1	1	2	0	2												-0.959172	-0.666468	-1.75882	-0.160228	0.0794536	1.09235	-0.239681	0.798945	1.03863	0.50624	1.83827	1	1	1	1	1	1	1	1	1	1	1
Solyc05g150121	Solyc05g150121.1	hypothetical protein (AHRD V3.3 *** AT1G68585.1)	4	2	3	6	5	3												-0.954879	-0.0643596	0.516444	0.544612	-0.249324	-0.580803	0.793937	1.49949	0.705555	0.608972	-0.765768	1	0.98152	1	0.803896	0.920674	1	1	0.554594	0.802467	1	0.987933
Solyc04g056730	Solyc04g056730.4	#N/A	2	1	3	2	2	0												-0.953566	0.88415	0.159722	-0.258207	-1.80177	0.724428	1.54356	0.695359	-0.848199	-1.14236	-1.96149	1	1	1	1	1	1	1	1	1	1	1
Solyc04g047780	Solyc04g047780.1	Protein RO.1	4	2	5	2	3	1												-0.952827	0.676047	-0.217892	-1.08231	-1.73144	0.893939	0.649125	-0.129485	-0.77861	-1.75836	-1.51355	1	0.762346	1	0.666004	0.465058	1	1	0.97453	0.811521	1	0.977101
Solyc06g150136	Solyc06g150136.1	RING/U-box superfamily protein (AHRD V3.3 *-* A0A2U1Q188_ARTAN)	6	3	2	3	2	1												-0.952797	-1.19881	-1.29156	-1.07234	-2.31694	0.0927463	1.2446	-0.119546	-1.36414	0.126467	-1.02538	1	1	1	1	0.366755	1	1	1	1	1	0.987933
Solyc09g061790	Solyc09g061790.1	Pentatricopeptide repeat (AHRD V3.3 *-* A0A200PYQ3_9MAGN)	26	13	17	18	9	24												-0.953082	-0.304314	-1.28992	-0.572325	0.0518942	0.985608	-0.62422	0.380757	1.00498	-0.268011	1.34182	1	0.808443	0.262256	0.616304	0.968673	1	1	0.812544	0.369822	1	0.955078
Solyc09g075650	Solyc09g075650.3	DUF35.1	26	13	7	12	9	5					-2.214							-0.95277	-1.56681	-1.3413	-1.16397	-2.21402	-0.225505	1.05005	-0.211199	-1.26125	0.402838	-0.872718	1	0.137115	0.212877	0.244068	0.0390442	1	1	0.904035	0.351098	1	0.977101
Solyc11g020170	Solyc11g020170.1	Nuclear pore complex protein NUP88 (AHRD V3.3 *-* A0A2G2YE72_CAPAN)	2	1	0	1	0	0												-0.950624	-1.61961	-1.75017	-1.0317	-1.79871	0	0.767014	-0.0810769	-0.848091	0.587911	0	1	1	1	1	1	1	1	1	1	1	1
Solyc11g069030	Solyc11g069030.3	blind	2	1	2	0	1	1												-0.950575	0.221963	-0.788444	-1.99355	-0.836989	1.01041	-1.15656	-1.04297	0.113586	-2.21551	-0.0485454	1	1	1	1	0.841104	1	1	1	1	1	1
Solyc12g013720	Solyc12g013720.1	Monooxygenase (AHRD V3.3 *** Q8H9C4_SOLTU)	2	1	0	1	0	0												-0.950602	-1.61961	-1.75017	-1.0317	-1.79871	0	0.767014	-0.0810983	-0.848112	0.587911	0	1	1	1	1	1	1	1	1	1	1	1
Solyc10g017640	Solyc10g017640.1	MADS-box transcription factor (AHRD V3.3 *-* Q1EMR8_PLAMJ)	2	1	2	5	0	2												-0.949573	0.143778	-1.74923	1.24377	0.0847998	1.89301	1.15897	2.19334	1.03437	1.09999	1.83403	1	1	1	1	1	1	1	1	1	1	1
Solyc12g040470	Solyc12g040470.2	Unknown protein	8	4	6	9	1	2												-0.949879	-0.0823872	-2.68642	0.10032	-1.8466	2.60403	1.94692	1.0502	-0.896722	0.182707	0.839817	1	0.970695	1	0.963477	0.357176	1	1	0.646283	0.7366	1	0.98808
Solyc04g013200	Solyc04g013200.1	Unknown protein	28	15	20	22	8	25												-0.949241	-0.257848	-1.6547	-0.440685	-0.130286	1.39685	-0.310399	0.508555	0.818954	-0.182838	1.52441	1	0.903795	0.376612	0.829851	0.952918	1	1	0.84171	0.686458	1	0.973938
Solyc04g080480	Solyc04g080480.1	AMP-dependent synthetase/ligase (AHRD V3.3 *** A0A2U1NXR5_ARTAN)	30	16	18	9	10	13			-1.858									-0.949424	-0.481206	-1.47036	-1.85834	-1.12925	0.989151	-0.729085	-0.908913	-0.179828	-1.37713	0.341105	1	0.610807	0.107489	0.0320957	0.176036	1	1	0.461571	0.890337	1	0.988405
Solyc11g005320	Solyc11g005320.1	RING/U-box superfamily protein (AHRD V3.3 *** A0A2U1QK74_ARTAN)	6	3	4	7	7	0												-0.948291	-0.188136	0.511033	0.193365	-3.26244	-0.699169	3.4558	1.14166	-2.31415	0.381502	-3.77347	1	0.941319	1	0.936855	0.126247	1	1	0.669291	0.378856	1	0.798875
Solyc03g111020	Solyc03g111020.3	#N/A	2	1	0	1	1	0												-0.946855	-1.61593	-0.784701	-1.02801	-1.79503	-0.831227	0.767023	-0.0811552	-0.848178	0.587918	-1.01033	1	1	1	1	1	1	1	1	1	1	1
Solyc06g034350	Solyc06g034350.2	Unknown protein	2	1	1	1	1	0												-0.946923	-0.65421	-0.78477	-1.02808	-1.7951	0.13056	0.767023	-0.0811553	-0.848178	-0.373869	-1.01033	1	1	1	1	1	1	1	1	1	1	1
Solyc03g096260	Solyc03g096260.3	Protein yippee-like (AHRD V3.3 *** A0A1U8GAE4_CAPAN)	2	1	0	4	1	1												-0.946431	-1.61553	-0.784303	0.699087	-0.832848	-0.831227	1.53194	1.64552	0.113583	2.31462	-0.0485451	1	1	1	1	1	1	1	1	1	1	1
Solyc12g088005	Solyc12g088005.1	Unknown protein	4	2	0	1	2	3												-0.945788	-2.50526	-0.724641	-1.91734	-0.241646	-1.78062	-1.67569	-0.971553	0.704141	0.587923	0.482995	1	1	1	1	1	1	1	1	1	1	1
Solyc11g020245	Solyc11g020245.1	Unknown protein	2	1	1	1	2	0												-0.943869	-0.651159	0.0428543	-1.02503	-1.79205	-0.694013	0.767025	-0.0811594	-0.848185	-0.37387	-1.83491	1	1	1	1	1	1	1	1	1	1	1
Solyc07g063720	Solyc07g063720.1	G-type lectin S-receptor-like serine/threonine-protein kinase (AHRD V3.3 *** A0A2G3C305_CAPCH)	27	14	8	13	10	7												-0.942913	-1.45778	-1.27849	-1.13759	-1.82641	-0.179297	0.688818	-0.194681	-0.883499	0.320189	-0.547926	1	0.135914	0.201345	0.22112	0.0561493	1	1	0.905867	0.485067	1	0.984073
Solyc04g063200	Solyc04g063200.1	Unknown protein	2	1	2	2	3	4												-0.942108	0.1633	0.607733	-0.225077	1.07714	-0.444432	-1.30222	0.717032	2.01925	-0.388377	0.469408	1	1	1	1	1	1	1	1	1	1	1
Solyc06g064750	Solyc06g064750.1	Reistance protein F (AHRD V3.3 *** I7AL54_SOLLC)	2	1	1	1	0	1												-0.940507	-0.647808	-1.74016	-1.02168	-0.826914	1.09235	-0.194765	-0.0811719	0.113593	-0.373871	0.913246	1	1	1	1	1	1	1	1	1	1	1
Solyc12g042590	Solyc12g042590.2	WRKY transcription factor 43	37	19	20	34	32	31												-0.94128	-0.587422	-0.081691	-0.17557	-0.117623	-0.505731	-0.057947	0.76571	0.823657	0.411852	-0.0359319	1	0.546034	0.949788	0.870756	0.913985	1	1	0.481576	0.398202	1	1
Solyc09g042760	Solyc09g042760.2	TPR repeat-containing protein ZIP4 (AHRD V3.3 *** A0A1U8ECV0_CAPAN)	15	8	13	15	10	8												-0.93663	0.0556825	-0.462364	-0.0878348	-0.817152	0.518047	0.729317	0.848795	0.119478	-0.143517	-0.354788	1	0.967115	0.735228	0.947632	0.470243	1	1	0.535018	0.9462	1	0.989527
Solyc10g019260	Solyc10g019260.3	R2R3MYB transcription factor 120	2	1	1	4	1	2												-0.936961	-0.644269	-0.774829	0.971951	0.0922514	0.130561	0.8797	1.90891	1.02921	1.61622	0.867081	1	1	1	1	1	1	1	1	1	1	1
Solyc06g075290	Solyc06g075290.4	Vicilin-like protein antimicrobial peptides 2-2-like protein (AHRD V3.3 *** A0A2K3NI17_TRIPR)	28	15	32	35	31	31												-0.935402	0.428429	0.178455	0.207743	0.196788	0.249974	0.0109542	1.14314	1.13219	-0.220686	0.0183338	1	0.675655	0.887607	0.853319	0.855515	1	1	0.271141	0.24523	1	1
Solyc08g007690	Solyc08g007690.1	Subtilisin-like protease (AHRD V3.3 *** Q9LWA3_SOLLC)	35	18	9	23	11	12												-0.935297	-1.65417	-1.47022	-0.671585	-1.41298	-0.183945	0.741395	0.263712	-0.477684	0.982581	0.057241	1	0.065245	0.10694	0.452845	0.0934526	1	1	0.84814	0.691814	1	1
Solyc10g018290	Solyc10g018290.2	NHL domain-containing protein (AHRD V3.11 *-* tr|A0A1Q3BMU0|A0A1Q3BMU0_CEPFO)	2	1	0	0	2	2												-0.935461	-1.60454	0.0607283	-1.97842	0.0555339	-1.66527	-2.03395	-1.04295	0.990995	0	-0.00519446	1	1	1	1	1	1	1	1	1	1	1
Solyc10g050050	Solyc10g050050.1	Disease resistance protein (AHRD V3.3 *-* A0A200QRC8_9MAGN)	4	2	1	2	1	1												-0.934793	-1.51836	-1.64892	-1.09523	-1.69746	0.130561	0.602236	-0.160433	-0.762669	0.423129	-0.0485454	1	1	1	1	1	1	1	1	1	1	1
Solyc11g021020	Solyc11g021020.1	Proteinase inhibitor type-2 (AHRD V3.3 *-* A0A2G2V3L7_CAPBA)	2	1	0	1	0	7												-0.935287	-1.60438	-1.73494	-1.01646	1.84542	0	-2.86188	-0.0811738	2.78071	0.587922	3.58036	1	1	1	1	1	1	1	1	1	1	1
Solyc10g039210	Solyc10g039210.4	Cytochrome P450 (AHRD V3.11 *** tr|A0A2U1Q1Z2|A0A2U1Q1Z2_ARTAN)	4	2	2	5	1	1												-0.933617	-0.657774	-1.67342	0.296028	-1.72196	1.01564	2.01799	1.22964	-0.788347	0.953802	-0.0485455	1	1	1	1	0.495505	1	1	1	1	1	1
Solyc03g112250	Solyc03g112250.1	Protein DETOXIFICATION (AHRD V3.3 *** A0A2G3CYK5_CAPCH)	15	8	8	12	8	5												-0.933148	-0.659426	-0.793416	-0.47626	-1.4689	0.133991	0.992641	0.456888	-0.535754	0.183166	-0.675485	1	0.681854	0.642779	0.76769	0.312072	1	1	0.830891	0.78983	1	0.987267
Solyc09g009160	Solyc09g009160.3	Unknown protein	2	1	0	0	2	2												-0.932501	-1.60159	0.217574	-1.97546	0.0596124	-1.81917	-2.03508	-1.04296	0.992113	0	-0.157961	1	1	1	1	1	1	1	1	1	1	1
Solyc10g011950	Solyc10g011950.3	chromodomain-helicase-DNA-binding protein 5-like (AHRD V3.11 *-* XP_010326988.1)	2	1	2	0	1	5												-0.93256	0.308674	-0.770424	-1.97553	1.35086	1.0791	-3.32639	-1.04297	2.28342	-2.2842	2.12128	1	1	1	1	1	1	1	1	1	1	1
Solyc08g014110	Solyc08g014110.1	Unknown protein	2	1	2	8	1	6												-0.93187	0.155616	-0.769741	1.79605	1.69282	0.925358	0.103226	2.72792	2.62469	1.64043	2.46257	1	1	1	1	0.637176	1	1	1	1	1	0.973938
Solyc09g009177	Solyc09g009177.1	Unknown protein	4	2	5	2	2	3												-0.931995	0.640888	-0.88773	-1.0354	-0.243834	1.52862	-0.791571	-0.10341	0.688161	-1.67629	0.643896	1	1	1	1	0.93524	1	1	1	1	1	0.991527
Solyc06g082560	Solyc06g082560.3	Chaperone protein ClpB (AHRD V3.3 *** A0A2U1LVY3_ARTAN)	43	24	15	23	19	17												-0.931286	-1.27912	-1.19017	-1.08091	-1.30526	-0.0889593	0.224345	-0.149627	-0.373972	0.198212	-0.115092	1	0.364973	0.434752	0.452251	0.332347	1	1	0.948085	0.838197	1	1
Solyc10g080430	Solyc10g080430.1	C2 calcium/lipid-binding plant phosphoribosyltransferase family protein (AHRD V3.3 *** A0A061DXG0_THECC)	30	16	20	26	14	8												-0.928941	-0.3347	-0.980238	-0.313398	-1.79651	0.645538	1.48312	0.615544	-0.867573	0.0213019	-0.816277	1	0.75617	0.328193	0.765459	0.0534085	1	1	0.609675	0.478251	1	0.973938
Solyc08g066650	Solyc08g066650.3	Carotenoid Cleavage Dioxygenase 8	6	3	0	1	1	3												-0.927998	-3.06618	-2.23494	-2.47825	-0.760207	-0.831232	-1.71805	-1.55026	0.16779	0.587921	1.47474	1	1	1	1	0.863096	1	1	1	1	1	0.987933
Solyc04g082180	Solyc04g082180.4	Alcohol dehydrogenase ADH (AHRD V3.3 *** Q41242_SOLLC)	2	1	0	2	0	2												-0.926907	-1.59601	-1.72657	-0.12639	0.0980889	0	-0.224479	0.800517	1.025	1.46962	1.82466	1	1	1	1	1	1	1	1	1	1	1
Solyc10g075118	Solyc10g075118.1	Non-specific lipid-transfer protein (AHRD V3.3 *** K4D1W2_SOLLC)	8	4	5	4	5	3												-0.927174	-0.32267	-0.579092	-1.02751	-1.25281	0.256422	0.225297	-0.100336	-0.325633	-0.70484	-0.673715	1	0.91194	0.854838	0.703115	0.626143	1	1	0.979348	0.926068	1	0.990361
Solyc10g054810	Solyc10g054810.2	X-intrinsic protein 1.3	30	15	3	1	1	3			-4.804									-0.926492	-2.89781	-4.56099	-4.8043	-3.0964	1.66318	-1.7079	-3.87781	-2.16991	-1.90649	1.46459	1	0.209585	0.0711342	0.0472801	0.164742	1	1	0.164549	0.405825	1	0.979127
Solyc07g055970	Solyc07g055970.1	Cytochrome P450 (AHRD V3.3 *** A0A200R878_9MAGN)	4	2	3	3	1	0												-0.925044	-0.0605317	-1.67316	-0.433909	-2.6835	1.61263	2.24959	0.491135	-1.75846	-0.373378	-1.01034	1	1	1	1	0.356084	1	1	1	1	1	0.989258
Solyc04g064900	Solyc04g064900.1	Endoglucanase (AHRD V3.3 *-* Q6W6R7_MEDTR)	23	12	6	11	3	6												-0.924129	-1.65215	-2.74272	-1.15432	-1.82098	1.09057	0.666661	-0.23019	-0.896851	0.497828	0.921738	1	0.174868	0.0520786	0.325164	0.118434	1	1	0.907352	0.558811	1	0.977918
Solyc10g079380	Solyc10g079380.2	Heat stress transcription factor B-3 (AHRD V3.3 *-* A0A2G2VW77_CAPBA)	21	11	21	26	24	14												-0.922735	0.30421	0.408614	0.21513	-0.454151	-0.104404	0.669281	1.13787	0.468584	-0.0890796	-0.862765	1	0.788894	0.728572	0.853355	0.676203	1	1	0.308511	0.7214	1	0.973938
Solyc05g018850	Solyc05g018850.1	Unknown protein	21	11	19	18	11	7												-0.921865	0.155099	-0.758553	-0.320142	-1.45879	0.913652	1.13865	0.601723	-0.536928	-0.47524	-0.700239	1	0.891851	0.489541	0.765683	0.137394	1	1	0.64169	0.701083	1	0.977101
Solyc09g014310	Solyc09g014310.3	Desiccation-related protein PCC13-62 (AHRD V3.3 *-* A0A2G2W7R3_CAPBA),Pfam:PF13668	4	2	6	1	2	4												-0.922261	1.00502	-0.728674	-1.90834	0.213423	1.7337	-2.12176	-0.986078	1.13568	-2.91336	0.942096	1	1	1	1	0.949533	1	1	1	1	1	0.987933
Solyc04g009525	Solyc04g009525.1	Unknown protein	4	2	2	1	0	1												-0.921302	-0.641971	-2.61399	-1.89551	-1.70075	1.97202	-0.194765	-0.974209	-0.779443	-1.25354	0.913248	1	1	1	1	1	1	1	1	1	1	1
Solyc03g098090	Solyc03g098090.2	CASP-like protein (AHRD V3.3 *** A0A2G3CXI9_CAPCH)	15	8	18	45	14	68					2.309				3.229			-0.920096	0.554393	0.0721826	1.46602	2.30872	0.482211	-0.842708	2.38611	3.22882	0.911623	2.23654	1	0.737609	0.973317	0.274308	0.0491863	1	1	0.0905223	0.0098667	1	0.790822
Solyc07g023990	Solyc07g023990.3	AAA-type ATPase family protein / ankyrin repeat family protein (AHRD V3.3 *** Q9C5C7_ARATH)	16	8	0	5	6	5		-4.467										-0.91265	-4.46732	-1.12714	-1.63812	-1.44727	-3.34018	-0.19085	-0.725466	-0.534616	2.82921	-0.320125	1	0.0336412	0.625232	0.419705	0.463486	1	1	0.803661	0.83718	1	0.997203
Solyc03g117710	Solyc03g117710.3	Major facilitator superfamily protein (AHRD V3.3 *-* A0A1P8AUY7_ARATH)	2	1	4	3	8	1												-0.909065	1.26668	2.11107	0.489293	-0.795476	-0.844384	1.28477	1.39836	0.113589	-0.777392	-2.90654	1	1	1	1	0.789041	1	1	1	1	1	0.925585
Solyc04g051297	Solyc04g051297.1	Unknown protein	4	2	1	2	1	0												-0.909456	-1.50985	-1.64041	-0.929545	-2.65075	0.130561	1.7212	-0.020089	-1.74129	0.5803	-1.01034	1	1	1	1	1	1	1	1	1	1	1
Solyc06g084600	Solyc06g084600.1	Unknown protein	4	2	3	1	4	1												-0.907742	-0.0799968	0.123697	-1.89006	-1.6953	-0.203694	-0.194765	-0.982323	-0.787557	-1.81007	-1.819	1	1	1	1	0.606562	1	1	1	1	1	0.977918
Solyc04g049005	Solyc04g049005.1	Zinc finger%2C C3HC4 type (RING finger) family protein Chr1:23425574-23427073 FORWARD LENGTH=381 201606 (AHRD V3.11 *-* AT1G63170.1)	23	12	12	26	25	10												-0.905242	-0.617233	0.271614	0.11233	-1.0557	-0.888847	1.16803	1.01757	-0.150463	0.729563	-1.32732	1	0.543887	0.811137	0.917175	0.255403	1	1	0.323229	0.918223	1	0.914543
Solyc04g054450	Solyc04g054450.1	receptor-like protein 12 (AHRD V3.3 *** A0A1U8E178_CAPAN)	10	5	8	8	2	7												-0.904796	0.115752	-2.1089	-0.370249	-0.354317	2.22465	-0.0159318	0.534547	0.550479	-0.486001	1.75459	1	0.965606	0.425967	0.887283	0.890021	1	1	0.870794	0.845162	1	0.973938
Solyc07g016160	Solyc07g016160.3	L-arabinokinase (AHRD V3.3 *-* A0A2G3AGT3_CAPAN)	23	13	23	22	26	22												-0.900488	0.226749	0.286215	-0.259271	-0.0303968	-0.0594658	-0.228875	0.641217	0.870091	-0.486021	-0.316612	1	0.889691	0.870704	0.873897	0.985464	1	1	0.730964	0.567979	1	0.992286
Solyc09g007040	Solyc09g007040.1	Pentatricopeptide repeat-containing protein, mitochondrial (AHRD V3.3 *** A0A2G2VZH6_CAPBA)	31	17	32	14	16	18												-0.89899	0.296877	-0.812194	-1.24288	-0.707459	1.10907	-0.535421	-0.34389	0.191531	-1.53976	0.104735	1	0.805501	0.496057	0.23528	0.509249	1	1	0.838722	0.896824	1	1
Solyc11g069115	Solyc11g069115.1	hypothetical protein Chr5:24291385-24291754 REVERSE LENGTH=91 201606 (AHRD V3.11 -** AT5G60400.3)	40	21	9	24	13	12		-1.835			-1.586							-0.898791	-1.83482	-1.44448	-0.837658	-1.58628	-0.390334	0.748625	0.0611324	-0.687493	0.997157	-0.141803	1	0.0326856	0.0923679	0.309732	0.0482582	1	1	0.967409	0.525855	1	0.997203
Solyc05g015700	Solyc05g015700.1	Transmembrane protein, putative (DUF 3339) (AHRD V3.3 *** Q9SMN3_ARATH)	17	9	8	14	16	10												-0.89512	-0.745802	0.111568	-0.369439	-0.637183	-0.85737	0.267743	0.525681	0.257937	0.376363	-0.748751	1	0.568031	0.945256	0.784159	0.606859	1	1	0.756323	0.877078	1	0.977101
Solyc12g006080	Solyc12g006080.2	RPM1-interacting protein 4 (AHRD V3.11 *** tr|A0A2G2WC31|A0A2G2WC31_CAPBA)	4	2	1	1	0	0												-0.892357	-1.50361	-2.59595	-1.87747	-2.6445	1.09235	0.767024	-0.985117	-1.75214	-0.373869	0	1	1	1	1	1	1	1	1	1	1	1
Solyc07g041170	Solyc07g041170.2	Endo-1,4-beta-xylanase (AHRD V3.3 *-* A0A1J3CP06_NOCCA)	13	7	4	1	3	1			-3.675		-3.48							-0.890099	-1.43059	-1.93382	-3.67496	-3.4802	0.503234	-0.194766	-2.78486	-2.5901	-2.24438	-1.54638	1	0.322183	0.21517	0.0345411	0.0416009	1	1	0.185571	0.196201	1	0.973938
Solyc12g014200	Solyc12g014200.3	Protein trichome birefringence-like .1	17	9	13	10	15	19												-0.88935	-0.0713932	0.0246457	-0.832948	0.312682	-0.0960389	-1.14563	0.0564014	1.20203	-0.761555	0.288036	1	0.960026	0.987661	0.493472	0.796756	1	1	0.977903	0.306721	1	0.990361
Solyc08g060810	Solyc08g060810.3	EIN3-binding F-box protein 2	25708	14142	27576	20511	32387	18250	-0.888											-0.888473	0.369056	0.453105	-0.445549	-0.412517	-0.0840489	-0.0330325	0.442924	0.475957	-0.814605	-0.865622	0.0361248	0.235603	0.149604	0.14429	0.16492	1	1	0.185816	0.12434	0.440227	0.0738203
Solyc11g072825	Solyc11g072825.1	Unknown protein	11	6	3	7	8	2												-0.885585	-1.59112	-0.33644	-0.726994	-2.35206	-1.25468	1.62506	0.158591	-1.46647	0.864127	-2.01562	1	0.50186	0.907622	0.766906	0.305019	1	1	0.964899	0.60472	1	0.973938
Solyc04g014450	Solyc04g014450.1	Rhamnogalacturonate lyase family protein (AHRD V3.11 *** tr|A0A2U1PQL2|A0A2U1PQL2_ARTAN)	13	7	3	3	7	7												-0.884635	-1.84606	-0.6454	-2.16863	-0.789907	-1.20066	-1.37873	-1.284	0.094728	-0.322576	-0.144507	1	0.428825	0.816389	0.340463	0.732928	1	1	0.676937	0.975499	1	1
Solyc06g071190	Solyc06g071190.4	Rac5-interacting sub-apical pollen tube protein (AHRD V3.11 *** tr|A0A067ZT21|A0A067ZT21_TOBAC)	13	7	4	4	7	2												-0.882737	-1.43666	-0.711827	-1.78835	-2.57913	-0.724828	0.790781	-0.905617	-1.6964	-0.351698	-1.86731	1	0.320745	0.648783	0.202267	0.105654	1	1	0.656108	0.386	1	0.973793
Solyc08g067580	Solyc08g067580.3	Unknown protein	26	14	10	21	2	10				-3.559								-0.882779	-1.07455	-3.55949	-0.389001	-1.25399	2.48494	0.864992	0.493778	-0.371214	0.685549	2.3055	1	0.240416	0.0130541	0.682594	0.147929	1	1	0.685703	0.771894	1	0.914543
Solyc06g007610	Solyc06g007610.2	Glyoxalase-like domain (AHRD V3.11 *** tr|A0A200QDW9|A0A200QDW9_9MAGN)	18	10	10	5	7	7												-0.881893	-0.606598	-1.21923	-2.01515	-1.31837	0.612634	-0.696786	-1.13326	-0.436473	-1.40855	-0.0991339	1	0.693006	0.425404	0.153805	0.332573	1	1	0.55681	0.816568	1	1
Solyc09g074530	Solyc09g074530.3	Bidirectional sugar transporter SWEET (AHRD V3.3 *** M1ASY4_SOLTU)	30	17	10	25	11	20												-0.881644	-1.33752	-1.3863	-0.396845	-0.554451	0.0487843	0.157606	0.4848	0.327194	0.940673	0.831851	1	0.248725	0.251607	0.76077	0.644727	1	1	0.763508	0.826928	1	0.977101
Solyc08g081790	Solyc08g081790.3	Dirigent protein (AHRD V3.3 *** K4CPH5_SOLLC)	19	10	12	16	6	17												-0.881106	-0.327923	-1.47427	-0.289237	-0.0181737	1.14635	-0.271064	0.591869	0.862933	0.0386852	1.4561	1	0.827489	0.293419	0.845675	0.990529	1	1	0.735656	0.539955	1	0.973793
Solyc12g040690	Solyc12g040690.1	Unknown protein	21	11	4	11	5	8												-0.880795	-2.03475	-1.84764	-0.971526	-1.23758	-0.187119	0.266059	-0.0907303	-0.356789	1.06323	0.610051	1	0.10488	0.142169	0.397568	0.267875	1	1	0.964324	0.823849	1	0.987106
Solyc09g056220	Solyc09g056220.1	Unknown protein	7	4	2	8	10	6												-0.8785	-1.57429	0.583744	0.0198652	-0.19191	-2.15803	0.211775	0.898365	0.686589	1.59415	-0.775654	1	0.457637	0.777524	0.993402	0.928293	1	1	0.705412	0.756968	1	0.982518
Solyc07g041640	Solyc07g041640.3	Growth-regulating factor 5 (AHRD V3.11 *** tr|A0A2G3BVB3|A0A2G3BVB3_CAPCH)	19	10	3	15	16	15												-0.876409	-2.34107	-0.073394	-0.36221	-0.176204	-2.26768	-0.186006	0.514199	0.700205	1.97886	-0.10281	1	0.082875	0.963084	0.774509	0.892373	1	1	0.74677	0.591483	1	1
Solyc08g080560	Solyc08g080560.3	CASP-like protein (AHRD V3.3 *-* A0A2G3DB85_CAPCH)	2	1	3	5	4	6												-0.875149	0.838349	1.16345	1.24867	1.717	-0.325103	-0.468324	2.12382	2.59214	0.410322	0.553543	1	0.761554	1	0.605899	0.42111	1	1	0.433107	0.264241	1	0.989529
Solyc09g015160	Solyc09g015160.2	Unknown protein	2	1	6	7	6	2												-0.872624	1.95194	1.7388	1.71372	0.110178	0.213132	1.60355	2.58635	0.982802	-0.238211	-1.62863	1	0.388432	1	0.461647	0.973921	1	1	0.319606	0.767188	1	0.973938
Solyc03g116860	Solyc03g116860.3	Acyl-CoA N-acyltransferases (NAT) superfamily protein (AHRD V3.3 *** Q9FN10_ARATH)	26	14	15	16	19	14												-0.868682	-0.481681	-0.283827	-0.749138	-0.750328	-0.197854	0.00119017	0.119544	0.118354	-0.267457	-0.466501	1	0.632658	0.807481	0.418997	0.405653	1	1	0.939672	0.932621	1	0.979469
Solyc03g119485	Solyc03g119485.1	Unknown protein	36	20	8	13	6	20				-2.413								-0.868901	-1.89839	-2.41321	-1.61018	-0.758132	0.514828	-0.85205	-0.741281	0.110769	0.288203	1.65508	1	0.0518322	0.0215399	0.0812228	0.421429	1	1	0.574357	0.938631	1	0.914543
Solyc06g054060	Solyc06g054060.1	Lipid transfer protein (AHRD V3.3 *** Q5MJA5_CAPAN)	2	1	11	19	13	14								4.072	3.824			-0.868539	2.77727	2.918	3.20383	2.95555	-0.140725	0.248272	4.07236	3.82409	0.426552	0.037555	1	0.104493	0.0977317	0.0512947	0.0714013	1	1	0.0269291	0.036862	1	1
Solyc06g062340	Solyc06g062340.3	Unknown protein	42	23	16	39	22	26												-0.868113	-1.10471	-0.750934	-0.189927	-0.581071	-0.353779	0.391144	0.678185	0.287041	0.914785	0.169863	1	0.10727	0.299749	0.810165	0.385862	1	1	0.398137	0.753677	1	0.992286
Solyc05g011870	Solyc05g011870.1	Sulfotransferase (AHRD V3.3 *** A0A2G3B6Y2_CAPCH)	2	1	13	12	8	10												-0.866515	3.03835	2.15801	2.55773	2.47988	0.88034	0.0778504	3.42424	3.34639	-0.480626	0.321864	1	0.0728529	0.281223	0.154169	0.156805	1	1	0.0879972	0.0856081	1	0.992286
Solyc09g008210	Solyc09g008210.1	Unknown protein	15	8	7	21	10	16												-0.865913	-0.771568	-0.412747	0.439392	0.249536	-0.358821	0.189856	1.3053	1.11545	1.21096	0.662283	1	0.543978	0.777226	0.704509	0.838757	1	1	0.277245	0.344947	1	0.977101
Solyc10g006880	Solyc10g006880.3	NAC domain protein	2	1	4	2	5	11												-0.864118	1.32717	1.52524	-0.0620991	2.59755	-0.198064	-2.65965	0.802019	3.46167	-1.38927	1.07231	1	0.652609	1	0.987835	0.271314	1	1	0.857922	0.174062	1	0.981473
Solyc04g005150	Solyc04g005150.4	Uridine kinase (AHRD V3.11 *** tr|A0A200QPY2|A0A200QPY2_9MAGN)	2	1	3	3	3	3												-0.861808	0.911172	0.715365	0.503869	0.743686	0.195807	-0.239817	1.36568	1.60549	-0.407303	0.028321	1	1	1	1	0.785465	1	1	1	1	1	1
Solyc09g075700	Solyc09g075700.1	Alpha/beta-Hydrolases superfamily protein (AHRD V3.3 *** A0A2U1KC75_ARTAN)	2	1	17	33	20	32		3.359	3.992	3.563	4.161			4.854	5.023			-0.862385	3.35934	3.56337	3.99154	4.16068	-0.204034	-0.169141	4.85393	5.02307	0.6322	0.597307	1	0.0493864	0.042537	0.0150826	0.0090853	1	1	0.00779249	0.00470832	1	0.984001
Solyc10g011765	Solyc10g011765.1	Unknown protein	11	6	3	14	7	5												-0.862035	-1.55696	-0.49439	0.267027	-1.02609	-1.06257	1.29311	1.12906	-0.164051	1.82398	-0.531696	1	0.317342	0.772026	0.857613	0.466166	1	1	0.464533	0.939405	1	0.987933
Solyc11g032060	Solyc11g032060.3	GDSL esterase/lipase (AHRD V3.3 *** A0A2G2VM87_CAPBA)	2	1	5	9	4	17									4.115			-0.861976	1.63552	1.15717	2.15372	3.25343	0.478347	-1.09971	3.01569	4.1154	0.518196	2.09625	1	0.45294	0.658946	0.273561	0.0551097	1	1	0.170867	0.0286963	1	0.925585
Solyc10g078840	Solyc10g078840.1	Germin-like protein.1	2	1	1	2	7	1												-0.860521	-0.567821	2.00581	-0.00371666	-0.746928	-2.57363	0.743211	0.856805	0.113594	0.564104	-2.75274	1	1	1	1	0.811627	1	1	1	1	1	0.967636
Solyc06g065430	Solyc06g065430.3	Cytochrome P450 (AHRD V3.3 *** A0A2U1KTH1_ARTAN)	15	8	11	8	15	12												-0.860122	-0.0269842	0.211085	-0.971775	-0.118543	-0.238069	-0.853232	-0.111653	0.741579	-0.944791	-0.329627	1	0.991332	0.93087	0.622237	0.958434	1	1	0.97101	0.732564	1	0.994365
Solyc09g030370	Solyc09g030370.3	GDSL esterase/lipase (AHRD V3.3 *** A0A1U8E6M9_CAPAN)	25	14	25	22	15	10												-0.858932	0.284779	-0.622371	-0.308375	-1.24608	0.90715	0.937703	0.550558	-0.387145	-0.593154	-0.623706	1	0.811967	0.617587	0.800501	0.229677	1	1	0.702914	0.79337	1	0.977918
Solyc05g008250	Solyc05g008250.2	R2R3MYB transcription factor 76	13	7	3	2	2	5												-0.858177	-1.83739	-2.46798	-2.78726	-1.19822	0.630592	-1.58904	-1.92908	-0.340043	-0.949869	1.26976	1	0.495766	1	0.296327	0.646846	1	1	0.571086	0.921299	1	0.984001
Solyc05g052320	Solyc05g052320.4	cation/H(+) antiporter 3-like (AHRD V3.3 *** A0A2I4EAA6_9ROSI)	23	13	13	12	12	9												-0.858293	-0.586082	-0.866482	-1.08236	-1.27481	0.2804	0.192451	-0.224067	-0.416518	-0.496278	-0.408329	1	0.601059	0.448966	0.290464	0.206172	1	1	0.898155	0.772644	1	0.987933
Solyc05g041590	Solyc05g041590.4	Ankyrin repeat family protein (AHRD V3.3 *-* A0A2U1MMH5_ARTAN)	2	1	2	1	1	2												-0.857144	0.316708	-0.695006	-0.938317	0.182036	1.01171	-1.12035	-0.0811729	1.03918	-1.25503	0.877043	1	1	1	1	1	1	1	1	1	1	1
Solyc05g047510	Solyc05g047510.3	Sulfotransferase (AHRD V3.3 *** A0A2G3B6Y2_CAPCH)	2	1	17	14	11	32					4.103				4.96			-0.857069	3.40957	2.67458	2.72905	4.10284	0.734992	-1.37379	3.58612	4.95991	-0.680521	1.42826	1	0.0569166	0.185646	0.155535	0.0147191	1	1	0.0922095	0.00762443	1	0.973793
Solyc04g039930	Solyc04g039930.4	12-oxophytodienoate reductase-like protein (AHRD V3.3 *-* A0A2G3CPE0_CAPCH)	11	6	7	12	12	13												-0.856422	-0.381047	0.389896	0.0479904	0.384227	-0.770943	-0.336237	0.904413	1.24065	0.429037	-0.00566923	1	0.840057	0.840209	0.980815	0.817271	1	1	0.652534	0.449236	1	1
Solyc12g150123	Solyc12g150123.1	#N/A	20	11	26	27	20	28												-0.854721	0.68108	0.165257	0.347451	0.609067	0.515823	-0.261616	1.20217	1.46379	-0.333629	0.44381	1	0.461877	0.897432	0.740089	0.497969	1	1	0.249161	0.112578	1	0.979127
Solyc06g005740	Solyc06g005740.3	pumilio homolog 1-like (AHRD V3.3 *-* A0A2I4DR62_9ROSI)	23	13	20	15	16	27												-0.852746	0.0656746	-0.346079	-0.735941	0.312256	0.411753	-1.0482	0.116805	1.165	-0.801615	0.658335	1	0.95757	0.790724	0.487453	0.767866	1	1	0.947001	0.248819	1	0.977101
Solyc06g048947	Solyc06g048947.1	#N/A	2	1	2	3	4	3												-0.852816	0.320008	1.18351	0.476279	0.779319	-0.863502	-0.30304	1.32909	1.63214	0.156271	-0.404191	1	1	1	1	1	1	1	1	1	1	1
Solyc10g078610	Solyc10g078610.1	Ethylene-responsive transcription factor CRF3 (AHRD V3.3 *** A0A2G3BI20_CAPCH)	2	1	11	13	6	8												-0.851603	2.75573	1.80438	2.60692	2.14096	0.951344	0.465957	3.45852	2.99256	-0.148807	0.33658	1	0.169666	0.463371	0.204086	0.305316	1	1	0.127902	0.187585	1	0.994989
Solyc04g056380	Solyc04g056380.3	seipin.1	18	10	13	13	20	16												-0.850576	-0.167054	0.259745	-0.560376	-0.052502	-0.426799	-0.507874	0.2902	0.798074	-0.393323	-0.312247	1	0.896823	0.842104	0.617918	0.967879	1	1	0.862618	0.496458	1	0.988405
Solyc08g023600	Solyc08g023600.1	Unknown protein	37	21	26	30	20	28												-0.850516	-0.26928	-0.79648	-0.414234	-0.342452	0.5272	-0.0717826	0.436282	0.508064	-0.144954	0.454028	1	0.783966	0.380124	0.646658	0.700987	1	1	0.708183	0.610576	1	0.978872
Solyc05g051890	Solyc05g051890.1	Late embryogenesis abundant (LEA) hydroxyproline-rich glycoprotein family (AHRD V3.3 *** Q84VP8_ARATH)	2	1	1	1	2	1												-0.850032	-0.557333	0.15067	-0.931204	-0.736439	-0.708002	-0.194765	-0.0811716	0.113594	-0.373872	-0.887108	1	1	1	1	1	1	1	1	1	1	1
Solyc03g098650	Solyc03g098650.3	heavy metal-associated isoprenylated plant protein 22-like (AHRD V3.3 *** A0A1U8GHY5_CAPAN)	30	17	11	19	28	17												-0.848561	-1.18006	0.0721912	-0.763106	-0.728255	-1.25225	-0.0348509	0.0854545	0.120305	0.416956	-0.800446	1	0.218081	0.956791	0.425737	0.434436	1	1	0.958489	0.932049	1	0.973938
Solyc04g054256	Solyc04g054256.1	Cytochrome p450 (AHRD V3.3 *** A0A2K3NDQ9_TRIPR)	2	1	11	11	5	10												-0.849045	2.80348	1.57704	2.46551	2.49228	1.22645	-0.0267701	3.31456	3.34133	-0.337972	0.915244	1	0.170763	0.55209	0.24855	0.224324	1	1	0.160525	0.135626	1	0.979469
Solyc03g098270	Solyc03g098270.1	MYB transcription factor (AHRD V3.3 *-* A0A1Z1N318_PRUPE)	2	1	3	2	1	4												-0.846386	0.933596	-0.684246	-0.0563216	1.17023	1.61784	-1.22655	0.790065	2.01662	-0.989917	1.85447	1	1	1	1	0.648673	1	1	1	1	1	0.973938
Solyc06g050690	Solyc06g050690.3	Cation H(+) antiporter 15-like protein (AHRD V3.3 *** A0A2K3MRR1_TRIPR)	2	1	0	5	2	1												-0.845516	-1.51461	0.151001	1.31243	-0.731921	-1.66561	2.04435	2.15795	0.113594	2.82704	-0.882923	1	1	1	1	1	1	1	1	1	1	1
Solyc06g060840	Solyc06g060840.1	Oleosin (AHRD V3.3 *** A0A1U8H204_CAPAN)	2	1	0	1	0	1												-0.846436	-1.51553	-1.64609	-0.927606	-0.73284	0	-0.194765	-0.0811698	0.113595	0.587922	0.913248	1	1	1	1	1	1	1	1	1	1	1
Solyc09g015430	Solyc09g015430.3	Unknown protein	13	7	3	0	4	4			-4.582									-0.843425	-1.79685	-1.4508	-4.5817	-1.52651	-0.346046	-3.05518	-3.73827	-0.683089	-2.78485	-0.0757095	1	0.324738	1	0.0151023	0.368114	1	1	0.0859655	0.760747	1	1
Solyc07g066590	Solyc07g066590.1	Unknown protein	2	1	2	2	2	1												-0.842279	0.26581	0.076463	0.0201531	-0.728685	0.189347	0.748838	0.862432	0.113594	-0.245657	-0.805148	1	1	1	1	1	1	1	1	1	1	1
Solyc12g056674	Solyc12g056674.1	Alpha/beta-hydrolases superfamily protein (AHRD V3.3 *** A0A2U1LX98_ARTAN)	9	5	4	14	11	8												-0.841742	-0.907106	0.446791	0.512709	-0.0212034	-1.3539	0.533913	1.35445	0.820539	1.41982	-0.467995	1	0.625092	0.818833	0.761984	0.991448	1	1	0.456157	0.668242	1	0.988405
Solyc04g056720	Solyc04g056720.1	Unknown protein	2	1	8	3	0	0												-0.840686	2.32198	-1.64034	0.559162	-1.68888	3.96232	2.24805	1.39985	-0.848198	-1.76282	0	1	1	1	1	0.567089	1	1	1	1	1	1
Solyc04g150161	Solyc04g150161.1	#N/A	22018	12263	10158	12535	16594	15350	-0.841	-0.817	-0.909									-0.841453	-0.816928	-0.241778	-0.909052	-0.404437	-0.57515	-0.504615	-0.0675992	0.437015	-0.0921243	-0.162659	0.0240421	0.000808791	0.462779	0.000149833	0.131268	1	1	0.883311	0.122272	1	0.977918
Solyc08g069110	Solyc08g069110.3	UDP-glucose 4,6-dehydratase (AHRD V3.3 *** A0A2G2YJ75_CAPAN)	2	1	3	2	0	1												-0.840297	0.969085	-1.63996	0.0036046	-0.726715	2.60905	0.73032	0.843902	0.113582	-0.96548	0.913249	1	1	1	1	0.847695	1	1	1	1	1	0.98999
Solyc04g071087	Solyc04g071087.1	Unknown protein	9	5	6	4	5	9												-0.83479	-0.288377	-0.629967	-1.21443	0.135803	0.34159	-1.35023	-0.379639	0.970593	-0.926053	0.76577	1	0.873139	0.736677	0.453111	0.938797	1	1	0.882582	0.559952	1	0.978797
Solyc08g080530	Solyc08g080530.1	C2 calcium-dependent membrane targeting (AHRD V3.3 *** A0A2U1N7N9_ARTAN)	44	24	11	23	23	20												-0.83478	-1.69093	-0.723373	-1.025	-0.995743	-0.967554	-0.0292569	-0.19022	-0.160963	0.665927	-0.272371	1	0.0662219	0.486909	0.262517	0.264575	1	1	0.9024	0.904072	1	0.98999
Solyc12g049190	Solyc12g049190.3	Hcr2-0B (AHRD V3.3 *** Q9ZTJ9_SOLLC)	2	1	2	2	3	0												-0.832609	0.417668	0.815881	0.0619571	-1.68081	-0.398213	1.74277	0.894566	-0.848201	-0.355711	-2.49669	1	1	1	1	1	1	1	1	1	1	1
Solyc08g078980	Solyc08g078980.1	Unknown protein	2	1	2	2	1	3												-0.831162	0.333698	-0.669028	-0.029354	0.768638	1.00273	-0.797992	0.801808	1.5998	-0.363052	1.43767	1	1	1	1	0.810168	1	1	1	1	1	0.979127
Solyc10g018640	Solyc10g018640.2	zinc ion-binding protein (AHRD V3.3 *** AT3G60520.1)	44	25	5	24	16	15		-2.865			-1.45							-0.830827	-2.86469	-1.31685	-0.988355	-1.45035	-1.54783	0.461993	-0.157528	-0.619521	1.87633	-0.133497	1	0.00236766	0.0956417	0.187005	0.0491307	1	1	0.90552	0.532832	1	0.997203
Solyc10g050105	Solyc10g050105.1	Rhomboid-like protein (AHRD V3.3 *-* A0A1U8GP08_CAPAN)	28	15	6	11	11	12												-0.831361	-1.82639	-1.09064	-1.38705	-1.04592	-0.735746	-0.341132	-0.555692	-0.214559	0.439334	0.04472	1	0.154561	0.42907	0.264948	0.395683	1	1	0.76361	0.903313	1	1
Solyc06g075490	Solyc06g075490.1	Protein NRT1/ PTR FAMILY 2.7 (AHRD V3.3 *** A0A1U8H096_CAPAN)	2	1	2	2	3	0												-0.82897	0.343307	0.736457	-0.0291881	-1.67717	-0.39315	1.64798	0.799782	-0.848195	-0.372495	-2.41362	1	1	1	1	1	1	1	1	1	1	1
Solyc09g014997	Solyc09g014997.1	#N/A	2	1	0	2	2	0												-0.829183	-1.49827	0.207804	-0.130549	-1.67738	-1.70608	1.54683	0.698633	-0.848195	1.36772	-1.88518	1	1	1	1	1	1	1	1	1	1	1
Solyc09g082430	Solyc09g082430.1	protein RDM1-like (AHRD V3.3 *** A0A1U7VRZ0_NICSY)	7	4	2	4	2	5												-0.829446	-1.54869	-1.704	-0.925043	-0.392035	0.155312	-0.533008	-0.0955966	0.437411	0.623645	1.31197	1	0.509672	1	0.68019	0.864329	1	1	0.977826	0.870237	1	0.977918
Solyc10g019050	Solyc10g019050.2	#N/A	23	13	19	22	16	27												-0.827765	0.0253594	-0.353601	-0.140407	0.339837	0.37896	-0.480245	0.687358	1.1676	-0.165767	0.693438	1	0.983189	0.748428	0.892117	0.697597	1	1	0.530481	0.172237	1	0.973938
Solyc10g076490	Solyc10g076490.1	LOW QUALITY PROTEIN: receptor-like protein 12 (AHRD V3.3 *-* A0A1U7W407_NICSY)	2	1	1	1	0	0												-0.828098	-0.535404	-1.62775	-0.909272	-1.67629	1.09234	0.76702	-0.0811735	-0.848193	-0.373867	0	1	1	1	1	1	1	1	1	1	1	1
Solyc03g097700	Solyc03g097700.3	O-methyltransferase (AHRD V3.3 *** F6M2M1_VITPS)	7	4	6	7	13	7												-0.825574	0.0487526	1.01085	-0.137616	0.0774887	-0.962099	-0.215104	0.687959	0.903063	-0.186368	-0.933363	1	0.981923	0.527437	0.94501	0.968746	1	1	0.766416	0.637792	1	0.977101
Solyc04g049400	Solyc04g049400.3	Protein kinase domain (AHRD V3.3 *** A0A200QZ79_9MAGN)	2	1	0	0	0	0												-0.825889	-1.49485	-1.62541	-1.86872	-1.67396	0	0	-1.04283	-0.848067	0	0	1	1	1	1	1	1	1	1	1	1	1
Solyc09g062980	Solyc09g062980.1	Unknown protein	2	1	1	0	0	0												-0.825827	-0.533077	-1.62541	-1.86872	-1.67396	1.09233	0	-1.04289	-0.848128	-1.33564	0	1	1	1	1	1	1	1	1	1	1	1
Solyc10g054340	Solyc10g054340.1	Fructose-bisphosphate aldolase (AHRD V3.3 *-* F4IGL5_ARATH)	2	1	0	0	0	0												-0.825767	-1.49485	-1.62541	-1.86872	-1.67396	0	0	-1.04295	-0.848189	0	0	1	1	1	1	1	1	1	1	1	1	1
Solyc03g119990	Solyc03g119990.4	Alpha/beta-Hydrolases superfamily protein (AHRD V3.3 *** A0A2U1NI49_ARTAN)	484	272	198	247	269	180	-0.823	-0.993	-1.049	-0.685	-1.301							-0.823489	-0.993101	-0.685115	-1.04891	-1.30055	-0.307986	0.251636	-0.225425	-0.47706	-0.0558121	-0.615434	0.0114621	9.8779e-06	0.00334562	1.13268e-06	2.76255e-09	1	1	0.514826	0.0848538	1	0.48577
Solyc12g098320	Solyc12g098320.3	cytochrome b5 (AHRD V3.3 *-* A0A2I4EQ08_9ROSI)	2	1	1	2	2	1												-0.82297	-0.530267	0.307694	-0.0421561	-0.709374	-0.837961	0.667218	0.780814	0.113596	0.488111	-1.01707	1	1	1	1	1	1	1	1	1	1	1
Solyc08g067690	Solyc08g067690.2	Unknown protein	2	1	1	2	2	1												-0.821522	-0.528812	0.215044	0.0595371	-0.707919	-0.743856	0.767456	0.881059	0.113603	0.588349	-0.922962	1	1	1	1	1	1	1	1	1	1	1
Solyc05g007650	Solyc05g007650.1	CLAVATA3/ESR (CLE)-related protein 45 (AHRD V3.3 *** A0A2I4EE35_9ROSI)	16	9	12	25	8	17												-0.820455	-0.100348	-0.855452	0.579032	0.216354	0.755103	0.362678	1.39949	1.03681	0.67938	1.07181	1	0.941992	0.507208	0.582386	0.857516	1	1	0.207623	0.366726	1	0.973793
Solyc05g015075	Solyc05g015075.1	Unknown protein	15	8	12	13	9	14												-0.819522	0.060838	-0.556045	-0.143683	0.0764145	0.616883	-0.220097	0.675839	0.895936	-0.204521	0.63246	1	0.975287	0.779952	0.940873	0.968433	1	1	0.751926	0.612134	1	0.987545
Solyc12g044360	Solyc12g044360.2	Unknown protein	2	1	0	3	2	0												-0.820492	-1.48959	0.216012	0.499878	-1.66869	-1.7056	2.16857	1.32037	-0.848201	1.98947	-1.88471	1	1	1	1	1	1	1	1	1	1	1
Solyc10g079060	Solyc10g079060.2	Squalene synthase (AHRD V3.3 *** A0A2G3BHX4_CAPCH),Pfam:PF00494	2	1	1	2	2	0												-0.812984	-0.520291	0.0367808	-0.046015	-1.66119	-0.557071	1.61517	0.766969	-0.848204	0.474276	-1.69797	1	1	1	1	1	1	1	1	1	1	1
Solyc05g053050	Solyc05g053050.1	Cyclin-dependent protein kinase inhibitor SMR4 (AHRD V3.3 *** SMR4_ARATH)	5	3	1	6	0	1												-0.811617	-2.00493	-3.09729	0.0955199	-2.18404	1.09236	2.27956	0.907137	-1.37242	2.10045	0.913249	1	1	1	1	0.412819	1	1	1	1	1	0.989527
Solyc08g045733	Solyc08g045733.1	Unknown protein	2	1	2	0	1	4												-0.807493	0.446252	-0.645353	-1.85046	1.20776	1.0916	-3.05821	-1.04296	2.01525	-2.29671	1.85311	1	1	1	1	1	1	1	1	1	1	1
Solyc04g072320	Solyc04g072320.3	ABC transporter C family member 8 (AHRD V3.3 *-* A0A2G3CNG8_CAPCH)	18	10	4	11	4	2												-0.805551	-1.88225	-1.94422	-0.704951	-2.99771	0.0619646	2.29276	0.100599	-2.19216	1.1773	-1.05349	1	0.211368	0.213268	0.638654	0.0695818	1	1	0.966367	0.257014	1	0.979127
Solyc07g053340	Solyc07g053340.2	F-box protein At3g07870-like (AHRD V3.3 --* XP_026400690.1)	9	5	6	1	2	5												-0.806169	-0.222962	-1.99076	-3.10132	-0.688828	1.7678	-2.41249	-2.29515	0.11734	-2.87835	1.30193	1	0.912032	1	0.121019	0.700307	1	1	0.360288	0.963209	1	0.977101
Solyc06g076220	Solyc06g076220.3	expansin18	1705	974	997	986	941	720	-0.805	-0.487	-0.86	-0.697	-1.131							-0.805499	-0.486709	-0.697236	-0.859509	-1.13052	0.210527	0.271015	-0.0540102	-0.325025	-0.372801	-0.433288	0.00629708	0.024019	0.00097087	1.50167e-05	5.91507e-09	1	1	0.892053	0.196597	1	0.761632
Solyc07g014730	Solyc07g014730.3	Phospholipase A2-alpha (AHRD V3.3 *** A0A2G2WBQ3_CAPBA)	68	37	10	21	13	10												-0.804256	-2.4296	-2.07207	-1.63661	-2.60125	-0.357536	0.96464	-0.832357	-1.797	0.792988	-0.529188	1	0.158211	0.261792	0.367518	0.117037	1	1	0.738489	0.352626	1	0.98999
Solyc10g044530	Solyc10g044530.1	Unknown protein	12	7	3	9	7	9												-0.804375	-1.73837	-0.603147	-0.520642	-0.358144	-1.13522	-0.162498	0.283733	0.446231	1.21773	0.245003	1	0.287694	0.73666	0.747365	0.824077	1	1	0.902628	0.810331	1	0.996625
Solyc07g009447	Solyc07g009447.1	Serine/threonine-protein kinase STN7 chloroplastic-like (AHRD V3.3 *-* A0A2K3N0Z0_TRIPR)	19	11	6	16	19	14												-0.801981	-1.36195	0.120922	-0.324841	-0.343066	-1.48287	0.0182247	0.47714	0.458916	1.03711	-0.463988	1	0.258073	0.936447	0.801668	0.781295	1	1	0.764544	0.745906	1	0.987106
Solyc12g070130	Solyc12g070130.2	Dimer_Tnp_hAT domain-containing protein (AHRD V3.3 *** A0A1Q3CIR7_CEPFO)	2	1	0	2	1	1												-0.801673	-1.47075	-0.639524	-0.147116	-0.688069	-0.831227	0.540953	0.654557	0.113604	1.32364	-0.0485451	1	1	1	1	1	1	1	1	1	1	1
Solyc10g009140	Solyc10g009140.3	Hydroxyproline-rich glycoprotein family protein (AHRD V3.3 *-* A0A1P8AWR9_ARATH)	16	9	4	8	15	11												-0.801235	-1.66406	0.0730655	-1.03555	-0.415702	-1.73712	-0.619849	-0.234316	0.385533	0.628508	-0.488767	1	0.214107	0.96489	0.406088	0.748588	1	1	0.90989	0.80619	1	0.987267
Solyc05g025870	Solyc05g025870.4	mast cell carboxypeptidase A (AHRD V3.3 *-* XP_004238422.1)	65	36	13	17	18	23		-1.953	-1.993									-0.800044	-1.95332	-1.6032	-1.99303	-1.32486	-0.350122	-0.668167	-1.19298	-0.524816	-0.0397057	0.278339	1	0.0321454	0.0892322	0.0246538	0.135064	1	1	0.290487	0.658156	1	0.991188
Solyc06g060627	Solyc06g060627.1	#N/A	2	1	0	2	2	0												-0.797561	-1.46665	0.238235	-0.149488	-1.64575	-1.70489	1.49627	0.648073	-0.848194	1.31716	-1.88399	1	1	1	1	1	1	1	1	1	1	1
Solyc04g025460	Solyc04g025460.2	#N/A	2	1	1	1	0	1												-0.796945	-0.504219	-1.59656	-0.878086	-0.683323	1.09234	-0.194763	-0.0811407	0.113622	-0.373867	0.913236	1	1	1	1	1	1	1	1	1	1	1
Solyc08g015750	Solyc08g015750.3	F-box family protein (AHRD V3.3 *** I0J3G4_ARAHH)	7	4	4	11	8	8												-0.79722	-0.519402	0.394192	0.597039	0.302488	-0.913594	0.294551	1.39426	1.09971	1.11644	-0.0917043	1	0.780946	0.831044	0.693187	0.853197	1	1	0.409269	0.515049	1	1
Solyc09g059475	Solyc09g059475.1	#N/A	7	4	8	11	5	7												-0.796639	0.486764	-0.308538	0.594158	0.097214	0.795302	0.496944	1.3908	0.893853	0.107394	0.405752	1	0.785532	0.889149	0.723259	0.961266	1	1	0.454076	0.645358	1	0.991527
Solyc12g098880	Solyc12g098880.2	SsrA-binding protein (AHRD V3.3 *** Q9LUN9_ARATH)	35	20	25	28	23	22												-0.79541	-0.196664	-0.420805	-0.391738	-0.554492	0.224141	0.162754	0.403673	0.240918	-0.195074	-0.133687	1	0.849115	0.684928	0.674355	0.523062	1	1	0.73841	0.83404	1	0.997203
Solyc08g076850	Solyc08g076850.3	Tetraspanin family protein (AHRD V3.3 *** A0A2U1MFE6_ARTAN)	21	12	15	27	10	14												-0.793637	-0.190094	-0.899359	0.297184	-0.456334	0.709265	0.753518	1.09082	0.337303	0.487278	0.443025	1	0.863563	0.378208	0.755577	0.631359	1	1	0.251872	0.781974	1	0.986686
Solyc11g042710	Solyc11g042710.3	(+)-neomenthol dehydrogenase-like (AHRD V3.11 *-* tr|A0A2I4HRF0|A0A2I4HRF0_9ROSI)	23	14	9	8	1	40												-0.791239	-1.11035	-4.34436	-1.68611	0.823977	3.23401	-2.51008	-0.894867	1.61522	-0.575755	5.16834	1	0.61456	0.0625502	0.419587	0.69406	1	1	0.754823	0.437274	1	0.487364
Solyc08g021870	Solyc08g021870.3	Ankyrin repeat family protein (AHRD V3.3 *-* F8WLA0_CITUN)	2	1	0	5	3	0												-0.788008	-1.45711	0.895615	1.28864	-1.63621	-2.35272	2.92485	2.07665	-0.848207	2.74575	-2.53183	1	1	1	1	1	1	1	1	1	1	1
Solyc08g066920	Solyc08g066920.2	ADP,ATP carrier protein (AHRD V3.3 *-* A0A2G2Y8J4_CAPAN)	2	1	0	1	2	2												-0.786634	-1.45573	0.422599	-0.867814	0.160208	-1.87833	-1.02802	-0.0811795	0.946842	0.587921	-0.262391	1	1	1	1	1	1	1	1	1	1	1
Solyc04g051420	Solyc04g051420.3	Unknown protein	24	14	5	21	7	5												-0.784941	-1.93312	-1.62537	-0.251351	-2.15871	-0.307744	1.90736	0.53359	-1.37377	1.68177	-0.533337	1	0.196889	0.299103	0.88511	0.134479	1	1	0.794013	0.431846	1	0.989258
Solyc10g054673	Solyc10g054673.1	#N/A	17	10	10	8	11	5												-0.784991	-0.475338	-0.495743	-1.2037	-1.65215	0.0204047	0.448455	-0.418706	-0.86716	-0.728359	-1.15641	1	0.728231	0.737103	0.326172	0.180094	1	1	0.826577	0.589144	1	0.973938
Solyc11g017320	Solyc11g017320.3	Pentatricopeptide repeat-containing protein, chloroplastic (AHRD V3.3 *-* A0A1U8GEE4_CAPAN)	22	13	13	23	6	13												-0.783066	-0.472349	-1.70803	-0.0359	-0.668447	1.23568	0.632547	0.747166	0.114619	0.436449	1.03958	1	0.699997	0.15024	0.97937	0.545425	1	1	0.571342	0.944068	1	0.973938
Solyc05g053110	Solyc05g053110.3	Yellow stripe-like protein (AHRD V3.3 *** A0A2D1UXE7_ROSHC)	2	1	1	0	1	0												-0.781987	-0.489297	-0.619858	-1.82496	-1.63019	0.130561	0	-1.04297	-0.848206	-1.33566	-1.01034	1	1	1	1	1	1	1	1	1	1	1
Solyc08g077910	Solyc08g077910.3	Expansin-like .1	5	3	0	4	13	3												-0.781551	-2.93811	1.57284	-0.486831	-0.674649	-4.51094	0.187818	0.29472	0.106902	2.45127	-2.24749	1	0.20079	1	0.849031	0.781062	1	1	0.933613	0.974003	1	0.97293
Solyc09g015450	Solyc09g015450.3	hypothetical protein (AHRD V3.3 --* AT3G51750.3)	7	4	2	12	6	2												-0.78136	-1.4943	0.0579957	0.680069	-1.65387	-1.5523	2.33394	1.46143	-0.872512	2.17437	-1.71187	1	0.494777	1	0.71323	0.41954	1	1	0.474368	0.74393	1	0.973938
Solyc09g098115	Solyc09g098115.1	voltage-gated hydrogen channel-like protein (AHRD V3.3 *** AT1G10800.2)	2	1	1	1	1	2												-0.779071	-0.486385	-0.616945	-0.860255	0.163737	0.13056	-1.02399	-0.0811839	0.942808	-0.37387	0.780682	1	1	1	1	1	1	1	1	1	1	1
Solyc10g054040	Solyc10g054040.3	26S proteasome regulatory subunit (AHRD V3.3 *** A8IR41_CHLRE)	23	13	9	6	7	6												-0.778728	-1.02887	-1.53107	-1.94964	-1.7806	0.502202	-0.169034	-1.17091	-1.00188	-0.920766	-0.24953	1	0.428923	0.250002	0.118673	0.146588	1	1	0.479915	0.518747	1	0.996901
Solyc08g068420	Solyc08g068420.3	L-gulonolactone oxidase (AHRD V3.3 *** A0A1U7V6W8_NICSY)	32	19	11	25	21	18												-0.778213	-1.29593	-0.492492	-0.443781	-0.746663	-0.803437	0.302882	0.334432	0.0315502	0.852148	-0.254171	1	0.194592	0.680123	0.682669	0.448775	1	1	0.818308	0.983201	1	0.992286
Solyc04g057850	Solyc04g057850.1	NB-ARC domains-containing protein (AHRD V3.3 *-* A0A2U1N7D5_ARTAN)	14	8	2	10	7	4												-0.777351	-2.50142	-0.845573	-0.544707	-1.66712	-1.65585	1.12241	0.232644	-0.88977	1.95671	-0.821548	1	0.165256	0.637955	0.745684	0.281459	1	1	0.923089	0.655642	1	0.982518
Solyc05g008910	Solyc05g008910.3	Class I glutamine amidotransferase-like superfamily protein (AHRD V3.3 *-* F4KA45_ARATH)	19	11	6	20	17	10												-0.77651	-1.37414	-0.0250405	0.0284401	-0.796019	-1.3491	0.824459	0.80495	-0.0195085	1.40258	-0.770978	1	0.271032	0.987661	0.985409	0.504555	1	1	0.571028	0.992004	1	0.977101
Solyc09g074960	Solyc09g074960.1	Yellow stripe-like protein (AHRD V3.3 *** A0A2D1UXE7_ROSHC)	10	6	13	9	17	6												-0.77607	0.621676	0.874751	-0.310908	-0.68981	-0.253075	0.378902	0.465162	0.0862594	-0.932584	-1.56456	1	0.691422	0.576874	0.861769	0.673378	1	1	0.838046	0.970221	1	0.973793
Solyc03g113150	Solyc03g113150.3	Pectate lyase (AHRD V3.3 *** A0A2G3CYI8_CAPCH)	5	3	9	7	3	2												-0.774026	1.08816	-0.662539	0.38565	-1.25476	1.75069	1.64041	1.15968	-0.480732	-0.702505	-0.592219	1	0.550489	1	0.859156	0.57473	1	1	0.635528	0.872472	1	0.991188
Solyc11g007825	Solyc11g007825.1	Unknown protein	2	1	1	0	0	0												-0.772002	-0.479305	-1.57165	-1.81496	-1.6202	1.09235	0	-1.04296	-0.848195	-1.33566	0	1	1	1	1	1	1	1	1	1	1	1
Solyc07g006850	Solyc07g006850.3	Xyloglucan endotransglucosylase/hydrolase (AHRD V3.3 *** A0A2G2WAC4_CAPBA)	24	14	17	32	26	20												-0.770648	-0.214583	0.315823	0.336766	-0.138583	-0.530406	0.475349	1.10741	0.632065	0.551348	-0.454406	1	0.861271	0.798281	0.756777	0.908798	1	1	0.300879	0.587503	1	0.982518
Solyc09g010997	Solyc09g010997.1	Cyclin (AHRD V3.3 *** A0A200R521_9MAGN)	5	3	5	4	2	1												-0.771433	0.207513	-1.22213	-0.524848	-2.12899	1.42964	1.60414	0.246586	-1.35756	-0.732361	-0.906862	1	0.938635	1	0.842425	0.38182	1	1	0.946807	0.657855	1	0.98808
Solyc11g006950	Solyc11g006950.3	Defensin-like protein (AHRD V3.3 *** A0A314LDH2_NICAT),Pfam:PF00304	12	7	6	9	10	6												-0.771442	-0.718901	-0.0958083	-0.496451	-0.870028	-0.623092	0.373578	0.274992	-0.098586	0.22245	-0.77422	1	0.609885	0.956489	0.718421	0.50374	1	1	0.891405	0.961217	1	0.977918
Solyc12g006600	Solyc12g006600.3	Zinc finger protein (AHRD V3.3 *** A0A200PQI4_9MAGN)	14	8	15	13	10	6												-0.770827	0.366656	-0.335889	-0.174078	-1.05584	0.702545	0.881765	0.596749	-0.285016	-0.540734	-0.719953	1	0.830365	0.866119	0.922941	0.496988	1	1	0.775002	0.893832	1	0.984001
Solyc08g067930	Solyc08g067930.4	Arf GTPase activating protein (AHRD V3.11 *-* tr|A0A200PNF3|A0A200PNF3_9MAGN)	12	7	4	10	6	2												-0.768951	-1.30215	-0.920069	-0.411109	-2.46993	-0.382084	2.05882	0.357842	-1.70098	0.891044	-1.54986	1	0.432056	0.606427	0.811776	0.155371	1	1	0.874959	0.417995	1	0.973938
Solyc07g062790	Solyc07g062790.1	Homeobox-leucine zipper protein HOX6 (AHRD V3.3 *** A0A2G3BCD2_CAPCH)	12	7	3	2	2	1												-0.767125	-1.71787	-2.44522	-2.75293	-3.37016	0.727346	0.61723	-1.98581	-2.60303	-1.03506	-0.924941	1	0.482932	1	0.262413	0.157678	1	1	0.520841	0.344937	1	0.989258
Solyc12g005550	Solyc12g005550.3	Unknown protein	3	2	3	4	1	0												-0.76724	0.181146	-1.49252	0.0672626	-2.50286	1.67367	2.57012	0.834502	-1.73562	-0.113883	-1.01034	1	1	1	1	1	1	1	1	1	1	1
Solyc12g096295	Solyc12g096295.1	Unknown protein	12	7	7	4	1	6												-0.766023	-0.487974	-3.30288	-1.64536	-0.90054	2.8149	-0.744815	-0.879333	-0.134517	-1.15738	2.40234	1	0.800584	0.112077	0.347999	0.602559	1	1	0.72183	0.957	1	0.973793
Solyc03g096420	Solyc03g096420.1	Unknown protein	2	1	3	0	2	0												-0.762858	1.06402	0.473428	-1.80584	-1.61108	0.590597	0	-1.04298	-0.848221	-2.86987	-2.08451	1	1	1	1	1	1	1	1	1	1	1
Solyc05g050790	Solyc05g050790.3	Ethylene-responsive transcription factor.1	2	1	1	0	1	0												-0.762929	-0.470201	-0.60076	-1.80584	-1.61108	0.130558	0	-1.04291	-0.848151	-1.33564	-1.01032	1	1	1	1	1	1	1	1	1	1	1
Solyc08g023650	Solyc08g023650.3	#N/A	2	1	0	0	1	1												-0.762929	-1.43198	-0.60076	-1.80584	-0.649304	-0.831217	-1.15654	-1.04291	0.113625	0	-0.0485445	1	1	1	1	1	1	1	1	1	1	1
Solyc09g059950	Solyc09g059950.3	amino acid-ligase (AHRD V3.3 *** AT3G07150.1)	50	29	20	25	10	18				-2.155	-1.335							-0.762905	-1.0094	-2.15497	-1.06527	-1.335	1.14557	0.269726	-0.302368	-0.572094	-0.0558719	0.81997	1	0.102694	0.00220321	0.0701821	0.0253163	1	1	0.755761	0.477128	1	0.973938
Solyc12g096195	Solyc12g096195.1	#N/A	2	1	0	0	0	0												-0.762993	-1.43198	-1.56253	-1.80584	-1.61108	0	0	-1.04285	-0.848087	0	0	1	1	1	1	1	1	1	1	1	1	1
Solyc05g054430	Solyc05g054430.4	DNA replication complex GINS protein PSF2 (AHRD V3.3 *** A0A1U8GTG0_CAPAN)	291	171	179	211	208	166	-0.762		-0.549		-0.691							-0.761855	-0.406654	-0.319595	-0.549085	-0.690777	-0.0870591	0.141692	0.21277	0.0710775	-0.142431	-0.371182	0.0229553	0.0876061	0.214033	0.0131993	0.00163243	1	1	0.527607	0.848517	1	0.914543
Solyc04g081610	Solyc04g081610.1	Unknown protein	5	3	4	3	3	3												-0.760874	-0.0569433	-0.584785	-0.793274	-0.628082	0.527841	-0.165192	-0.0323993	0.132793	-0.73633	-0.0432971	1	0.984332	1	0.749821	0.795572	1	1	0.993967	0.967391	1	1
Solyc07g005020	Solyc07g005020.3	DNA helicase (AHRD V3.3 *** A0A2G2Z086_CAPAN)	2167	1274	1311	1749	1711	1509	-0.761	-0.441										-0.760921	-0.44137	-0.168554	-0.383827	-0.401467	-0.272815	0.0176397	0.377094	0.359454	0.0575426	-0.232912	0.0115473	0.04577	0.562949	0.0935481	0.0685532	1	1	0.136074	0.139087	1	0.973938
Solyc03g115800	Solyc03g115800.1	Pentatricopeptide repeat (AHRD V3.3 *** A0A200QP29_9MAGN)	10	6	2	5	2	5												-0.757158	-2.05244	-2.19512	-1.08778	-0.897776	0.142681	-0.190007	-0.330625	-0.140618	0.964659	1.29735	1	0.228982	0.218233	0.450432	0.526959	1	1	0.884937	0.947795	1	0.977101
Solyc10g083880	Solyc10g083880.2	tonoplast intrinsic protein 1.3	5	3	1	3	2	0												-0.756695	-1.95931	-1.1446	-0.762619	-3.10021	-0.814706	2.33759	-0.00592419	-2.34351	1.19669	-1.95561	1	1	1	1	0.308403	1	1	1	1	1	0.977918
Solyc10g079660	Solyc10g079660.3	bHLH transcription factor 067	7	4	6	16	8	12												-0.754267	0.0626973	0.427013	1.14873	0.958088	-0.364315	0.190642	1.903	1.71236	1.08603	0.531076	1	0.979546	0.854846	0.505613	0.579372	1	1	0.322447	0.351098	1	0.98808
Solyc07g041840	Solyc07g041840.2	#N/A	5	3	3	5	1	5												-0.749735	-0.504024	-2.0666	-0.0775183	0.100308	1.56258	-0.177826	0.672217	0.850043	0.426506	2.16691	1	0.828665	1	0.973405	0.964792	1	1	0.803916	0.70651	1	0.973793
Solyc04g072725	Solyc04g072725.1	agamous-like MADS-box protein AGL104 isoform .1	7	4	1	1	2	1												-0.748127	-2.36732	-1.52635	-2.74119	-2.54643	-0.840974	-0.194765	-1.99307	-1.7983	-0.373872	-1.02008	1	1	1	1	1	1	1	1	1	1	1
Solyc04g063313	Solyc04g063313.1	Unknown protein	24	14	26	42	22	43									1.733			-0.746561	0.426343	0.0737956	0.774439	0.98605	0.352547	-0.211611	1.521	1.73261	0.348097	0.912255	1	0.67047	0.956757	0.368768	0.208852	1	1	0.0859655	0.0351038	1	0.973793
Solyc06g083705	Solyc06g083705.1	Unknown protein	5	3	2	5	1	2												-0.74464	-1.01703	-2.06869	-0.106635	-1.20742	1.05166	1.10078	0.638005	-0.462775	0.910394	0.861277	1	1	1	1	0.591749	1	1	1	1	1	0.98808
Solyc09g009620	Solyc09g009620.1	protein LITTLE ZIPPER 3 (AHRD V3.3 *** XP_010325915.1)	5	3	9	11	5	18												-0.74379	1.11974	0.162261	1.04146	1.96667	0.957476	-0.92521	1.78525	2.71046	-0.0782798	1.80441	1	0.486441	0.947177	0.516845	0.132753	1	1	0.337865	0.0729122	1	0.932786
Solyc05g056190	Solyc05g056190.2	Unknown protein	15	9	9	3	6	1					-3.692							-0.739529	-0.417372	-1.14424	-2.40851	-3.69243	0.726872	1.28392	-1.66898	-2.9529	-1.99114	-2.54818	1	0.809464	0.501906	0.137148	0.0423644	1	1	0.414881	0.152749	1	0.965676
Solyc06g060630	Solyc06g060630.1	Cation/H(+) antiporter 15 (AHRD V3.3 *** A0A2G3C7E4_CAPCH)	5	3	10	16	7	3												-0.740274	1.25068	0.657537	1.58022	-0.623585	0.593143	2.2038	2.32049	0.116689	0.329537	-1.28112	1	0.408323	0.736587	0.256567	0.755946	1	1	0.153489	0.967056	1	0.973938
Solyc04g007360	Solyc04g007360.1	cotton fiber protein (AHRD V3.3 *** AT1G68350.1)	10	6	4	3	8	7												-0.738372	-1.01659	-0.166462	-1.81649	-0.399139	-0.850125	-1.41735	-1.07812	0.339234	-0.799907	-0.232677	1	0.525803	0.930425	0.252011	0.797512	1	1	0.622225	0.858577	1	0.996625
Solyc12g013730	Solyc12g013730.3	Receptor-like protein (AHRD V3.3 *-* G7KCN9_MEDTR)	7	4	0	1	0	1												-0.73743	-3.29872	-3.42928	-2.71079	-2.51603	0	-0.194765	-1.97336	-1.7786	0.587921	0.913247	1	1	1	1	1	1	1	1	1	1	1
Solyc04g040020	Solyc04g040020.1	Two-component response regulator ARR9 (AHRD V3.3 *-* A0A2G3CD70_CAPCH)	27	16	11	16	7	12												-0.736066	-0.977488	-1.79552	-0.810759	-1.04562	0.818037	0.234865	-0.0746934	-0.309558	0.166729	0.749901	1	0.265539	0.0575848	0.337073	0.205488	1	1	0.960241	0.796893	1	0.977101
Solyc11g062290	Solyc11g062290.3	dystroglycan-like (AHRD V3.3 --* XP_010314418.1)	32	19	12	16	8	17				-1.834								-0.735565	-1.12326	-1.83417	-1.05935	-0.788404	0.71091	-0.27095	-0.323788	-0.0528386	0.0639043	1.04576	1	0.198511	0.0488033	0.207763	0.348128	1	1	0.809324	0.968455	1	0.973793
Solyc05g010450	Solyc05g010450.1	micronuclear linker histone polyprotein-like protein (AHRD V3.3 *-* AT3G25590.1)	949	569	1631	1508	1447	1203	-0.734	1.069	0.607	0.781	0.456			1.341	1.19			-0.733912	1.06873	0.781395	0.607205	0.45637	0.287333	0.150835	1.34112	1.19028	-0.461523	-0.325025	0.0316216	9.46281e-08	0.000259091	0.00499554	0.0413412	1	1	2.90163e-11	6.9006e-09	1	0.926931
Solyc07g014690	Solyc07g014690.3	Na+ transporter (AHRD V3.3 *** S0CPS1_SOLLC)	50	29	10	12	8	4			-2.179	-2.442	-3.491				-2.759			-0.732594	-1.97524	-2.44156	-2.17889	-3.49147	0.466319	1.31258	-1.4463	-2.75888	-0.203647	-1.04991	1	0.0729409	0.0347109	0.0432916	0.00412709	1	1	0.278869	0.0405263	1	0.977101
Solyc07g150109	Solyc07g150109.1	#N/A	3	2	5	3	2	3												-0.729882	0.936243	-0.472202	-0.263728	-0.00961418	1.40844	-0.254114	0.466154	0.720267	-1.19997	0.462588	1	1	1	1	0.99801	1	1	1	1	1	0.99636
Solyc09g055420	Solyc09g055420.1	Nucleoside diphosphate kinase (AHRD V3.3 *** A0A1U8EKT2_CAPAN)	8	5	9	22	9	16												-0.728845	0.392261	0.270562	1.27587	1.04721	0.121699	0.228663	2.00472	1.77605	0.883611	0.776646	1	0.821433	0.890809	0.336672	0.433033	1	1	0.172564	0.219907	1	0.977918
Solyc05g005440	Solyc05g005440.3	Nuclear factor Y, subunit B6 (AHRD V3.3 *** A0A2U1NB03_ARTAN)	15	9	6	10	9	9												-0.727029	-1.0002	-0.63456	-0.686332	-0.618064	-0.365642	-0.0682683	0.0406969	0.108965	0.31387	0.0164966	1	0.526663	0.721503	0.663023	0.68787	1	1	0.98697	0.959969	1	1
Solyc04g016460	Solyc04g016460.3	Unknown protein	8	5	9	27	25	8								2.423				-0.725881	0.419043	1.77678	1.69716	0.0669503	-1.35774	1.63021	2.42305	0.792831	1.27812	-1.70983	1	0.788972	0.114687	0.119699	0.969609	1	1	0.0486504	0.63961	1	0.899948
Solyc11g028320	Solyc11g028320.1	Unknown protein	10	6	5	9	4	7												-0.725885	-0.69299	-1.12035	-0.260397	-0.402102	0.427364	0.141705	0.465488	0.323783	0.432594	0.718252	1	0.705794	0.559102	0.888446	0.820841	1	1	0.842307	0.879281	1	0.987267
Solyc12g008920	Solyc12g008920.3	Cytokinin dehydrogenase 5 (AHRD V3.11 *** tr|A0A2G2X3Q3|A0A2G2X3Q3_CAPBA)	5	3	8	19	9	20									2.827			-0.725559	0.950443	0.958729	1.88226	2.10116	-0.00828641	-0.218894	2.60782	2.82671	0.931819	1.14243	1	0.545882	0.571634	0.136808	0.0779978	1	1	0.079543	0.0431091	1	0.973793
Solyc07g018300	Solyc07g018300.3	Replication protein A 32 kDa subunit A (AHRD V3.3 *** A0A1J3JLU8_NOCCA)	643	386	420	568	505	421	-0.724				-0.483							-0.723999	-0.311518	-0.186647	-0.247012	-0.482833	-0.124871	0.235822	0.476987	0.241166	0.0645063	-0.296186	0.0437543	0.222116	0.539809	0.353357	0.0362196	1	1	0.0637288	0.408732	1	0.973793
Solyc03g123650	Solyc03g123650.3	Zinc finger, RING/FYVE/PHD-type (AHRD V3.3 *-* A0A2U1MB88_ARTAN)	5	3	7	11	8	7												-0.723495	0.827044	0.813671	1.03921	0.574103	0.0133732	0.465108	1.76271	1.2976	0.212167	-0.239568	1	0.712369	0.739579	0.619832	0.797654	1	1	0.458035	0.584292	1	0.997203
Solyc08g067760	Solyc08g067760.4	MLO-like protein (AHRD V3.11 *** tr|K4CM00|K4CM00_SOLLC)	10	6	12	11	17	17												-0.721754	0.570012	0.887127	0.0659443	0.893298	-0.317115	-0.827354	0.787699	1.61505	-0.504068	0.00617114	1	0.652138	0.459702	0.966321	0.399643	1	1	0.626002	0.164334	1	1
Solyc08g005790	Solyc08g005790.3	Pectin acetylesterase (AHRD V3.3 *** K4CI68_SOLLC)	5	3	11	10	11	19									2.766			-0.714632	1.43412	1.30465	0.947617	2.0516	0.129467	-1.10399	1.66225	2.76624	-0.486499	0.746955	1	0.297225	0.385902	0.534467	0.0851861	1	1	0.352027	0.0475614	1	0.977101
Solyc04g077535	Solyc04g077535.1	DUF4378 domain-containing protein (AHRD V3.11 *** tr|A0A1Q3ALK9|A0A1Q3ALK9_CEPFO)	30	18	11	20	7	6					-2.197							-0.712756	-1.14479	-1.90588	-0.706897	-2.19717	0.761091	1.49027	0.0058586	-1.48441	0.437894	-0.291285	1	0.308521	0.102204	0.539058	0.0477709	1	1	0.998303	0.260873	1	0.992976
Solyc06g009807	Solyc06g009807.1	Unknown protein	15	9	12	8	7	2												-0.712771	-0.0229206	-0.944287	-0.980007	-2.76455	0.921367	1.78455	-0.267236	-2.05178	-0.957087	-1.82027	1	0.988871	0.514994	0.45204	0.0764952	1	1	0.898127	0.262608	1	0.973793
Solyc09g061330	Solyc09g061330.3	Serine/threonine-protein kinase (AHRD V3.3 *** A0A2G3BL62_CAPCH)	18	11	1	15	12	11		-3.774										-0.712406	-3.77403	-0.466143	-0.330398	-0.603762	-3.30788	0.273364	0.382008	0.108644	3.44363	-0.137619	1	0.0207185	0.727695	0.788311	0.59302	1	1	0.809405	0.947745	1	0.99768
Solyc05g013370	Solyc05g013370.1	MADS-box protein (AHRD V3.3 *-* F6M3U9_BETPL)	20	12	36	26	11	20												-0.709854	1.1322	-0.711369	0.326405	0.110826	1.84357	0.215579	1.03626	0.82068	-0.805799	0.822195	1	0.318231	0.642193	0.821049	0.943616	1	1	0.475346	0.559237	1	0.977101
Solyc08g150145	Solyc08g150145.1	#N/A	42	26	26	43	18	38												-0.709022	-0.429516	-1.07198	-0.0554275	-0.0489146	0.642465	-0.00651285	0.653595	0.660108	0.374088	1.02307	1	0.584949	0.149693	0.950564	0.957187	1	1	0.433017	0.389929	1	0.925585
Solyc06g059850	Solyc06g059850.2	2-oxoisovalerate dehydrogenase subunit alpha 2, mitochondrial (AHRD V3.3 *** A0A2G2WJC6_CAPBA)	8	5	0	2	0	1												-0.702403	-3.57399	-3.70455	-2.21908	-2.7913	0	0.572217	-1.51668	-2.0889	1.3549	0.913247	1	1	1	1	0.467408	1	1	1	1	1	0.992286
Solyc04g025100	Solyc04g025100.1	Unknown protein	5	3	0	2	1	0												-0.701359	-2.86364	-2.0324	-1.46871	-3.04274	-0.831233	1.57403	-0.767352	-2.34138	1.39493	-1.01034	1	1	1	1	1	1	1	1	1	1	1
Solyc06g068180	Solyc06g068180.3	Ubiquitin system component Cue protein (AHRD V3.3 --* AT5G32440.3)	18	11	6	10	13	7												-0.700562	-1.28445	-0.313238	-0.890109	-1.2276	-0.971208	0.33749	-0.189547	-0.527037	0.394337	-0.914361	1	0.364866	0.858212	0.524041	0.358028	1	1	0.931424	0.765899	1	0.977101
Solyc10g083250	Solyc10g083250.2	Casparian strip membrane protein.1	3	2	1	2	0	1												-0.699606	-1.29958	-2.39193	-0.793408	-1.47868	1.09235	0.685276	-0.0938022	-0.779078	0.506169	0.913247	1	1	1	1	1	1	1	1	1	1	1
Solyc03g093185	Solyc03g093185.1	#N/A	7	4	0	1	2	1												-0.698881	-3.26585	-1.4054	-2.67792	-2.48316	-1.86045	-0.194765	-1.97904	-1.78428	0.587922	-1.07776	1	1	1	1	1	1	1	1	1	1	1
Solyc04g050755	Solyc04g050755.1	Unknown protein	5	3	3	2	3	4												-0.698654	-0.461149	-0.428315	-1.30627	-0.183805	-0.0328335	-1.12246	-0.607613	0.514849	-0.845119	0.24451	1	0.887745	1	0.667605	0.955743	1	1	0.888566	0.882303	1	1
Solyc06g054315	Solyc06g054315.1	Mitogen-activated protein kinase kinase kinase 3 (AHRD V3.3 --* M3K3_ARATH)	32	20	26	30	13	15												-0.698492	-0.0192735	-1.16711	-0.173805	-0.996608	1.14784	0.822803	0.524687	-0.298116	-0.154532	0.170506	1	0.986193	0.191753	0.8619	0.225966	1	1	0.630982	0.800177	1	0.995906
Solyc12g100080	Solyc12g100080.1	Extensin-like protein Ex.1	9	6	3	3	2	3												-0.698277	-1.36819	-2.0852	-1.7508	-1.60199	0.717005	-0.148805	-1.05252	-0.903716	-0.382604	0.483206	1	0.506871	1	0.380386	0.407748	1	1	0.699767	0.711527	1	0.992286
Solyc05g011825	Solyc05g011825.2	Unknown protein	12	7	4	4	4	6												-0.697288	-1.23369	-1.27779	-1.61093	-0.784611	0.0440951	-0.826319	-0.913642	-0.0873234	-0.377238	0.493176	1	0.544692	1	0.411843	0.690265	1	1	0.736806	0.974333	1	0.992097
Solyc05g010640	Solyc05g010640.3	RING-type E3 ubiquitin transferase (AHRD V3.11 *-* tr|A0A2U1PSN8|A0A2U1PSN8_ARTAN)	15	9	7	8	5	9												-0.69568	-0.731738	-1.42055	-0.922883	-0.57068	0.688811	-0.352203	-0.227204	0.124999	-0.191146	0.849868	1	0.647666	0.382843	0.541721	0.708342	1	1	0.923431	0.952445	1	0.977918
Solyc10g079390	Solyc10g079390.1	Transmembrane protein (AHRD V3.3 *** Q9M2K7_ARATH)	27	17	33	33	27	31												-0.695591	0.57396	0.121266	0.232543	0.266003	0.452694	-0.0334601	0.928134	0.961594	-0.341417	0.144737	1	0.579506	0.930609	0.845345	0.811919	1	1	0.419314	0.358641	1	0.997203
Solyc06g074870	Solyc06g074870.3	sister chromatid cohesion.1	5	3	1	5	3	2												-0.694941	-1.89444	-0.542801	0.0156852	-1.16604	-1.35163	1.18173	0.710626	-0.471104	1.91012	-0.623244	1	1	1	1	0.671167	1	1	1	1	1	0.992286
Solyc08g029235	Solyc08g029235.1	Unknown protein	35	22	21	27	27	34												-0.694168	-0.479018	-0.221024	-0.462894	0.0359613	-0.257995	-0.498855	0.231274	0.730129	0.0161246	0.256985	1	0.661782	0.866021	0.665519	0.97648	1	1	0.878277	0.490073	1	0.990361
Solyc08g074795	Solyc08g074795.1	F-box/FBD/LRR-repeat protein isoform X2 (AHRD V3.3 *-* XP_025888141.1)	8	5	2	11	7	4												-0.682568	-1.70985	-0.0605799	0.368722	-0.899225	-1.64927	1.26795	1.05129	-0.216657	2.07858	-0.838645	1	0.348071	0.976132	0.812736	0.56963	1	1	0.533407	0.922957	1	0.977918
Solyc08g082490	Solyc08g082490.3	GDSL esterase/lipase-like (AHRD V3.11 *** tr|A0A2Z7BHU2|A0A2Z7BHU2_9LAMI)	11	7	12	7	19	11												-0.682683	0.296965	0.925398	-0.749764	0.0795553	-0.628433	-0.82932	-0.0670808	0.762239	-1.04673	-0.845843	1	0.865891	0.552435	0.652895	0.965866	1	1	0.978585	0.663812	1	0.977101
Solyc09g150132	Solyc09g150132.1	Unknown protein	8	5	7	13	5	9												-0.682648	-0.0113918	-0.488922	0.627762	0.286557	0.47753	0.341205	1.31041	0.969205	0.639154	0.775479	1	0.996946	0.847443	0.757214	0.895002	1	1	0.555554	0.654521	1	0.987267
Solyc12g011350	Solyc12g011350.3	Unknown protein	3	2	0	2	0	1												-0.675306	-2.25547	-2.38603	-0.923259	-1.47279	0	0.549527	-0.247953	-0.797481	1.33221	0.913245	1	1	1	1	1	1	1	1	1	1	1
Solyc03g096250	Solyc03g096250.3	Protein yippee-like (AHRD V3.3 *** A0A1U8GAE4_CAPAN)	3	2	2	3	2	0												-0.673596	-0.337519	-0.437785	-0.165799	-2.4153	0.100265	2.2495	0.507797	-1.7417	0.17172	-1.97751	1	1	1	1	1	1	1	1	1	1	1
Solyc06g051330	Solyc06g051330.1	Unknown protein	33	21	24	39	20	37												-0.673965	-0.204559	-0.588117	0.138	0.256579	0.383558	-0.118579	0.811964	0.930544	0.342559	0.844696	1	0.845441	0.557537	0.89162	0.78011	1	1	0.39956	0.278302	1	0.973793
Solyc11g065520	Solyc11g065520.1	Ribonuclease H (AHRD V3.3 *-* A0A2K3L3V1_TRIPR)	28	17	7	24	24	12												-0.674108	-1.6735	-0.0147114	-0.30991	-1.04624	-1.65879	0.736332	0.364198	-0.372134	1.36359	-1.03153	1	0.166408	0.992775	0.822247	0.367813	1	1	0.832594	0.812056	1	0.973938
Solyc10g051150	Solyc10g051150.3	protein ENHANCED DOWNY MILDEW 2-like (AHRD V3.3 *-* A0A2I4EZI8_9ROSI)	13	8	3	12	8	11												-0.671902	-1.8128	-0.549494	-0.17017	-0.115826	-1.26331	-0.0543442	0.501732	0.556076	1.64263	0.433667	1	0.212172	0.71703	0.905866	0.938199	1	1	0.768286	0.705248	1	0.987933
Solyc10g076830	Solyc10g076830.2	Laccase (AHRD V3.3 *** K4D225_SOLLC)	31	20	15	25	9	22												-0.671655	-0.770632	-1.66889	-0.416725	-0.421708	0.898257	0.00498315	0.25493	0.249947	0.353907	1.24718	1	0.476608	0.120314	0.714591	0.69866	1	1	0.869755	0.853067	1	0.973793
Solyc11g006485	Solyc11g006485.1	Unknown protein	19	12	9	6	8	5												-0.672301	-0.792841	-1.14881	-1.75689	-1.82738	0.355966	0.0704903	-1.08458	-1.15507	-0.964044	-0.678569	1	0.509973	0.352711	0.127462	0.11514	1	1	0.477886	0.419468	1	0.982518
Solyc08g079780	Solyc08g079780.2	Cupredoxin (AHRD V3.3 *-* A0A2U1Q6A3_ARTAN)	14	9	8	6	9	4												-0.671035	-0.524234	-0.561845	-1.3566	-1.72201	0.037611	0.365409	-0.685567	-1.05098	-0.832368	-1.16017	1	0.737269	0.737886	0.338207	0.225195	1	1	0.735656	0.553465	1	0.973938
Solyc06g051100	Solyc06g051100.1	Unknown protein	5	3	5	3	2	2												-0.66471	0.3738	-1.10963	-0.79509	-1.12696	1.48343	0.331869	-0.130379	-0.462248	-1.16889	-0.0173285	1	0.881741	1	0.752769	0.645038	1	1	0.972161	0.884676	1	1
Solyc11g007690	Solyc11g007690.3	Pyruvate kinase (AHRD V3.3 *** A0A2G2Y675_CAPAN)	23792	14901	9252	11116	12574	7989	-0.665	-1.052	-1.205	-0.761	-1.449			-0.539	-0.784		-0.689	-0.665176	-1.05209	-0.760677	-1.20463	-1.44937	-0.291417	0.244748	-0.539451	-0.784199	-0.152531	-0.688697	0.0172628	1.58697e-09	3.76866e-05	2.00445e-12	7.19474e-18	1	1	0.00660363	1.89605e-05	1	0.0137724
Solyc11g006060	Solyc11g006060.2	Rubisco accumulation factor 1, chloroplastic (AHRD V3.11 *** tr|A0A2G2VFE2|A0A2G2VFE2_CAPBA)	46141	29539	16086	17270	22664	16809	-0.663	-1.254	-1.535	-0.887	-1.362			-0.872	-0.699			-0.662934	-1.25434	-0.886798	-1.53502	-1.3621	-0.367544	-0.172928	-0.872091	-0.699163	-0.280682	-0.475299	0.0316216	6.54149e-12	4.43413e-06	1.00681e-17	4.47134e-14	1	1	7.65934e-06	0.000467762	1	0.588391
Solyc06g076710	Solyc06g076710.3	ELM2 domain (AHRD V3.3 *-* A0A200R4Q2_9MAGN)	16	10	13	24	24	26												-0.659596	-0.0115122	0.73905	0.506961	0.826908	-0.750562	-0.319947	1.16656	1.4865	0.518473	0.0878588	1	0.993317	0.434407	0.592122	0.31275	1	1	0.248712	0.0912333	1	0.999447
Solyc04g049920	Solyc04g049920.4	RNA-binding (RRM/RBD/RNP motifs) family protein (AHRD V3.3 *** A0A2U1QNE1_ARTAN)	14	9	4	1	6	6			-3.8									-0.655654	-1.51325	-1.07927	-3.80029	-1.11014	-0.433985	-2.69015	-3.14464	-0.45449	-2.28704	-0.0308784	1	0.296424	0.47761	0.0299293	0.407122	1	1	0.119177	0.801273	1	1
Solyc07g008290	Solyc07g008290.4	#N/A	6	4	22	55	17	45			2.94		2.972			3.595	3.627			-0.655518	2.07105	1.55135	2.93971	2.97165	0.519693	-0.031943	3.59523	3.62717	0.868664	1.4203	1	0.154325	0.353662	0.0278864	0.0226807	1	1	0.0149343	0.011765	1	0.973793
Solyc11g012670	Solyc11g012670.1	Pentatricopeptide repeat-containing protein (AHRD V3.3 *** A0A2U1LWS3_ARTAN)	9870	6372	4663	4189	5412	4355	-0.655	-0.817	-1.36	-0.739	-1.086			-0.705	-0.431			-0.655166	-0.816587	-0.738635	-1.36017	-1.0861	-0.077952	-0.274066	-0.705003	-0.430937	-0.543582	-0.347468	0.0254006	1.12005e-05	0.00012089	8.27951e-15	1.16836e-09	1	1	0.000314951	0.0415044	0.649153	0.87446
Solyc11g064770	Solyc11g064770.3	CC-NBS-LRR type resistance protein (AHRD V3.3 *** E3W9R5_CAPCH)	22	14	11	11	16	10												-0.65533	-0.714488	-0.311322	-1.10036	-1.02634	-0.403166	-0.0740212	-0.445033	-0.371012	-0.385875	-0.71502	1	0.498325	0.802502	0.262454	0.290341	1	1	0.76375	0.78234	1	0.977101
Solyc12g015700	Solyc12g015700.3	Nudix hydrolase 10 (AHRD V3.3 *** A0A2G3CV32_CAPCH)	5	3	1	3	1	1												-0.655115	-1.84335	-1.97391	-0.750772	-2.02245	0.130561	1.27168	-0.0956571	-1.36734	1.09257	-0.0485455	1	0.562649	1	0.821759	0.5012	1	1	0.983211	0.707693	1	1
Solyc11g069880	Solyc11g069880.1	Ripening-related protein grip22 (AHRD V3.3 *** A0A1U8EJN4_CAPAN)	18	12	1	3	8	0					-4.961				-4.314			-0.646526	-3.81995	-0.942049	-2.74893	-4.96085	-2.8779	2.21192	-2.10241	-4.31432	1.07101	-4.0188	1	0.0652326	0.660082	0.145763	0.0111331	1	1	0.3585	0.043232	1	0.761632
Solyc04g064620	Solyc04g064620.4	Bidirectional sugar transporter SWEET (AHRD V3.3 *** M1CBD4_SOLTU)	27	18	1	2	3	0		-4.428	-3.918		-5.569				-4.925			-0.64418	-4.42821	-3.09492	-3.91759	-5.56911	-1.33329	1.65152	-3.27341	-4.92493	0.51062	-2.47419	1	0.0276604	0.101149	0.0414358	0.00368066	1	1	0.134497	0.0166788	1	0.973793
Solyc04g072850	Solyc04g072850.4	Beta-D-xylosidase (AHRD V3.11 *** tr|H1AC33|H1AC33_SOLLC)	5795	3715	5649	7627	6390	6193	-0.641							0.962	0.842			-0.640648	0.239032	0.303595	0.321698	0.201324	-0.0645635	0.120373	0.962345	0.841972	0.0826658	-0.102271	0.0278364	0.282171	0.174006	0.130541	0.366053	1	1	1.01673e-07	4.47426e-06	1	0.985694
Solyc04g011600	Solyc04g011600.4	Glycerol-3-phosphate acyltransferase 5 (AHRD V3.11 *** tr|A0A1U8H0F1|A0A1U8H0F1_CAPAN)	17	11	19	35	22	28												-0.637622	0.464963	0.518039	0.927655	0.821527	-0.0530765	0.106128	1.56528	1.45915	0.462692	0.303487	1	0.729253	0.718018	0.419139	0.467384	1	1	0.195862	0.210205	1	0.98999
Solyc03g150138	Solyc03g150138.1	Peroxisome biogenesis protein 2 (AHRD V3.11 *-* tr|A0A2G2X6N8|A0A2G2X6N8_CAPBA)	19	12	7	7	9	11												-0.636502	-1.10673	-0.865229	-1.55833	-0.631629	-0.241497	-0.926706	-0.921833	0.00487317	-0.451608	0.233601	1	0.500219	0.634933	0.319751	0.698007	1	1	0.662798	0.998536	1	0.997203
Solyc10g079540	Solyc10g079540.1	myricetin O-methyltransferase-like (AHRD V3.3 *** A0A1U8ECF5_CAPAN)	8	5	3	2	5	3												-0.636685	-1.09197	-0.487733	-2.06371	-1.24741	-0.60424	-0.816302	-1.42702	-0.610722	-0.971735	-0.759674	1	0.587851	1	0.309362	0.508203	1	1	0.589625	0.802467	1	0.987933
Solyc08g014350	Solyc08g014350.1	transmembrane protein (AHRD V3.3 *** AT5G16250.1)	14	9	13	9	6	15												-0.635607	0.189162	-1.05127	-0.666693	0.177578	1.24043	-0.844271	-0.0310861	0.813185	-0.855855	1.22885	1	0.908576	0.518102	0.660398	0.912159	1	1	0.989672	0.596556	1	0.973938
Solyc05g023846	Solyc05g023846.1	Unknown protein	3	2	7	8	8	4												-0.635279	1.45563	1.50018	1.26264	0.489226	-0.044555	0.773412	1.89792	1.1245	-0.192989	-1.01096	1	0.440383	1	0.511899	0.831334	1	1	0.407265	0.65338	1	0.977918
Solyc05g024230	Solyc05g024230.3	ethylene-responsive transcription factor CRF2-like (AHRD V3.3 *-* A0A2I4FBN4_9ROSI)	3	2	4	15	2	8												-0.63154	0.684626	-0.428782	2.19135	1.45519	1.11341	0.736155	2.82289	2.08673	1.50672	1.88398	1	0.798485	1	0.276313	0.497963	1	1	0.227476	0.382324	1	0.973938
Solyc11g006090	Solyc11g006090.3	AT-hook motif nuclear-localized protein (AHRD V3.11 *** tr|A0A2G2Y6T0|A0A2G2Y6T0_CAPAN)	3	2	1	2	4	3												-0.632217	-1.23389	0.511755	-0.722674	0.082164	-1.74564	-0.804838	-0.0904573	0.714381	0.511216	-0.429591	1	1	1	1	0.977141	1	1	1	1	1	0.992925
Solyc06g075605	Solyc06g075605.1	Unknown protein	29	19	32	26	17	20												-0.630924	0.392483	-0.612899	-0.255723	-0.447393	1.00538	0.19167	0.3752	0.183531	-0.648206	0.165506	1	0.644908	0.516487	0.785962	0.601838	1	1	0.744875	0.87181	1	0.994473
Solyc09g018805	Solyc09g018805.1	#N/A	34	22	17	38	23	26												-0.631387	-0.714136	-0.40832	0.0716746	-0.274786	-0.305816	0.34646	0.703062	0.356601	0.785811	0.133534	1	0.32812	0.621537	0.931393	0.713086	1	1	0.362647	0.680498	1	0.994989
Solyc10g084410	Solyc10g084410.2	Protein phosphatase 2C family protein (AHRD V3.3 *** A0A2U1Q2B2_ARTAN)	42	28	6	6	14	33		-2.539	-2.966									-0.631478	-2.53908	-1.53176	-2.96575	-0.272972	-1.00732	-2.69278	-2.33427	0.358506	-0.426666	1.25879	1	0.0195739	0.151711	0.0058201	0.818446	1	1	0.0563905	0.783593	1	0.97293
Solyc04g015540	Solyc04g015540.1	fission regulator-like protein (AHRD V3.3 *-* AT3G57500.1)	30	19	16	17	8	12												-0.629592	-0.592469	-1.7	-0.885896	-1.17983	1.10754	0.293936	-0.256303	-0.550239	-0.293427	0.520174	1	0.616321	0.135985	0.422171	0.259846	1	1	0.879891	0.68819	1	0.987933
Solyc05g011850	Solyc05g011850.1	Sulfotransferase (AHRD V3.3 *** A0A2G3B6Y1_CAPCH)	21	13	20	27	28	12												-0.627747	0.292271	0.715623	0.30192	-0.626629	-0.423351	0.928549	0.929667	0.00111791	0.00964849	-1.34225	1	0.851695	0.627704	0.845242	0.658058	1	1	0.556337	0.999933	1	0.973793
Solyc08g080430	Solyc08g080430.2	Cytochrome P450 (AHRD V3.3 *** A0A200QUP8_9MAGN)	9	6	15	12	9	1												-0.628117	0.933239	0.0398393	0.322833	-2.99999	0.8934	3.32282	0.95095	-2.37187	-0.610407	-3.03983	1	0.522857	0.985483	0.853549	0.111373	1	1	0.613095	0.278653	1	0.899948
Solyc12g057020	Solyc12g057020.2	Carbohydrate esterase, putative (DUF303) (AHRD V3.3 *** Q0WNN6_ARATH)	48	31	19	28	15	22												-0.627223	-1.03378	-1.48481	-0.873382	-1.0016	0.451033	0.128222	-0.246159	-0.37438	0.160394	0.483205	1	0.437777	0.265731	0.518282	0.42997	1	1	0.904035	0.820626	1	0.987933
Solyc09g092150	Solyc09g092150.1	Pentatricopeptide repeat-containing protein (AHRD V3.3 *** A0A2G3D110_CAPCH)	33	21	24	17	30	31												-0.625636	-0.204289	0.139106	-1.00073	0.0476671	-0.343395	-1.0484	-0.375094	0.673304	-0.796441	-0.0914391	1	0.893625	0.934508	0.428686	0.975399	1	1	0.840632	0.629786	1	1
Solyc05g042185	Solyc05g042185.1	Alpha/beta-Hydrolases superfamily protein (AHRD V3.3 *-* A0A2U1KC75_ARTAN)	6	4	1	4	2	7												-0.621583	-2.22394	-1.47553	-0.713689	0.274519	-0.748409	-0.988208	-0.0921061	0.896102	1.51025	1.75005	1	0.305762	1	0.731362	0.891677	1	1	0.97625	0.663812	1	0.973938
Solyc03g118320	Solyc03g118320.1	Recombination factor protein RarA (AHRD V3.3 *** A0A347ZAE4_LACPN)	23	15	21	25	22	22												-0.618949	0.150738	0.06992	0.0462961	0.0407316	0.0808178	0.00556444	0.665245	0.65968	-0.104442	-0.0291884	1	0.885889	0.954936	0.966345	0.970022	1	1	0.526006	0.491726	1	1
Solyc11g069110	Solyc11g069110.2	hypothetical protein (AHRD V3.3 -** AT5G60400.3)	37	24	14	22	11	10				-1.59	-1.769							-0.615765	-1.1136	-1.58992	-0.82139	-1.76904	0.476324	0.947646	-0.205625	-1.15327	0.292211	-0.179111	1	0.144978	0.0467254	0.267261	0.0200495	1	1	0.865189	0.207801	1	0.995906
Solyc06g076660	Solyc06g076660.3	proliferating cell nuclear antigen	2042	1327	1371	1794	1671	1455	-0.615											-0.614847	-0.279581	-0.125169	-0.266296	-0.369379	-0.154412	0.103083	0.348551	0.245468	0.0132854	-0.24421	0.0245146	0.168612	0.630625	0.198019	0.0504085	1	1	0.103307	0.266743	1	0.973793
Solyc06g060480	Solyc06g060480.1	Zinc finger protein ZAT4 (AHRD V3.3 *** A0A2G2WJR7_CAPBA)	12	8	2	4	13	3												-0.614215	-2.36398	0.160302	-1.65491	-1.92677	-2.52428	0.271857	-1.0407	-1.31256	0.709067	-2.08707	1	0.224681	0.943478	0.344641	0.269973	1	1	0.656712	0.534249	1	0.970901
Solyc10g050457	Solyc10g050457.1	Unknown protein	3	2	4	0	0	0												-0.61255	0.742935	-2.30534	-2.54865	-2.35388	3.04827	0	-1.9361	-1.74133	-3.29158	0	1	1	1	1	0.492601	1	1	1	1	1	1
Solyc11g008650	Solyc11g008650.1	Flowering locus T (AHRD V3.3 *-* A0A1B4WGF0_PETHY)	3	2	3	3	1	1												-0.61346	0.324601	-1.34022	-0.149619	-1.38876	1.66482	1.23915	0.46384	-0.775305	-0.47422	-0.0485455	1	1	1	1	0.670616	1	1	1	1	1	1
Solyc12g038200	Solyc12g038200.3	Coatomer subunit gamma (AHRD V3.3 *-* A0A2G3BVT4_CAPCH)	3	2	3	6	5	10												-0.613273	0.259723	0.828887	0.89055	1.82199	-0.569163	-0.931435	1.50382	2.43526	0.630827	0.993099	1	0.917509	1	0.65376	0.248283	1	1	0.527712	0.186123	1	0.977101
Solyc08g015640	Solyc08g015640.1	Unknown protein	16	11	19	8	17	19												-0.612076	0.467035	0.16607	-1.13859	0.267159	0.300965	-1.40575	-0.526516	0.879235	-1.60563	0.101089	1	0.772804	0.933192	0.458042	0.871176	1	1	0.81009	0.582989	1	1
Solyc10g085380	Solyc10g085380.2	NAD(P)-binding Rossmann-fold superfamily protein (AHRD V3.3 *** A0A2U1PL19_ARTAN),Pfam:PF13561	6	4	8	4	2	8												-0.612111	0.730676	-1.54954	-0.65983	0.513832	2.28022	-1.17366	-0.0477191	1.12594	-1.39051	2.06337	1	0.751414	0.575348	0.793873	0.823629	1	1	0.989698	0.638096	1	0.973938
Solyc08g036533	Solyc08g036533.1	Unknown protein	3	2	0	2	3	0												-0.609947	-2.18332	0.306578	-0.865702	-2.36243	-2.4899	1.49672	-0.255755	-1.75248	1.31762	-2.669	1	1	1	1	1	1	1	1	1	1	1
Solyc04g052980	Solyc04g052980.1	Auxin-responsive protein SAUR65 (AHRD V3.3 *** A0A2G2Y5L8_CAPAN)	46	29	14	14	10	11				-2.001	-1.877							-0.607689	-1.374	-2.00097	-1.77115	-1.87728	0.626963	0.106122	-1.16347	-1.26959	-0.39715	0.123691	1	0.143175	0.0409122	0.0512538	0.0388293	1	1	0.307189	0.236254	1	0.999679
Solyc05g008840	Solyc05g008840.2	RING/U-box superfamily protein (AHRD V3.3 *-* A0A2U1NS63_ARTAN)	20	13	7	6	6	7												-0.606319	-1.20351	-1.54361	-1.79181	-1.3702	0.340099	-0.421616	-1.1855	-0.763879	-0.588305	0.17341	1	0.35829	0.256311	0.157612	0.266546	1	1	0.467958	0.625892	1	0.99768
Solyc12g057010	Solyc12g057010.3	Major facilitator superfamily (AHRD V3.3 *** A0A200QUR2_9MAGN)	13	8	0	2	2	1												-0.604474	-4.17429	-2.34167	-2.79093	-3.39161	-1.83262	0.600675	-2.18646	-2.78713	1.38336	-1.04993	1	0.119534	1	0.326763	0.213444	1	1	0.531047	0.367103	1	0.98808
Solyc04g150126	Solyc04g150126.1	Unknown protein	3	2	5	4	3	2												-0.598059	1.07055	0.065009	0.177288	-0.541856	1.00554	0.719144	0.775347	0.0562027	-0.893258	-0.606865	1	1	1	1	0.888566	1	1	1	1	1	0.994365
Solyc07g065810	Solyc07g065810.2	RING/U-box superfamily protein (AHRD V3.3 *** A0A2U1QJE6_ARTAN)	34	22	12	27	8	22												-0.597914	-1.19085	-1.89107	-0.408531	-0.494194	0.70022	0.0856627	0.189383	0.103721	0.782323	1.39688	1	0.215317	0.0606865	0.696889	0.616866	1	1	0.899568	0.940199	1	0.9335
Solyc07g049505	Solyc07g049505.1	Unknown protein	19	13	10	15	7	9												-0.596895	-0.669379	-1.45066	-0.500922	-1.01763	0.781278	0.516704	0.0959729	-0.420731	0.168457	0.433031	1	0.631323	0.295245	0.720831	0.420115	1	1	0.963823	0.801419	1	0.989527
Solyc11g039750	Solyc11g039750.3	Transcription factor MYB44 (AHRD V3.11 *-* tr|A0A2G3A0R7|A0A2G3A0R7_CAPAN)	12	8	13	10	12	22												-0.596211	0.40582	0.121711	-0.369087	0.987043	0.284109	-1.35613	0.227124	1.58325	-0.774907	0.865332	1	0.767089	0.944219	0.800601	0.352388	1	1	0.911497	0.161996	1	0.973938
Solyc04g058000	Solyc04g058000.2	Laccase (AHRD V3.3 *** A0A1S4DFV6_TOBAC)	3	2	0	0	4	1												-0.593065	-2.17473	0.42018	-2.5486	-1.39204	-2.59491	-1.15656	-1.95554	-0.798978	0	-1.81222	1	1	1	1	0.707784	1	1	1	1	1	0.977918
Solyc11g011650	Solyc11g011650.1	Auxin-responsive protein SAUR24 (AHRD V3.3 *** A0A1U8FJX4_CAPAN)	14	9	0	6	8	1		-4.34										-0.592824	-4.33953	-0.668153	-1.28409	-3.55684	-3.67138	2.27276	-0.691264	-2.96402	3.05545	-2.88869	1	0.0246263	0.752699	0.471813	0.0706163	1	1	0.779872	0.180333	1	0.927901
Solyc12g043095	Solyc12g043095.1	Unknown protein	43	28	14	20	17	17												-0.59321	-1.29853	-1.15243	-1.15675	-1.20062	-0.146091	0.0438701	-0.563537	-0.607407	0.141779	-0.0481822	1	0.0694954	0.115561	0.0886214	0.0768875	1	1	0.556989	0.48765	1	1
Solyc04g051183	Solyc04g051183.1	Unknown protein	4	3	1	1	0	0												-0.591576	-1.74881	-2.84116	-2.12268	-2.8897	1.09235	0.767026	-1.5311	-2.29813	-0.373871	0	1	1	1	1	0.55646	1	1	1	1	1	1
Solyc08g014090	Solyc08g014090.1	Unknown protein	3	2	2	6	4	5												-0.592366	-0.260427	0.607824	0.869507	0.862192	-0.868251	0.00731508	1.46187	1.45456	1.12993	0.254368	1	1	1	1	0.717875	1	1	1	1	1	0.99768
Solyc08g083285	Solyc08g083285.1	Unknown protein	3	2	6	11	3	10												-0.590502	1.30713	0.0700961	1.82477	1.83097	1.23703	-0.00619656	2.41527	2.42147	0.517645	1.76087	1	0.505089	0.981694	0.297037	0.279506	1	1	0.246821	0.213692	1	0.973793
Solyc12g068075	Solyc12g068075.1	#N/A	9	6	14	18	18	24												-0.590873	0.954512	1.15004	0.881712	1.52344	-0.19553	-0.641731	1.47258	2.11432	-0.0728005	0.373401	1	0.52585	0.455176	0.56037	0.235291	1	1	0.377358	0.127433	1	0.989589
Solyc09g082190	Solyc09g082190.1	DUF1677 domain-containing protein (AHRD V3.3 *** A0A1Q3CNW8_CEPFO)	35	23	19	18	17	15												-0.590271	-0.590413	-0.803213	-1.00785	-1.0834	0.2128	0.0755512	-0.417581	-0.493132	-0.417439	-0.28019	1	0.563881	0.444412	0.281921	0.235755	1	1	0.762086	0.681863	1	0.990361
Solyc10g075080	Solyc10g075080.1	Heme oxygenase 4, chloroplastic (AHRD V3.3 *-* A0A2G2YVP7_CAPAN)	3	2	1	5	5	6												-0.590137	-1.20236	0.814533	0.645762	1.07567	-2.0169	-0.429905	1.2359	1.6658	1.84813	0.261134	1	0.677127	1	0.802501	0.628662	1	1	0.685058	0.498891	1	0.997203
Solyc09g005190	Solyc09g005190.3	Wall-associated receptor kinase-like 9 (AHRD V3.3 *-* A0A2G2VF42_CAPBA)	6	4	4	0	5	0												-0.589015	-0.282639	-0.109233	-3.52407	-3.32931	-0.173405	0	-2.93506	-2.74029	-3.24143	-3.22007	1	0.90379	1	0.0877551	0.0980111	1	1	0.235231	0.239863	1	0.906748
Solyc12g100280	Solyc12g100280.3	NAD(P)-binding Rossmann-fold superfamily protein (AHRD V3.11 *-* tr|F4IPI3|F4IPI3_ARATH)	9	6	6	6	4	6												-0.589116	-0.298156	-1.05197	-0.675861	-0.474279	0.753817	-0.201581	-0.0867443	0.114837	-0.377705	0.577694	1	0.881964	0.600444	0.712868	0.794161	1	1	0.974715	0.962655	1	0.98808
Solyc09g009703	Solyc09g009703.1	Cytochrome P450 (AHRD V3.3 *** A0A200Q6A4_9MAGN)	3	2	12	7	2	11												-0.587346	2.29802	-0.450131	1.1534	1.98277	2.74815	-0.829372	1.74075	2.57012	-1.14462	2.43291	1	0.136033	0.879903	0.539912	0.203623	1	1	0.439711	0.156767	1	0.925585
Solyc12g007080	Solyc12g007080.2	Unknown protein	28	19	35	20	6	19				-2.089								-0.585242	0.595281	-2.08884	-0.597439	-0.484	2.68412	-0.113438	-0.0121964	0.101242	-1.19272	1.60484	1	0.465025	0.0347781	0.503507	0.58721	1	1	0.994364	0.936749	1	0.905798
Solyc08g150125	Solyc08g150125.1	#N/A	27	18	6	25	11	13												-0.583548	-1.88588	-1.09769	-0.149675	-0.935783	-0.78818	0.786107	0.433872	-0.352235	1.7362	0.161912	1	0.167814	0.461402	0.927021	0.486748	1	1	0.818427	0.839785	1	0.998129
Solyc04g078040	Solyc04g078040.3	Peroxisomal membrane 22 kDa (Mpv17/PMP22) family protein (AHRD V3.3 *** A0A2U1NNX3_ARTAN)	27	18	20	34	22	30												-0.582615	-0.165988	-0.119618	0.249846	0.255502	-0.0463694	-0.00565594	0.83246	0.838116	0.415834	0.37512	1	0.885344	0.925841	0.8122	0.797465	1	1	0.419618	0.377353	1	0.987267
Solyc06g053440	Solyc06g053440.3	Serine/Threonine-kinase (AHRD V3.3 *** AT3G59680.2)	20	13	8	20	13	10												-0.582389	-1.00497	-0.419908	-0.0577409	-0.84409	-0.585067	0.78635	0.524648	-0.261702	0.947234	-0.424183	1	0.39128	0.75955	0.966426	0.44488	1	1	0.717061	0.863403	1	0.987933
Solyc06g076310	Solyc06g076310.1	Cyclin-dependent protein kinase inhibitor SMR5 (AHRD V3.3 -** SMR5_ARATH)	3	2	5	12	5	12												-0.581305	1.05804	0.886995	1.91719	2.12927	0.171049	-0.21208	2.49849	2.71057	0.859146	1.24227	1	0.583939	0.687792	0.225449	0.150855	1	1	0.18627	0.120076	1	0.973938
Solyc10g083540	Solyc10g083540.3	Threonine dehydratase (AHRD V3.3 *** A0A1U8EAN1_CAPAN)	6	4	4	1	1	1												-0.580573	-0.302873	-2.30572	-2.54903	-2.35426	2.00284	-0.194765	-1.96845	-1.77369	-2.24615	-0.0485455	1	1	1	1	0.382006	1	1	1	1	1	1
Solyc06g036440	Solyc06g036440.2	S-type anion channel SLAH3 (AHRD V3.3 *** A0A2G3CWS5_CAPCH)	3	2	4	2	2	6												-0.57977	0.710647	-0.396385	-0.684242	1.13791	1.10703	-1.82215	-0.104472	1.71768	-1.39489	1.5343	1	0.803075	1	0.829851	0.641816	1	1	0.980752	0.523917	1	0.977101
Solyc10g084390	Solyc10g084390.2	Protein kinase superfamily protein (AHRD V3.11 *** tr|A0A2U1NTM5|A0A2U1NTM5_ARTAN)	11	7	6	4	9	4												-0.579996	-0.520796	-0.0792355	-1.48516	-1.2542	-0.44156	-0.230966	-0.905166	-0.6742	-0.964366	-1.17496	1	0.82992	0.977966	0.49459	0.555784	1	1	0.758281	0.799873	1	0.977918
Solyc04g008050	Solyc04g008050.4	Two-component response regulator (AHRD V3.3 *** A0A2G2WRM9_CAPBA)	3323	2230	1965	2313	2528	1977	-0.579	-0.469	-0.625		-0.641							-0.578688	-0.469058	-0.250068	-0.625427	-0.641218	-0.21899	0.0157912	-0.0467394	-0.0625306	-0.156369	-0.39115	0.00705539	0.00197038	0.156217	1.56986e-05	8.61815e-06	1	1	0.867475	0.787492	1	0.428838
Solyc12g099220	Solyc12g099220.1	GRAS family transcription factor (AHRD V3.3 *** A0A2K3P9W6_TRIPR)	3	2	1	3	4	3												-0.576957	-1.18294	0.591444	-0.045341	0.129275	-1.77439	-0.174616	0.531616	0.706232	1.1376	-0.462169	1	1	1	1	0.964353	1	1	1	1	1	0.992286
Solyc06g036180	Solyc06g036180.3	Unknown protein	27	18	11	22	11	18												-0.576286	-0.99079	-1.18414	-0.397982	-0.464059	0.193351	0.0660767	0.178304	0.112227	0.592808	0.720082	1	0.291568	0.221961	0.685909	0.621539	1	1	0.901202	0.931757	1	0.973938
Solyc06g008570	Solyc06g008570.1	collagen alpha-1(II) chain (AHRD V3.3 *-* XP_012092475.2)	3	2	1	0	0	6												-0.571676	-1.18253	-2.27488	-2.51819	1.14056	1.09235	-3.65875	-1.94652	1.71224	-1.33566	3.41544	1	1	1	1	1	1	1	1	1	1	1
Solyc09g010960	Solyc09g010960.3	WRKY transcription factor 49	17	11	12	17	8	6												-0.56908	-0.173128	-0.883596	-0.0346042	-1.33468	0.710468	1.30008	0.534476	-0.765599	0.138524	-0.451083	1	0.910677	0.551302	0.983239	0.299851	1	1	0.753279	0.637589	1	0.989258
Solyc08g083100	Solyc08g083100.3	Embryogenesis-associated protein EMB8 (AHRD V3.3 *-* A0A2G3DAH9_CAPCH)	19	13	15	22	12	18												-0.567532	-0.0694923	-0.527065	0.0767875	0.0191416	0.457573	0.0576458	0.64432	0.586674	0.14628	0.546207	1	0.957418	0.684475	0.952421	0.988001	1	1	0.622974	0.628217	1	0.978872
Solyc07g054050	Solyc07g054050.3	#N/A	15	10	9	14	10	13												-0.565591	-0.409025	-0.406087	-0.138343	-0.0783417	-0.00293872	-0.0600012	0.427248	0.487249	0.270683	0.327745	1	0.764768	0.784836	0.919437	0.956745	1	1	0.792824	0.726686	1	0.98999
Solyc11g005180	Solyc11g005180.1	Protein SENSITIVITY TO RED LIGHT REDUCED.1	36	24	15	31	17	17												-0.565798	-0.953377	-0.907999	-0.279194	-0.950975	-0.0453783	0.67178	0.286603	-0.385177	0.674183	-0.0429756	1	0.201209	0.240587	0.731175	0.177467	1	1	0.783219	0.689363	1	1
Solyc09g091800	Solyc09g091800.4	#N/A	29	20	8	16	10	7												-0.564889	-1.5936	-1.3568	-1.0046	-1.94984	-0.236804	0.945238	-0.439712	-1.38495	0.589001	-0.593041	1	0.163233	0.254713	0.378075	0.0783283	1	1	0.788389	0.286642	1	0.986943
Solyc05g046010	Solyc05g046010.4	Peroxidase (AHRD V3.3 *** K4C0T4_SOLLC)	9	6	8	10	5	8												-0.563139	0.115861	-0.600948	0.0644896	-0.0477198	0.716809	0.112209	0.627629	0.51542	-0.0513714	0.553228	1	0.954876	0.784836	0.97588	0.981808	1	1	0.787255	0.80668	1	0.98808
Solyc03g120690	Solyc03g120690.3	Dynein light chain (AHRD V3.3 *** A0A2G3D075_CAPCH)	9	6	6	14	4	5												-0.5619	-0.256979	-0.976082	0.57761	-0.714735	0.719103	1.29234	1.13951	-0.152835	0.834589	0.261348	1	0.879485	0.567918	0.666055	0.63155	1	1	0.441947	0.942479	1	0.996901
Solyc09g042230	Solyc09g042230.2	#N/A	3	2	8	11	1	12												-0.560265	1.69446	-1.29318	1.83773	2.13235	2.98764	-0.294623	2.39799	2.69262	0.14327	3.42553	1	0.297714	0.633556	0.24174	0.142357	1	1	0.203337	0.115846	1	0.749381
Solyc07g055960	Solyc07g055960.3	Unknown protein	25	17	15	17	13	12												-0.557615	-0.447666	-0.767863	-0.651159	-0.944915	0.320197	0.293757	-0.0935437	-0.3873	-0.203493	-0.177052	1	0.669283	0.464404	0.499883	0.304982	1	1	0.952033	0.753824	1	0.99636
Solyc08g067460	Solyc08g067460.1	Pre-mRNA-splicing factor syf2 (AHRD V3.3 *** A0A1J3JVC4_NOCCA)	9	6	3	5	7	9												-0.558349	-1.30532	-0.228052	-0.874371	0.151216	-1.07727	-1.02559	-0.316022	0.709565	0.430953	0.379268	1	0.554236	1	0.686853	0.949167	1	1	0.919939	0.75667	1	0.992286
Solyc10g049750	Solyc10g049750.3	SNF2-related (AHRD V3.3 *** A0A200QH53_9MAGN)	9	6	4	4	4	9												-0.555519	-0.844373	-0.995241	-1.22204	0.158954	0.150868	-1.381	-0.666524	0.714474	-0.37767	1.1542	1	0.681854	0.650948	0.530386	0.940719	1	1	0.805903	0.730763	1	0.977101
Solyc05g050730	Solyc05g050730.1	Stigma-specific Sti.1	9	6	3	5	4	4												-0.553017	-1.34623	-1.00695	-0.931534	-1.01658	-0.339276	0.0850481	-0.378517	-0.463565	0.414691	-0.00963268	1	0.565282	1	0.686627	0.646486	1	1	0.909269	0.868356	1	1
Solyc04g076350	Solyc04g076350.1	Kinase interacting (KIP1-like) family protein (AHRD V3.3 *-* A0A2U1KWG5_ARTAN)	7	5	7	12	15	4												-0.549708	0.239319	1.17601	0.647903	-0.755733	-0.936695	1.40364	1.19761	-0.206025	0.408585	-1.93175	1	0.904876	0.470289	0.706635	0.686202	1	1	0.532038	0.935906	1	0.954301
Solyc11g008030	Solyc11g008030.3	monocopper oxidase-like protein SKU5 (AHRD V3.3 *** A0A2I4GW01_9ROSI)	13	9	1	6	7	2												-0.547051	-3.32956	-0.711949	-1.26409	-2.60474	-2.61761	1.34065	-0.717041	-2.05769	2.06547	-1.89279	1	0.0734901	0.692039	0.412676	0.128694	1	1	0.737333	0.297093	1	0.973793
Solyc09g011190	Solyc09g011190.1	Legume-specific protein (AHRD V3.3 *-* S5VL86_9FABA)	10	7	16	7	7	5												-0.545577	0.945532	-0.394785	-0.635455	-0.907409	1.34032	0.271954	-0.0898788	-0.361832	-1.58099	-0.512624	1	0.431474	0.822817	0.668454	0.527391	1	1	0.968837	0.848883	1	0.987933
Solyc06g005300	Solyc06g005300.4	UPA23 (AHRD V3.11 *** tr|C8YZB5|C8YZB5_CAPAN)	52	34	13	18	15	18												-0.545144	-1.63159	-1.58664	-1.57907	-1.3513	-0.0449475	-0.227765	-1.03393	-0.806161	0.0525201	0.235337	1	0.0573716	0.0724996	0.0570657	0.100311	1	1	0.320223	0.423056	1	0.992286
Solyc12g088490	Solyc12g088490.1	VQ motif-containing protein .1	7	5	2	4	1	1												-0.544275	-1.58221	-2.59284	-0.960927	-2.64138	1.01062	1.68045	-0.416653	-2.09711	0.621285	-0.0485455	1	1	1	1	0.208456	1	1	1	1	1	1
Solyc10g087040	Solyc10g087040.3	Cytochrome P450 (AHRD V3.3 *** A2PZD4_IPONI)	6	4	2	4	1	4												-0.540867	-1.26158	-2.27896	-0.64556	-0.413436	1.01738	-0.232123	-0.104693	0.127431	0.61602	1.86553	1	0.573191	1	0.761984	0.845067	1	1	0.973215	0.963073	1	0.973938
Solyc04g005780	Solyc04g005780.1	Glyoxal oxidase (AHRD V3.3 *** A0A200PQ20_9MAGN)	22	15	15	17	14	12												-0.539486	-0.266526	-0.432135	-0.431979	-0.734863	0.165609	0.302885	0.107508	-0.195377	-0.165453	-0.302729	1	0.852036	0.774018	0.746425	0.546126	1	1	0.955766	0.905229	1	0.992286
Solyc12g006740	Solyc12g006740.1	Unknown protein	6	4	27	30	70	34		2.505		3.671	2.657			2.807	3.195			-0.537658	2.50481	3.67054	2.26903	2.6569	-1.16573	-0.387865	2.80669	3.19456	-0.235781	-1.01364	1	0.0325859	0.000926142	0.0598042	0.0190758	1	1	0.037991	0.0116644	1	0.973793
Solyc06g065910	Solyc06g065910.3	Octicosapeptide/Phox/Bem1p (PB1) domain-containing protein / tetratricopeptide repeat (TPR)-containing protein (AHRD V3.3 *** A0A1R7T3E1_ARATH)	19	13	12	12	10	13												-0.537393	-0.31635	-0.74291	-0.705235	-0.431551	0.42656	-0.273685	-0.167843	0.105842	-0.388885	0.31136	1	0.84096	0.636393	0.617977	0.762458	1	1	0.937447	0.955544	1	0.992286
Solyc11g071750	Solyc11g071750.2	Calcium-binding protein CML38 (AHRD V3.3 *** A0A2G3BAP9_CAPCH)	3	2	15	10	8	3												-0.533607	2.60048	1.65968	1.77462	0.121889	0.940795	1.65273	2.30823	0.655496	-0.82586	-1.53779	1	0.311168	0.596934	0.530566	0.973974	1	1	0.479769	0.865847	1	0.977918
Solyc11g008920	Solyc11g008920.1	Unknown protein	13	9	29	45	30	36			1.7		1.585			2.232	2.118			-0.53256	1.44063	1.34318	1.6997	1.58528	0.0974515	0.114425	2.23226	2.11784	0.259074	0.242101	1	0.0590382	0.0973928	0.0178555	0.0281996	1	1	0.00502335	0.00823777	1	0.98808
Solyc10g050227	Solyc10g050227.1	Unknown protein	10	7	9	6	9	5												-0.530797	0.123342	0.0608383	-0.876619	-0.895833	0.0625039	0.0192137	-0.345822	-0.365036	-0.999961	-0.956671	1	0.945269	0.976332	0.584732	0.570099	1	1	0.88397	0.859243	1	0.977101
Solyc12g013860	Solyc12g013860.2	Proton pump-interactor.1	4	3	1	0	0	1												-0.527708	-1.71596	-2.80832	-3.05163	-1.89507	1.09235	-1.15656	-2.52392	-1.36736	-1.33567	0.913248	1	1	1	1	0.581166	1	1	1	1	1	0.991218
Solyc10g054417	Solyc10g054417.1	Unknown protein	40	28	34	27	27	21												-0.52651	0.0374384	-0.45311	-0.677903	-0.850261	0.490548	0.172358	-0.151393	-0.323751	-0.715342	-0.397151	1	0.978789	0.729466	0.543288	0.414716	1	1	0.929899	0.813198	1	0.987933
Solyc06g054290	Solyc06g054290.3	2-hydroxyisoflavanone dehydratase (AHRD V3.3 *** A0A1U8G399_CAPAN)	4	3	0	4	1	2												-0.525775	-2.67954	-1.8483	-0.279415	-1.01511	-0.831233	0.735694	0.24636	-0.489334	2.40012	0.833193	1	1	1	1	0.752832	1	1	1	1	1	0.991188
Solyc04g024435	Solyc04g024435.1	#N/A	17	12	17	12	17	6												-0.525082	0.280244	0.176667	-0.581736	-1.41071	0.103577	0.828979	-0.056654	-0.885633	-0.86198	-1.58738	1	0.84096	0.912183	0.66043	0.254681	1	1	0.977304	0.56219	1	0.94847
Solyc10g054130	Solyc10g054130.3	Squalene synthase (AHRD V3.11 *-* tr|A0A2G2XNI8|A0A2G2XNI8_CAPBA)	3	2	10	6	5	5												-0.525076	2.14048	0.970015	1.0346	0.873288	1.17047	0.161307	1.55967	1.39836	-1.10589	-0.0967273	1	0.369075	1	0.713877	0.753289	1	1	0.637047	0.645497	1	1
Solyc08g081350	Solyc08g081350.2	Zinc finger protein CONSTANS-LIKE 3 (AHRD V3.3 *** A0A2G3DAM4_CAPCH)	10	7	5	15	5	7												-0.523573	-0.748721	-0.894482	0.515642	-0.419467	0.145761	0.935109	1.03921	0.104105	1.26436	0.475015	1	0.64728	0.605875	0.722168	0.789416	1	1	0.51127	0.960829	1	0.989258
Solyc03g119900	Solyc03g119900.4	Neurogenic locus notch protein-like (AHRD V3.3 *-* B6SSE6_MAIZE)	19	13	6	16	4	8												-0.523485	-1.34641	-2.01956	-0.323136	-1.10327	0.673146	0.780139	0.20035	-0.579789	1.02328	0.916285	1	0.342619	0.179223	0.836344	0.410686	1	1	0.923679	0.733111	1	0.977918
Solyc06g075210	Solyc06g075210.4	Protein disulfide-isomerase (AHRD V3.11 *** tr|A0A2G2YHV6|A0A2G2YHV6_CAPAN)	3	2	2	1	2	2												-0.522784	-0.179561	-0.378721	-1.49712	-0.414174	0.199161	-1.08295	-0.974341	0.10861	-1.31756	-0.0354525	1	1	1	1	1	1	1	1	1	1	1
Solyc10g007510	Solyc10g007510.2	Carbohydrate-binding X8 domain superfamily protein (AHRD V3.3 *** F4IA92_ARATH)	25	17	16	16	16	13												-0.523251	-0.301728	-0.46105	-0.686844	-0.804999	0.159322	0.118155	-0.163593	-0.281748	-0.385116	-0.343948	1	0.803927	0.715347	0.52411	0.435042	1	1	0.922247	0.837999	1	0.988405
Solyc04g039880	Solyc04g039880.3	Protochlorophyllide-dependent translocon component 52, chloroplastic (AHRD V3.3 *** A0A2G3CD67_CAPCH)	3	2	2	4	0	4												-0.517649	-0.299714	-2.21739	0.406695	0.563236	1.91767	-0.156542	0.924344	1.08089	0.706409	2.78062	1	0.932442	1	0.897003	0.848556	1	1	0.806223	0.733812	1	0.973793
Solyc11g071580	Solyc11g071580.2	aldehyde oxidase 5pseudogene	7	5	1	3	1	2												-0.516443	-2.43626	-2.56682	-1.39729	-1.72364	0.130561	0.326348	-0.880848	-1.2072	1.03897	0.84318	1	1	1	1	0.402935	1	1	1	1	1	0.98808
Solyc12g056676	Solyc12g056676.1	Unknown protein	3	2	1	1	6	0												-0.514868	-1.08989	1.36823	-1.46376	-2.23079	-2.45812	0.767027	-0.948893	-1.71592	-0.373871	-3.59901	1	1	1	1	1	1	1	1	1	1	1
Solyc04g050780	Solyc04g050780.2	RING-type E3 ubiquitin transferase (AHRD V3.3 *** A0A2G2VG79_CAPBA)	10	7	8	13	6	4												-0.514324	-0.0285744	-0.569949	0.321771	-1.21257	0.541375	1.53434	0.836094	-0.698248	0.350345	-0.642623	1	0.987847	0.751643	0.836431	0.421965	1	1	0.622801	0.714215	1	0.987933
Solyc12g042830	Solyc12g042830.3	Class I heat shock protein (AHRD V3.3 *-* A0A2U1P7Z6_ARTAN)	20	14	11	17	4	6												-0.514338	-0.536569	-2.16475	-0.344853	-1.62251	1.62818	1.27766	0.169485	-1.10818	0.191717	0.542237	1	0.71553	0.138175	0.818325	0.209591	1	1	0.933745	0.473591	1	0.98808
Solyc06g060580	Solyc06g060580.3	Bidirectional sugar transporter SWEET (AHRD V3.3 *** A0A142DVF9_SOLTU)	10	7	7	15	3	7												-0.512796	-0.230949	-1.58409	0.513463	-0.398383	1.35314	0.911845	1.02626	0.114413	0.744412	1.18571	1	0.885889	0.328139	0.691831	0.783093	1	1	0.470834	0.952573	1	0.973938
Solyc07g063210	Solyc07g063210.3	Expansin (AHRD V3.11 *** tr|K4CH04|K4CH04_SOLLC)	7	5	10	9	7	1												-0.508916	0.775266	0.0830067	0.275543	-2.61373	0.692259	2.88927	0.784459	-2.10481	-0.499723	-2.69673	1	0.626378	0.970454	0.879817	0.178453	1	1	0.706928	0.350186	1	0.926931
Solyc10g005010	Solyc10g005010.4	NAC domain-containing protein (AHRD V3.11 *** tr|A0A2K3MP41|A0A2K3MP41_TRIPR)	10	7	9	47	22	23			2.146					2.656	1.828			-0.509245	0.139233	1.31343	2.14632	1.31923	-1.17419	0.827087	2.65556	1.82848	2.00709	0.00580475	1	0.918219	0.1339	0.00254043	0.103057	1	1	0.0010528	0.0439707	0.675652	1
Solyc04g008190	Solyc04g008190.1	Hero resistance protein (AHRD V3.3 *-* Q8GSM1_SOLLC)	3	2	5	2	2	5												-0.507546	1.13184	-0.493127	-0.48095	0.904023	1.62497	-1.38497	0.0265959	1.41157	-1.61279	1.39715	1	1	1	1	0.810168	1	1	1	1	1	0.987545
Solyc04g049840	Solyc04g049840.4	RNA binding (RRM/RBD/RNP motifs) family protein (AHRD V3.3 *-* Q9M1E4_ARATH)	1523	1064	769	1070	1065	813	-0.508	-0.682	-0.596	-0.366	-0.781							-0.508305	-0.682136	-0.366312	-0.595959	-0.781122	-0.315824	0.185163	-0.0876539	-0.272817	0.0861771	-0.41481	0.0437543	9.2292e-06	0.0320162	8.93986e-05	1.63673e-07	1	1	0.743385	0.145954	1	0.433494
Solyc07g054870	Solyc07g054870.4	2-oxoglutarate (2OG) and Fe(II)-dependent oxygenase superfamily protein (AHRD V3.3 *** A0A2U1MCV6_ARTAN)	14	10	4	10	9	8												-0.506875	-1.53946	-0.49072	-0.603359	-0.707374	-1.04874	0.104015	-0.0964845	-0.200499	0.936099	-0.216654	1	0.303003	0.776022	0.685209	0.619813	1	1	0.966367	0.915914	1	0.997203
Solyc11g045332	Solyc11g045332.1	Paired amphipathic helix protein Sin3-like 4 (AHRD V3.11 *-* tr|A0A2G2XIB1|A0A2G2XIB1_CAPBA)	10	7	8	10	7	6												-0.506663	-0.00525333	-0.37215	-0.0648223	-0.614849	0.366896	0.550027	0.441841	-0.108187	-0.0595689	-0.2427	1	0.998162	0.848329	0.971725	0.699276	1	1	0.833443	0.961368	1	0.997203
Solyc06g068260	Solyc06g068260.3	2-oxoglutarate (2OG) and Fe(II)-dependent oxygenase superfamily protein (AHRD V3.3 *-* Q9XIA5_ARATH)	14	10	1	5	4	3												-0.505853	-3.42282	-1.65391	-1.63395	-2.1215	-1.76891	0.48755	-1.1281	-1.61565	1.78886	-0.467595	1	0.0627111	0.3141	0.277305	0.17137	1	1	0.560222	0.371152	1	0.992286
Solyc07g007570	Solyc07g007570.1	Unknown protein	7	5	4	10	5	3												-0.50608	-0.552292	-0.304179	0.377191	-1.10227	-0.248114	1.47946	0.883271	-0.596192	0.929483	-0.798093	1	0.819116	1	0.867867	0.613222	1	1	0.733256	0.825394	1	0.987933
Solyc03g098670	Solyc03g098670.1	Kunitz-type protease inhibitor (AHRD V3.3 *** J9XUY3_TOBAC)	15	10	12	32	30	31												-0.505217	-0.0226983	1.2515	1.06806	1.25442	-1.2742	-0.186359	1.57328	1.75964	1.09076	0.00292659	1	0.990956	0.364723	0.428752	0.314034	1	1	0.27809	0.179235	1	1
Solyc04g077760	Solyc04g077760.1	Exocyst subunit Exo70 family protein (AHRD V3.3 *** A0A1U8GTN6_CAPAN)	17	12	4	4	7	12												-0.50412	-1.79061	-1.14427	-2.14353	-0.370611	-0.646339	-1.77292	-1.63941	0.133509	-0.352914	0.773662	1	0.240438	0.478352	0.151147	0.814126	1	1	0.367453	0.946931	1	0.978692
Solyc10g011990	Solyc10g011990.1	PHD finger family protein (AHRD V3.3 *** Q9LRN9_ARATH)	13	9	5	12	9	10												-0.503808	-1.08748	-0.368678	-0.252322	-0.258173	-0.718806	0.00585085	0.251486	0.245636	0.835162	0.110505	1	0.479762	0.838949	0.876951	0.871176	1	1	0.906407	0.89292	1	1
Solyc06g060320	Solyc06g060320.4	filament-like plant protein (AHRD V3.3 *** A0A1U8H275_CAPAN)	21	15	22	29	25	31												-0.500592	0.341627	0.364399	0.380541	0.668865	-0.0227718	-0.288324	0.881133	1.16946	0.0389143	0.304467	1	0.723853	0.724064	0.676834	0.391468	1	1	0.354088	0.15037	1	0.987933
Solyc07g062720	Solyc07g062720.3	RING/U-box superfamily protein (AHRD V3.3 *** A0A2U1L356_ARTAN)	19	13	11	9	8	8												-0.50084	-0.482902	-1.02052	-1.12803	-1.08195	0.537619	-0.0460846	-0.627192	-0.581107	-0.64513	-0.0614263	1	0.762456	0.519446	0.430082	0.435388	1	1	0.749242	0.739659	1	1
Solyc04g040090	Solyc04g040090.4	Strictosidine synthase-like protein (AHRD V3.3 *** A7WPL3_TOBAC)	17	12	12	23	15	23												-0.498682	-0.234022	-0.0638777	0.347897	0.551596	-0.170144	-0.203699	0.846579	1.05028	0.581919	0.615474	1	0.862239	0.966967	0.768615	0.597768	1	1	0.49574	0.325676	1	0.977101
Solyc12g042400	Solyc12g042400.1	Pentatricopeptide repeat (AHRD V3.3 *** A0A200PPN4_9MAGN)	25	18	21	23	29	15												-0.499007	0.00565279	0.383477	-0.190429	-0.657371	-0.377825	0.466942	0.308578	-0.158364	-0.196082	-1.04085	1	0.997082	0.73974	0.870756	0.513903	1	1	0.828921	0.908664	1	0.973793
Solyc03g113170	Solyc03g113170.3	HSP20 domain-containing protein (AHRD V3.3 *** A0A1Q3C1C8_CEPFO)	16	11	10	13	11	11												-0.497775	-0.352328	-0.340152	-0.345558	-0.382398	-0.0121754	0.0368401	0.152217	0.115377	0.00676974	-0.0422458	1	0.783575	0.808205	0.778554	0.746	1	1	0.930882	0.941755	1	1
Solyc03g117150	Solyc03g117150.3	Plasma membrane ATPase (AHRD V3.3 *** A0A2G3A2L5_CAPAN)	4	3	5	8	3	5												-0.495174	0.51727	-0.38263	0.843415	0.342531	0.8999	0.500884	1.33859	0.837705	0.326145	0.725161	1	0.809699	1	0.655995	0.873993	1	1	0.542723	0.711752	1	0.987933
Solyc05g051595	Solyc05g051595.1	F-box domain (AHRD V3.11 *-* tr|A0A200R982|A0A200R982_9MAGN)	7	5	3	4	1	2												-0.494647	-0.904651	-2.54145	-0.917801	-1.69834	1.6368	0.780539	-0.423153	-1.20369	-0.0131494	0.843109	1	0.679437	1	0.660132	0.415076	1	1	0.886416	0.633622	1	0.98808
Solyc08g028693	Solyc08g028693.1	General transcription factor IIH subunit (AHRD V3.3 *-* A0A2G2XQE2_CAPBA)	4	3	1	3	6	0												-0.495465	-1.66908	0.531659	-0.613895	-2.80998	-2.20074	2.19608	-0.118431	-2.31451	1.05518	-3.34164	1	1	1	1	0.378434	1	1	1	1	1	0.973793
Solyc07g006310	Solyc07g006310.1	transcription factor IBH1-like (AHRD V3.3 *-* A0A2I4FVW6_9ROSI)	23	16	2	9	8	8		-3.219										-0.49354	-3.21895	-1.29647	-1.39947	-1.37828	-1.92247	-0.0211884	-0.905931	-0.884743	1.81947	-0.081811	1	0.0293292	0.255161	0.18356	0.185648	1	1	0.507988	0.48602	1	1
Solyc03g117910	Solyc03g117910.3	FRIGIDA-like protein (AHRD V3.3 *-* A0A2G3CZJ3_CAPCH)	4	3	0	4	1	2												-0.493357	-2.63869	-1.80746	-0.156724	-0.940595	-0.831232	0.78387	0.336633	-0.447237	2.48197	0.866865	1	1	1	1	1	1	1	1	1	1	1
Solyc08g068500	Solyc08g068500.2	F-box family protein (AHRD V3.11 *-* tr|A0A1I9LM02|A0A1I9LM02_ARATH)	24	17	9	13	19	11												-0.493394	-1.1126	-0.204073	-1.00603	-1.01591	-0.908527	0.00988542	-0.512633	-0.522518	0.106573	-0.811839	1	0.274725	0.87344	0.303849	0.291492	1	1	0.712983	0.675123	1	0.973938
Solyc04g072043	Solyc04g072043.1	Polyadenylate-binding protein (AHRD V3.3 *** A0A2G3CN64_CAPCH)	20	14	10	6	22	14												-0.492158	-0.69846	0.309052	-1.80836	-0.381431	-1.00751	-1.42693	-1.3162	0.110727	-1.1099	-0.690484	1	0.50186	0.784618	0.0750329	0.706786	1	1	0.296216	0.936371	1	0.973938
Solyc10g078175	Solyc10g078175.1	#N/A	4	3	5	3	8	1												-0.491022	0.484456	1.04758	-0.604776	-1.85826	-0.563124	1.25348	-0.113754	-1.36724	-1.08923	-2.90584	1	0.84121	1	0.814146	0.437148	1	1	0.975016	0.637107	1	0.927901
Solyc07g044970	Solyc07g044970.1	P-loop containing nucleoside triphosphate hydrolase (AHRD V3.3 *** A0A2U1P4X5_ARTAN),Pfam:PF13671	17	12	17	8	11	8												-0.487553	0.317596	-0.402793	-1.18405	-0.953912	0.720388	-0.230134	-0.696494	-0.466359	-1.50164	-0.55112	1	0.814438	0.794382	0.343405	0.437152	1	1	0.684241	0.768283	1	0.987106
Solyc05g051390	Solyc05g051390.3	Kinase-interacting protein.1	36	26	17	23	18	20												-0.484188	-0.845719	-0.793334	-0.698955	-0.755678	-0.0523848	0.0567231	-0.214767	-0.27149	0.146764	0.0376559	1	0.537585	0.598007	0.615456	0.568339	1	1	0.916452	0.873171	1	1
Solyc08g008495	Solyc08g008495.1	Zn finger protein (AHRD V3.11 *-* tr|Q43573|Q43573_TOBAC)	9	6	2	3	2	6												-0.483804	-1.84352	-1.79367	-1.51738	-0.352473	-0.049853	-1.16491	-1.03358	0.131331	0.326138	1.4412	1	0.528882	1	0.59306	0.909293	1	1	0.782129	0.970893	1	0.978692
Solyc04g079070	Solyc04g079070.4	#N/A	38	26	9	12	4	9				-3.017								-0.482559	-1.71413	-3.01744	-1.66194	-1.9077	1.30331	0.245759	-1.17938	-1.42514	0.0521909	1.10974	1	0.146353	0.0231358	0.150268	0.0925627	1	1	0.407717	0.275976	1	0.974699
Solyc06g068940	Solyc06g068940.4	Calcium-dependent lipid-binding (CaLB domain) family protein (AHRD V3.11 *** tr|A0A2U1LMA8|A0A2U1LMA8_ARTAN)	14	10	11	8	6	11												-0.48274	-0.064283	-1.06114	-0.887912	-0.221787	0.996861	-0.666125	-0.405172	0.260953	-0.823629	0.839357	1	0.964566	0.438178	0.472965	0.868984	1	1	0.82198	0.864868	1	0.977101
Solyc06g060010	Solyc06g060010.4	Terpene synthase (AHRD V3.3 *** G5CV42_SOLLC)	23	16	9	6	11	6												-0.478903	-1.05819	-0.878847	-1.95164	-1.77129	-0.179341	-0.180352	-1.47274	-1.29238	-0.89345	-0.892438	1	0.480407	0.594802	0.170802	0.203881	1	1	0.397299	0.428922	1	0.977918
Solyc11g073030	Solyc11g073030.1	Dirigent protein (AHRD V3.3 *** K4DB09_SOLLC)	18	13	6	8	5	5												-0.477731	-1.32949	-1.68768	-1.29575	-1.75353	0.358193	0.45778	-0.818018	-1.2758	0.0337411	-0.0658458	1	0.281788	0.193752	0.271258	0.14307	1	1	0.599116	0.36685	1	1
Solyc10g007580	Solyc10g007580.1	VQ-like protein (AHRD V3.3 *-* A0A2U1QMP6_ARTAN)	27	19	24	28	21	31												-0.476662	0.17196	-0.202692	-0.0257923	0.350492	0.374652	-0.376284	0.450869	0.827154	-0.197753	0.553183	1	0.898997	0.892402	0.986885	0.76736	1	1	0.767682	0.479742	1	0.978872
Solyc12g042520	Solyc12g042520.3	Gibberellin-regulated family protein (AHRD V3.3 *** A0A2U1P8W2_ARTAN)	29	21	22	28	27	27												-0.475717	-0.122141	0.0311057	-0.14752	0.00551392	-0.153247	-0.153034	0.328197	0.481231	-0.0253785	-0.0255918	1	0.905301	0.978719	0.880364	0.996049	1	1	0.775632	0.610229	1	1
Solyc12g009170	Solyc12g009170.2	U6 snRNA-associated Sm-like protein LS.1	7	5	7	9	9	8												-0.475332	0.328199	0.545785	0.30167	0.328787	-0.217586	-0.0271165	0.777002	0.804119	-0.0265286	-0.216998	1	0.850887	0.754609	0.859115	0.840797	1	1	0.687879	0.637107	1	0.997013
Solyc05g051495	Solyc05g051495.1	Unknown protein	3	2	2	1	0	0												-0.473106	-0.245297	-2.19244	-1.47396	-2.24098	1.94714	0.767023	-1.00086	-1.76788	-1.22867	0	1	1	1	1	1	1	1	1	1	1	1
Solyc03g083620	Solyc03g083620.1	Unknown protein	8	6	24	6	7	16												-0.471601	1.86627	-0.124651	-0.57834	1.04327	1.99092	-1.62161	-0.106738	1.51488	-2.44461	1.16793	1	0.167082	0.958668	0.765403	0.487672	1	1	0.969675	0.342911	1	0.973938
Solyc06g066210	Solyc06g066210.1	Unknown protein	4	3	7	11	3	11												-0.467397	1.08063	-0.415696	1.31056	1.50505	1.49633	-0.194486	1.77796	1.97244	0.229929	1.92074	1	0.581117	0.883377	0.475823	0.377945	1	1	0.399785	0.294582	1	0.973793
Solyc11g011710	Solyc11g011710.1	Small auxin up-regulated RNA95	52	37	10	11	12	3		-2.049	-2.325	-1.885	-3.972				-3.507			-0.465318	-2.04917	-1.88506	-2.32508	-3.97183	-0.164109	1.64675	-1.85976	-3.50651	-0.275915	-2.08677	1	0.0208277	0.0358417	0.0068953	0.000612654	1	1	0.0563111	0.00458009	1	0.914543
Solyc08g079330	Solyc08g079330.2	Cytochrome P450 (AHRD V3.3 *** A0A1U9X605_THAGA)	43	31	10	8	5	10		-1.785	-2.495	-2.922	-1.97			-2.032				-0.463509	-1.78531	-2.92191	-2.4953	-1.96988	1.1366	-0.525418	-2.03179	-1.50637	-0.709987	0.952029	1	0.0344491	0.00356568	0.00361516	0.0163582	1	1	0.0348534	0.106821	1	0.973938
Solyc11g065620	Solyc11g065620.2	Sulfite reductase (AHRD V3.3 *** H6WYS2_SOLLC)	25429	18642	15371	17957	19485	15346	-0.461	-0.443	-0.605	-0.245	-0.625						-0.38	-0.46118	-0.443142	-0.244914	-0.605391	-0.625362	-0.198228	0.0199706	-0.144211	-0.164182	-0.162249	-0.380448	0.00231401	4.1154e-05	0.0461769	4.88597e-09	1.24911e-09	1	1	0.33288	0.218334	1	0.0393726
Solyc06g060160	Solyc06g060160.3	CELLULOSE SYNTHASE INTERACTIVE 3 (AHRD V3.3 *-* AT1G77460.4)	28	20	17	16	25	18												-0.45992	-0.407478	-0.0287488	-0.875798	-0.492666	-0.378729	-0.383132	-0.415879	-0.0327461	-0.46832	-0.463917	1	0.670703	0.980438	0.302839	0.574569	1	1	0.735519	0.979073	1	0.977918
Solyc07g008360	Solyc07g008360.2	4-coumarate:CoA ligase (AHRD V3.3 *** Q42879_LITER)	12	9	2	14	7	11												-0.458675	-2.3744	-0.719435	0.0451541	-0.0602877	-1.65497	0.105442	0.503829	0.398387	2.41956	0.659148	1	0.203	0.706416	0.981838	0.975045	1	1	0.813469	0.835101	1	0.987106
Solyc09g150156	Solyc09g150156.1	Unknown protein	28	20	16	14	27	12												-0.45805	-0.506669	0.195133	-1.05267	-1.07387	-0.701802	0.0212003	-0.59462	-0.61582	-0.546001	-1.269	1	0.617599	0.868732	0.249986	0.233119	1	1	0.63419	0.586381	1	0.925585
Solyc04g024965	Solyc04g024965.1	#N/A	4	3	1	6	4	2												-0.456191	-1.64432	0.0883269	0.380322	-0.936399	-1.73265	1.31672	0.836514	-0.480208	2.02464	-1.02473	1	1	1	1	0.710318	1	1	1	1	1	0.98585
Solyc05g044500	Solyc05g044500.1	Unknown protein	7	5	2	7	2	1												-0.45505	-1.47239	-1.64078	-0.0881093	-2.56675	0.168392	2.47864	0.36694	-2.1117	1.38428	-0.92597	1	0.546249	1	0.973054	0.26358	1	1	0.907733	0.424483	1	0.98808
Solyc05g050520	Solyc05g050520.4	LRAT domain-containing protein (AHRD V3.3 *** A0A1Q3AS87_CEPFO)	28	20	12	18	18	12												-0.455173	-0.930949	-0.429969	-0.698457	-1.06498	-0.50098	0.366518	-0.243284	-0.609802	0.232492	-0.635006	1	0.332599	0.701776	0.460834	0.238111	1	1	0.86466	0.590153	1	0.977101
Solyc06g068853	Solyc06g068853.1	DCD (Development and Cell Death) domain protein (AHRD V3.3 --* F4K518_ARATH)	8	6	2	8	2	0												-0.453944	-1.73695	-2.02486	-0.0798077	-3.80062	0.287916	3.72081	0.374136	-3.34668	1.65714	-1.77576	1	0.527871	1	0.979877	0.120502	1	1	0.919724	0.220506	1	0.977918
Solyc09g075980	Solyc09g075980.3	BnaA05g17230D protein (AHRD V3.3 *** A0A078FCG1_BRANA)	21	15	6	17	11	15												-0.45384	-1.46108	-0.728607	-0.342403	-0.338106	-0.732474	-0.00429721	0.111436	0.115733	1.11868	0.3905	1	0.191428	0.546861	0.770227	0.764661	1	1	0.946807	0.938186	1	0.987933
Solyc10g006160	Solyc10g006160.1	Unknown protein	4	3	6	3	2	2												-0.454381	0.783711	-0.8468	-0.496637	-0.931213	1.63051	0.434576	-0.0422554	-0.476831	-1.28035	-0.0844127	1	1	1	1	0.733783	1	1	1	1	1	1
Solyc11g013660	Solyc11g013660.1	Transmembrane 50A-like protein (AHRD V3.3 *-* Q949Z8_ARATH)	3	2	0	1	0	1												-0.453718	-2.01446	-2.14502	-1.42655	-1.23179	0	-0.194762	-0.972832	-0.77807	0.587911	0.913231	1	1	1	1	1	1	1	1	1	1	1
Solyc07g007290	Solyc07g007290.1	Flavin-containing monooxygenase (AHRD V3.3 *** A0A1U8F1B2_CAPAN)	7	5	2	3	3	3												-0.452278	-1.45199	-0.975555	-1.37868	-1.04197	-0.476439	-0.336709	-0.926401	-0.589692	0.0733156	-0.0664146	1	0.625647	1	0.6322	0.711399	1	1	0.807343	0.863276	1	1
Solyc04g078560	Solyc04g078560.1	Leucine-rich repeat (AHRD V3.3 *** A0A200QZJ6_9MAGN)	39	29	10	25	19	25		-1.698										-0.450035	-1.6975	-0.884173	-0.743377	-0.548943	-0.813331	-0.194434	-0.293342	-0.0989083	0.954127	0.33523	1	0.0280569	0.256586	0.309767	0.457155	1	1	0.787255	0.925881	1	0.987545
Solyc09g092470	Solyc09g092470.2	sesquiterpene synthase 14	7	5	0	9	8	4												-0.449914	-3.32708	0.351524	0.346495	-0.658235	-3.6786	1.00473	0.796408	-0.208322	3.67357	-1.00976	1	0.123142	1	0.877524	0.765017	1	1	0.758281	0.942201	1	0.978692
Solyc08g062810	Solyc08g062810.1	DUF35.1	32	23	20	22	20	18												-0.449058	-0.343403	-0.505191	-0.61164	-0.682799	0.161788	0.0711593	-0.162582	-0.233741	-0.268237	-0.177608	1	0.715484	0.600444	0.468129	0.40149	1	1	0.902489	0.831754	1	0.992925
Solyc08g076780	Solyc08g076780.2	NAD(P)-binding Rossmann-fold superfamily protein (AHRD V3.3 *-* A0A2U1LGD5_ARTAN)	19	14	3	11	2	13				-3.114								-0.448783	-2.39333	-3.11393	-0.882356	-0.438621	0.720594	-0.443735	-0.433573	0.0101617	1.51098	2.6753	1	0.0602912	0.0398832	0.395833	0.681846	1	1	0.76956	0.99477	1	0.829404
Solyc11g011730	Solyc11g011730.1	Auxin-responsive protein SAUR65 (AHRD V3.3 *** A0A2G3B0T7_CAPCH)	33	24	4	7	7	1		-2.78	-2.349		-4.823				-4.373			-0.449362	-2.77958	-2.04629	-2.34919	-4.8226	-0.733285	2.47341	-1.89983	-4.37324	0.430387	-2.7763	1	0.0273684	0.0873055	0.0388512	0.00287974	1	1	0.148068	0.011141	1	0.914543
Solyc05g018820	Solyc05g018820.1	cotton fiber protein (AHRD V3.3 *-* AT5G56980.1)	27	20	13	20	17	26												-0.448481	-0.765794	-0.526246	-0.5294	0.0483617	-0.239547	-0.577762	-0.0809199	0.496842	0.236393	0.574608	1	0.427522	0.625055	0.579801	0.965795	1	1	0.957353	0.62754	1	0.977101
Solyc09g075930	Solyc09g075930.2	Amine oxidase (AHRD V3.3 *** A0A1U8GHQ9_CAPAN)	31	23	20	19	15	19												-0.445172	-0.358666	-0.873479	-0.815814	-0.608171	0.514813	-0.207643	-0.370642	-0.162999	-0.457148	0.265308	1	0.773146	0.463487	0.458631	0.580971	1	1	0.812544	0.911061	1	0.992286
Solyc08g078590	Solyc08g078590.1	Zinc finger protein (AHRD V3.3 *** A0A200PXY0_9MAGN)	4	3	8	3	2	5												-0.443914	1.25593	-0.890366	-0.519135	0.414215	2.14629	-0.93335	-0.0752212	0.858129	-1.77506	1.30458	1	0.506086	1	0.835711	0.852512	1	1	0.982456	0.718942	1	0.977101
Solyc04g082730	Solyc04g082730.2	Unknown protein	43	31	15	28	16	23												-0.440479	-1.19385	-1.24421	-0.70329	-0.75052	0.0503625	0.0472301	-0.262811	-0.310041	0.490562	0.493694	1	0.112505	0.108109	0.350796	0.304167	1	1	0.814491	0.748461	1	0.977918
Solyc07g065290	Solyc07g065290.3	Zinc finger transcription factor 51	19	14	14	25	15	16												-0.439644	-0.162018	-0.194942	0.309168	-0.1465	0.0329239	0.455667	0.748811	0.293144	0.471185	0.0484419	1	0.910232	0.90122	0.813182	0.91696	1	1	0.586961	0.84272	1	1
Solyc10g085230	Solyc10g085230.2	ripening-related mRNA 1b	40	29	16	21	14	21												-0.439145	-0.936047	-1.29513	-1.01299	-0.742173	0.359079	-0.270819	-0.573848	-0.303029	-0.0769452	0.552953	1	0.628401	0.516078	0.593172	0.694924	1	1	0.822284	0.89633	1	0.989258
Solyc08g006257	Solyc08g006257.1	Unknown protein	7	5	6	0	4	4												-0.436767	0.171723	-0.58617	-3.69492	-0.639625	0.757893	-3.05529	-3.25815	-0.202858	-3.86664	-0.0534543	1	0.939904	0.812255	0.0725529	0.758179	1	1	0.16845	0.940599	1	1
Solyc04g005710	Solyc04g005710.3	R2R3MYB transcription factor 88	4	3	1	0	0	6												-0.435	-1.63369	-2.72605	-2.96936	0.656747	1.09236	-3.62611	-2.53436	1.09175	-1.33567	3.3828	1	1	1	1	0.791445	1	1	1	1	1	0.914543
Solyc06g069155	Solyc06g069155.1	Unknown protein	3	2	0	0	0	0												-0.432713	-2.01446	-2.14502	-2.38833	-2.19356	0	0	-1.95561	-1.76085	0	0	1	1	1	1	1	1	1	1	1	1	1
Solyc07g053750	Solyc07g053750.1	Zinc finger transcription factor 50	8	6	2	6	2	1												-0.433386	-1.72963	-1.92667	-0.561675	-2.79535	0.19704	2.23367	-0.128289	-2.36196	1.16796	-0.868675	1	0.406363	1	0.778496	0.165264	1	1	0.96475	0.301894	1	0.98808
Solyc12g096480	Solyc12g096480.1	Protein GLUTAMINE DUMPER 4 (AHRD V3.3 *** A0A2G3B4X7_CAPCH)	28	20	19	18	22	13												-0.432273	-0.229776	-0.0754961	-0.679786	-0.937091	-0.15428	0.257305	-0.247513	-0.504818	-0.45001	-0.861595	1	0.856995	0.959932	0.538111	0.367954	1	1	0.878277	0.699857	1	0.973938
Solyc10g079210	Solyc10g079210.2	Glycosyltransferase-like KOBITO.1	39	29	14	35	22	22												-0.430653	-1.18034	-0.624871	-0.299432	-0.695119	-0.55547	0.395688	0.131221	-0.264466	0.880909	-0.0702485	1	0.395917	0.705302	0.854729	0.622979	1	1	0.951444	0.882637	1	1
Solyc03g118870	Solyc03g118870.4	Octicosapeptide/Phox/Bem1p family protein (AHRD V3.11 *** tr|A0A2K3L5A6|A0A2K3L5A6_TRIPR)	8	6	5	4	7	11												-0.427707	-0.385989	-0.0471515	-1.12973	0.543452	-0.338838	-1.67318	-0.702022	0.971158	-0.74374	0.590603	1	0.838495	0.982798	0.509407	0.721326	1	1	0.763508	0.54617	1	0.987267
Solyc05g012240	Solyc05g012240.3	Nuclear transport factor 2 (NTF2) family protein with RNA binding (RRM-RBD-RNP motifs) domain-containing protein (AHRD V3.3 --* AT2G03640.5)	3	2	1	1	0	0												-0.427731	-1.05554	-2.14788	-1.42941	-2.19643	1.09234	0.76702	-1.00168	-1.7687	-0.373867	0	1	1	1	1	1	1	1	1	1	1	1
Solyc10g006630	Solyc10g006630.3	GH3 family (AHRD V3.3 *-* A0A2U1LHS1_ARTAN)	4	3	2	3	4	1												-0.425532	-0.678678	0.168745	-0.477398	-1.78625	-0.847422	1.30885	-0.0518659	-1.36072	0.20128	-1.955	1	0.808443	1	0.860011	0.474622	1	1	0.989495	0.648566	1	0.973938
Solyc05g013360	Solyc05g013360.3	protein POOR HOMOLOGOUS SYNAPSIS.1	31	23	12	27	15	16												-0.425049	-1.08984	-0.920551	-0.288582	-0.844442	-0.169286	0.555859	0.136467	-0.419393	0.801255	0.0761092	1	0.191394	0.29055	0.750445	0.287132	1	1	0.915147	0.683444	1	1
Solyc07g064960	Solyc07g064960.2	Phosphatidate cytidylyltransferase (AHRD V3.3 *** A0A2G2Z5U2_CAPAN),Pfam:PF01148	50	37	9	7	10	6		-2.152	-2.937	-2.156	-2.92			-2.512	-2.496			-0.424117	-2.15201	-2.15611	-2.93653	-2.92043	0.00410333	-0.0161029	-2.51242	-2.49631	-0.784524	-0.764317	1	0.0130191	0.0144708	0.00105486	0.00151515	1	1	0.0101216	0.0119857	1	0.977101
Solyc08g062380	Solyc08g062380.1	Thebaine 6-O-demethylase (AHRD V3.3 *-* A0A2G3BQV5_CAPCH)	20	15	5	16	6	14												-0.423935	-1.71813	-1.56561	-0.393171	-0.415846	-0.15252	0.0226745	0.0307637	0.00808921	1.32496	1.14977	1	0.126266	0.167017	0.724713	0.698508	1	1	0.985407	0.996038	1	0.973793
Solyc12g010660	Solyc12g010660.1	NBS-LRR protein (AHRD V3.3 *-* Q9SM52_SOLAC)	19	14	9	8	12	5												-0.42311	-0.768644	-0.504213	-1.33942	-1.7917	-0.264431	0.452277	-0.916308	-1.36859	-0.570773	-1.28748	1	0.48848	0.683475	0.198775	0.0991246	1	1	0.493787	0.279723	1	0.973793
Solyc05g018865	Solyc05g018865.1	Unknown protein	8	6	11	26	25	25					1.754			2.032	2.176			-0.421826	0.729138	1.80298	1.61013	1.75428	-1.07384	-0.144152	2.03195	2.17611	0.88099	-0.0486994	1	0.538347	0.0500674	0.0762058	0.0435819	1	1	0.0453898	0.0245299	1	1
Solyc07g064120	Solyc07g064120.2	ABC transporter B family member 22 (AHRD V3.3 *** A0A2G2Z5W6_CAPAN)	20	15	4	16	4	5												-0.421781	-2.05547	-2.15431	-0.418457	-1.88521	0.0988358	1.46675	0.0033238	-1.46343	1.63701	0.269096	1	0.0954025	0.0907698	0.727589	0.0972643	1	1	0.999132	0.265412	1	0.99636
Solyc11g011660	Solyc11g011660.1	Auxin-responsive protein SAUR65 (AHRD V3.3 *** A0A2G2Y5L8_CAPAN)	41	30	21	21	23	7					-2.419				-2			-0.419253	-0.625345	-0.641306	-1.05727	-2.41905	0.0159611	1.36178	-0.638019	-1.9998	-0.431926	-1.77774	1	0.47686	0.491981	0.190566	0.00585211	1	1	0.548472	0.0389796	1	0.798875
Solyc05g050950	Solyc05g050950.2	DNA repair protein RAD51-like protein 3 (AHRD V3.3 *-* A0A2G3CFM9_CAPCH)	33	25	19	23	15	15												-0.415851	-0.566791	-0.966761	-0.622776	-1.04041	0.39997	0.417633	-0.206925	-0.624558	-0.0559851	-0.0736486	1	0.555836	0.310241	0.499806	0.227048	1	1	0.880683	0.557381	1	1
Solyc12g089310	Solyc12g089310.2	Tubulin beta chain (AHRD V3.3 *** A0A2G3CQF5_CAPCH)	18	14	17	22	18	16												-0.41463	0.159022	0.0699638	0.164401	-0.111182	0.0890587	0.275584	0.579032	0.303448	0.00537883	-0.181146	1	0.894428	0.960126	0.885922	0.926835	1	1	0.635769	0.808693	1	0.994473
Solyc04g025770	Solyc04g025770.1	Unknown protein	20	15	11	18	16	9												-0.413774	-0.556976	-0.183946	-0.230188	-1.02316	-0.37303	0.792971	0.183586	-0.609385	0.326788	-0.839212	1	0.663679	0.90416	0.863573	0.371075	1	1	0.917415	0.668577	1	0.973938
Solyc06g036460	Solyc06g036460.4	membrane-associated kinase regulator Chr5:21452893-21453692 REVERSE LENGTH=235 201606 (AHRD V3.11 *-* AT5G52900.1)	19	14	15	15	9	24												-0.410017	-0.0250478	-0.858748	-0.397299	0.478138	0.8337	-0.875437	0.0127185	0.888155	-0.372251	1.33689	1	0.985084	0.462057	0.724594	0.621061	1	1	0.99471	0.368862	1	0.925585
Solyc10g084980	Solyc10g084980.3	Copper transporter (AHRD V3.3 *-* E9LK39_VITVI)	31	23	21	33	17	18												-0.409905	-0.259167	-0.668887	0.00673597	-0.646219	0.40972	0.652955	0.416641	-0.236314	0.265903	0.022668	1	0.788972	0.470637	0.995124	0.431618	1	1	0.695676	0.829142	1	1
Solyc12g088470	Solyc12g088470.3	cyclin A3_4	23	17	16	14	18	16												-0.41033	-0.238592	-0.160563	-0.789093	-0.387239	-0.0780292	-0.401854	-0.378763	0.0230913	-0.5505	-0.226676	1	0.831098	0.896538	0.407688	0.695578	1	1	0.780509	0.986514	1	0.992286
Solyc09g091615	Solyc09g091615.1	F-box/kelch-repeat protein At3g06240-like (AHRD V3.3 *-* XP_004247950.1)	4	3	0	6	1	3												-0.408377	-2.56064	-1.72941	0.531324	-0.275959	-0.831234	0.807283	0.939702	0.132419	3.09197	1.45345	1	0.274392	1	0.822678	0.917273	1	1	0.735656	0.966797	1	0.977918
Solyc07g005630	Solyc07g005630.3	defensin-like protein.1	4	3	1	3	12	2												-0.407431	-1.5985	1.83225	-0.491448	-0.860838	-3.43075	0.36939	-0.0840173	-0.453407	1.10705	-2.69309	1	1	1	1	0.754899	1	1	1	1	1	0.957071
Solyc08g005635	Solyc08g005635.1	Terpene synthase (AHRD V3.3 *-* G5CV51_SOLLC)	23	17	11	21	11	23												-0.407353	-0.745566	-0.89374	-0.189014	0.127832	0.148174	-0.316845	0.21834	0.535185	0.556552	1.02157	1	0.498324	0.43468	0.875323	0.914338	1	1	0.885892	0.637658	1	0.973793
Solyc12g096490	Solyc12g096490.1	Protein GLUTAMINE DUMPER 3 (AHRD V3.3 *** A0A2G2VJB6_CAPBA)	44	32	7	20	12	10		-2.274			-1.968							-0.406807	-2.2738	-1.62309	-1.17744	-1.96849	-0.65071	0.791052	-0.770629	-1.56168	1.09637	-0.345395	1	0.0248876	0.107229	0.223175	0.0378447	1	1	0.532648	0.143978	1	0.989964
Solyc07g049570	Solyc07g049570.3	3-oxoacyl-[acyl-carrier-protein] synthase (AHRD V3.3 *** A0A2G2WHD0_CAPBA)	1655	1256	1000	1279	1210	1173	-0.406	-0.452	-0.471	-0.319	-0.392							-0.406368	-0.451661	-0.319145	-0.47113	-0.392023	-0.132516	-0.0791066	-0.0647621	0.0143445	-0.0194688	-0.0728783	0.0232837	0.000127279	0.0112783	3.49778e-05	0.000751534	1	1	0.749114	0.945735	1	0.979127
Solyc12g006505	Solyc12g006505.1	Terpene cyclase/mutase family member (AHRD V3.11 *** tr|A0A2G3BN05|A0A2G3BN05_CAPCH)	29	22	10	8	14	6					-2.173							-0.403816	-1.21966	-0.904428	-1.99321	-2.17287	-0.315229	0.179662	-1.5894	-1.76906	-0.773553	-1.26845	1	0.272171	0.455381	0.0657511	0.0485025	1	1	0.213344	0.152819	1	0.973793
Solyc07g009260	Solyc07g009260.3	Defensin-like protein.1	12	9	7	9	13	10												-0.402776	-0.453694	0.262082	-0.489808	-0.139923	-0.715776	-0.349885	-0.0870321	0.262853	-0.0361138	-0.402005	1	0.767363	0.872323	0.737673	0.928938	1	1	0.968115	0.875823	1	0.98808
Solyc10g008360	Solyc10g008360.2	GPI-anchored protein LORELEI (AHRD V3.3 *** A0A1J3HJ54_NOCCA)	4	3	1	5	3	1												-0.403345	-1.59859	-0.193828	0.250049	-1.7777	-1.40476	2.02775	0.653394	-1.37435	1.84864	-1.58387	1	1	1	1	0.491944	1	1	1	1	1	0.977101
Solyc10g084120	Solyc10g084120.2	plasma membrane intrinsic protein 2.5	8	6	3	9	3	1												-0.402385	-1.08022	-1.25908	0.00994232	-2.77154	0.17886	2.78148	0.412327	-2.36916	1.09016	-1.51246	1	0.640665	0.610999	0.997511	0.212985	1	1	0.88873	0.346038	1	0.977918
Solyc04g051400	Solyc04g051400.2	Ubiquitin carboxyl-terminal hydrolase 27 (AHRD V3.3 *-* A0A2G2VFQ7_CAPBA)	20	15	15	21	18	24												-0.399927	-0.109456	-0.0100186	0.011467	0.371344	-0.0994379	-0.359877	0.411394	0.771271	0.120923	0.381362	1	0.937781	0.994798	0.994045	0.745263	1	1	0.785772	0.504292	1	0.987933
Solyc05g010650	Solyc05g010650.3	RING-type E3 ubiquitin transferase (AHRD V3.3 *** A0A2G3BYD9_CAPCH)	21	16	12	22	16	16												-0.400209	-0.527699	-0.241943	-0.00161546	-0.29262	-0.285756	0.291004	0.398593	0.107589	0.526084	-0.0506761	1	0.596538	0.836034	0.999181	0.763319	1	1	0.736037	0.932516	1	1
Solyc05g019980	Solyc05g019980.2	Protein trichome birefringence-like .1	4	3	3	3	2	4												-0.399786	-0.0799515	-0.843209	-0.494803	0.142905	0.763257	-0.637709	-0.0950178	0.542691	-0.414852	0.986114	1	1	1	1	0.95848	1	1	1	1	1	0.987109
Solyc08g014380	Solyc08g014380.3	Pectin acetylesterase (AHRD V3.3 *** K4CJ71_SOLLC)	4	3	15	9	7	6												-0.398831	2.18863	0.990503	1.07381	0.717632	1.19813	0.356179	1.47264	1.11646	-1.11482	-0.27287	1	0.0996227	0.593926	0.511842	0.682232	1	1	0.439823	0.56205	1	0.994989
Solyc04g005810	Solyc04g005810.3	Thioredoxin (AHRD V3.3 *** A0A2G2YE12_CAPAN)	29	22	6	10	6	7		-1.99		-2.147	-1.939							-0.397893	-1.98962	-2.14712	-1.63449	-1.93856	0.1575	0.304069	-1.2366	-1.54067	0.355128	0.208559	1	0.0383988	0.0310768	0.0583361	0.0318417	1	1	0.236122	0.133336	1	0.997203
Solyc06g060530	Solyc06g060530.1	Protein DETOXIFICATION (AHRD V3.3 *** A0A2I4HQ16_9ROSI)	13	10	9	14	7	14												-0.393229	-0.268695	-0.784011	0.0166103	0.20073	0.515316	-0.18412	0.409839	0.593959	0.285305	0.984741	1	0.857192	0.596998	0.991744	0.88427	1	1	0.808125	0.666495	1	0.973938
Solyc06g072000	Solyc06g072000.3	P-loop containing nucleoside triphosphate hydrolases superfamily protein (AHRD V3.3 *** A0A2U1N2C4_ARTAN)	4	3	1	5	0	1												-0.392681	-1.58868	-2.68103	0.250424	-1.76778	1.09236	2.01821	0.643105	-1.3751	1.8391	0.913249	1	1	1	1	0.515603	1	1	1	1	1	0.989258
Solyc06g035830	Solyc06g035830.1	Unknown protein	4	3	2	1	1	0												-0.392293	-0.70513	-1.71697	-1.96028	-2.72731	1.01184	0.767029	-1.56799	-2.33502	-1.25515	-1.01034	1	1	1	1	1	1	1	1	1	1	1
Solyc11g064780	Solyc11g064780.2	F-box family protein (AHRD V3.3 *** I0J3I6_ARAHH)	8	6	4	6	2	4												-0.392365	-0.646522	-1.79222	-0.406672	-0.855544	1.1457	0.448872	-0.0143062	-0.463178	0.239851	0.93668	1	0.760196	1	0.846903	0.658564	1	1	0.997177	0.845965	1	0.987106
Solyc09g065360	Solyc09g065360.4	Late embryogenesis abundant protein D-34 (AHRD V3.3 *** A0A2G3BKZ9_CAPCH)	25	19	15	14	15	17												-0.390235	-0.438329	-0.660822	-0.939848	-0.423781	0.222493	-0.516067	-0.549613	-0.0335464	-0.501519	0.237041	1	0.778274	0.68272	0.499806	0.771924	1	1	0.769383	0.985881	1	0.995615
Solyc04g025550	Solyc04g025550.1	Unknown protein	12	9	8	5	3	5												-0.389101	-0.26763	-1.86149	-1.31497	-1.131	1.59386	-0.183963	-0.925866	-0.741903	-1.04734	0.730485	1	0.872966	0.263923	0.370015	0.42997	1	1	0.626047	0.674057	1	0.987933
Solyc05g015495	Solyc05g015495.1	Glucuronoxylan 4-O-methyltransferase.1	9	7	12	14	14	10												-0.388817	0.65856	0.755012	0.510763	0.238791	-0.0964515	0.271973	0.89958	0.627607	-0.147797	-0.516221	1	0.593859	0.55715	0.686941	0.863992	1	1	0.526672	0.663144	1	0.983728
Solyc08g016763	Solyc08g016763.1	Unknown protein	36	28	14	25	12	24												-0.389248	-1.0949	-1.44547	-0.621606	-0.49549	0.35057	-0.126116	-0.232358	-0.106242	0.473298	0.949983	1	0.181657	0.0872436	0.454145	0.549968	1	1	0.849479	0.926068	1	0.973793
Solyc05g009380	Solyc05g009380.4	lyrate	25	19	17	24	18	15												-0.387989	-0.271919	-0.315744	-0.110047	-0.62258	0.0438244	0.512533	0.277943	-0.23459	0.161873	-0.306836	1	0.797155	0.782792	0.917545	0.495108	1	1	0.827746	0.844972	1	0.98808
Solyc06g069220	Solyc06g069220.1	Eukaryotic aspartyl protease family protein (AHRD V3.3 *** Q9C6M0_ARATH)	12	9	3	11	4	10												-0.385962	-1.65267	-1.46366	-0.225464	-0.144032	-0.189018	-0.0814326	0.160498	0.24193	1.42721	1.31963	1	0.352339	0.429668	0.904764	0.940719	1	1	0.948118	0.906624	1	0.973938
Solyc04g083000	Solyc04g083000.1	Unknown protein	31	23	4	6	12	9		-2.593	-2.457									-0.383736	-2.59339	-1.21013	-2.45746	-1.61619	-1.38326	-0.841275	-2.07373	-1.23245	0.135922	-0.406061	1	0.0376375	0.317932	0.0338031	0.140078	1	1	0.114437	0.329433	1	0.989258
Solyc06g008368	Solyc06g008368.1	Root-knot nematode resistance protein (AHRD V3.11 *-* tr|O81137|O81137_SOLLC)	23	17	14	22	19	23												-0.382993	-0.386648	-0.0939335	-0.0638165	0.148487	-0.292715	-0.212304	0.319177	0.531481	0.322832	0.242421	1	0.767404	0.953655	0.964433	0.910229	1	1	0.842327	0.677579	1	0.992286
Solyc10g007660	Solyc10g007660.3	CASP-like protein (AHRD V3.3 *** A0A2I4EBH2_9ROSI)	9	7	2	6	4	3												-0.382246	-1.88829	-1.01182	-0.735871	-1.48653	-0.876471	0.75066	-0.353625	-1.10428	1.15242	-0.474707	1	0.316418	1	0.667761	0.377574	1	1	0.88335	0.581675	1	0.991527
Solyc12g088950	Solyc12g088950.3	Leucine-rich repeat family protein (AHRD V3.3 *-* A0A061GNA0_THECC)	4	3	4	6	2	3												-0.380904	0.277315	-0.770027	0.514653	-0.283563	1.04734	0.798216	0.895557	0.0973414	0.237337	0.486464	1	0.913832	1	0.827261	0.914285	1	1	0.746953	0.97532	1	0.992286
Solyc08g007350	Solyc08g007350.2	Werner Syndrome-like exonuclease (AHRD V3.3 *** A0A2I4GID7_9ROSI)	17	13	14	12	12	15												-0.374936	0.0160336	-0.321386	-0.56196	-0.0648165	0.337419	-0.497144	-0.187024	0.31012	-0.577994	0.256569	1	0.990642	0.805299	0.602994	0.958788	1	1	0.908477	0.803863	1	0.991218
Solyc04g010045	Solyc04g010045.1	Unknown protein	34	27	15	36	23	32												-0.373412	-0.95855	-0.464666	-0.0308184	-0.0247671	-0.493883	-0.00605131	0.342594	0.348645	0.927731	0.439899	1	0.283057	0.657731	0.978466	0.981928	1	1	0.772734	0.737326	1	0.979127
Solyc06g068020	Solyc06g068020.1	hypothetical protein (AHRD V3.3 *** AT1G15400.1)	8	6	5	3	2	8												-0.373481	-0.377015	-1.78791	-1.4222	0.164039	1.4109	-1.58624	-1.04872	0.53752	-1.04518	1.95195	1	0.851742	1	0.441793	0.933492	1	1	0.660667	0.78392	1	0.973793
Solyc10g047860	Solyc10g047860.1	#N/A	4	3	8	6	6	0												-0.371724	1.30981	0.844189	0.494195	-2.69807	0.465616	3.19227	0.865919	-2.32635	-0.815611	-3.54226	1	0.547878	1	0.849605	0.25869	1	1	0.776241	0.39626	1	0.892098
Solyc06g048840	Solyc06g048840.3	Late embryogenesis abundant protein (AHRD V3.3 *** H2E688_HORVU)	8	6	2	8	7	4												-0.370384	-1.67425	0.00936546	-0.0246738	-0.839632	-1.68362	0.814959	0.34571	-0.469248	1.64958	-0.848998	1	0.373065	0.996902	0.990068	0.609777	1	1	0.873659	0.817649	1	0.977918
Solyc03g150151	Solyc03g150151.1	Cytochrome P450 (AHRD V3.3 *-* A0A2U1PE88_ARTAN)	4	3	11	5	3	9												-0.369439	1.79523	-0.22776	0.310712	1.31576	2.02299	-1.00504	0.680151	1.68519	-1.48452	1.54352	1	0.276072	0.936899	0.893014	0.445254	1	1	0.805903	0.373916	1	0.973938
Solyc05g005090	Solyc05g005090.4	LEU76408 knotted 3	4	3	7	4	2	4												-0.367914	1.14672	-0.772599	-0.0351653	0.174967	1.91932	-0.210132	0.332749	0.542881	-1.18189	0.947566	1	0.525761	1	0.989523	0.941412	1	1	0.913225	0.824267	1	0.984001
Solyc03g123510	Solyc03g123510.3	GDSL esterase/lipase 5-like (AHRD V3.3 *-* A0A1U8G673_CAPAN)	32	25	31	27	22	19												-0.365558	0.207695	-0.382392	-0.329866	-0.640456	0.590087	0.31059	0.0356918	-0.274898	-0.537561	-0.258064	1	0.848418	0.739474	0.752848	0.49357	1	1	0.980342	0.818109	1	0.990361
Solyc07g007000	Solyc07g007000.2	#N/A	13	10	8	5	18	7												-0.364719	-0.411261	0.66605	-1.42016	-0.779421	-1.07731	-0.640736	-1.05544	-0.414702	-1.0089	-1.44547	1	0.793219	0.6422	0.315492	0.578764	1	1	0.55504	0.812255	1	0.973793
Solyc07g065130	Solyc07g065130.3	Mo25-like (AHRD V3.3 *** A0A200QFJ7_9MAGN)	14	11	4	13	6	7												-0.361981	-1.53494	-1.09862	-0.218416	-0.899242	-0.436317	0.680826	0.143565	-0.537262	1.31652	0.19938	1	0.25103	0.422634	0.874824	0.461437	1	1	0.938037	0.721669	1	0.997203
Solyc10g076915	Solyc10g076915.1	Unknown protein	27	21	12	17	17	24												-0.361887	-0.883802	-0.556343	-0.749886	-0.0517497	-0.327459	-0.698136	-0.387999	0.310137	0.133916	0.504594	1	0.325824	0.577925	0.389379	0.961155	1	1	0.750572	0.763796	1	0.977918
Solyc06g034140	Solyc06g034140.3	B3 domain-containing protein (AHRD V3.3 *** A0A2G2WIF4_CAPBA)	17	13	9	22	8	15												-0.360757	-0.608126	-0.909093	0.300968	-0.0258032	0.300966	0.326772	0.661726	0.334954	0.909095	0.883289	1	0.629557	0.483489	0.806852	0.985185	1	1	0.617325	0.807045	1	0.973938
Solyc01g111370	Solyc01g111370.3	Choline transporter-like protein (AHRD V3.3 *** A0A2U1NLL4_ARTAN)	3047	2371	2287	2779	2485	2391	-0.36		-0.22		-0.236							-0.360244	-0.1245	-0.14183	-0.219629	-0.235912	0.0173306	0.0162835	0.140615	0.124331	-0.0951292	-0.0940821	0.0110897	0.273617	0.223519	0.0306104	0.0170079	1	1	0.264567	0.303217	1	0.973938
Solyc09g042670	Solyc09g042670.4	Unknown protein	13	10	7	14	4	4												-0.358874	-0.582676	-1.5563	0.063195	-1.5546	0.973628	1.6178	0.422069	-1.19573	0.645871	0.0017019	1	0.723853	0.348366	0.971687	0.298913	1	1	0.831922	0.493409	1	1
Solyc10g081790	Solyc10g081790.1	RING/U-box superfamily protein (AHRD V3.3 *** A0A2U1MY73_ARTAN)	17	13	10	26	19	13												-0.358591	-0.48091	0.326995	0.548314	-0.242749	-0.807905	0.791062	0.906905	0.115842	1.02922	-0.569744	1	0.704213	0.805587	0.608242	0.84492	1	1	0.435375	0.940435	1	0.977918
Solyc10g084550	Solyc10g084550.3	Ankyrin repeat-containing protein (AHRD V3.3 *** A0A2G2YMS9_CAPAN)	37	30	28	8	12	18			-2.337									-0.358594	-0.148601	-1.51625	-2.33669	-0.976222	1.36765	-1.36047	-1.9781	-0.617628	-2.18809	0.540027	1	0.906533	0.151107	0.021239	0.327609	1	1	0.0827067	0.610229	0.983098	0.983744
Solyc07g039540	Solyc07g039540.1	Lipid phosphate phosphatase (AHRD V3.3 *-* A0A2R6QQN6_ACTCH)	25	19	32	55	25	25												-0.358154	0.700233	0.200922	1.07389	0.156364	0.499312	0.91753	1.43205	0.514518	0.373661	-0.0445575	1	0.392494	0.861141	0.137585	0.87755	1	1	0.0597102	0.601621	1	1
Solyc04g051475	Solyc04g051475.1	Unknown protein	23	18	10	22	12	6												-0.356882	-0.927419	-0.786275	-0.136265	-1.84233	-0.141144	1.70607	0.220617	-1.48545	0.791154	-1.05606	1	0.366077	0.4731	0.905479	0.0690888	1	1	0.876475	0.197102	1	0.973938
Solyc06g063040	Solyc06g063040.1	2-alkenal reductase (NADP(+)-dependent) (AHRD V3.3 *** A0A1U8H4Y5_CAPAN)	13	10	4	11	7	6												-0.354383	-1.42566	-0.667226	-0.280944	-0.997385	-0.758434	0.71644	0.0734392	-0.643001	1.14472	-0.330159	1	0.370228	0.705258	0.867399	0.502688	1	1	0.974444	0.72105	1	0.992286
Solyc07g062630	Solyc07g062630.1	ABC transporter G family member 10 (AHRD V3.3 *** A0A2G2Z509_CAPAN)	9	7	6	13	6	16												-0.354396	-0.288797	-0.391116	0.436056	0.970755	0.102319	-0.534699	0.790452	1.32515	0.724852	1.36187	1	0.879262	0.848752	0.792447	0.47534	1	1	0.675066	0.360376	1	0.973793
Solyc05g016370	Solyc05g016370.2	Unknown protein	9	7	8	4	2	8												-0.352744	0.151692	-1.96148	-1.21013	-0.0542519	2.11317	-1.15588	-0.857384	0.298492	-1.36182	1.90723	1	0.940587	0.349397	0.507676	0.978526	1	1	0.72093	0.889081	1	0.973793
Solyc06g036200	Solyc06g036200.2	Transcription initiation factor TFIID subunit 13 (AHRD V3.3 *** A0A2G3D630_CAPCH)	19	15	10	19	14	12												-0.35285	-0.670511	-0.287893	-0.0654057	-0.550797	-0.382618	0.485391	0.287444	-0.197947	0.605106	-0.262903	1	0.664301	0.874582	0.970831	0.709224	1	1	0.888028	0.915709	1	0.994432
Solyc09g061633	Solyc09g061633.1	Serine/threonine-protein phosphatase 7 long form-like protein (AHRD V3.3 *-* A0A1J3DHF8_NOCCA)	4	3	0	4	0	1												-0.352952	-2.50298	-2.63354	0.00619516	-1.72029	0	1.72648	0.359147	-1.36734	2.50917	0.913249	1	1	1	1	1	1	1	1	1	1	1
Solyc05g015460	Solyc05g015460.3	F-box domain-containing protein (AHRD V3.3 *-* A0A2U1LCH7_ARTAN)	21	16	27	34	28	25												-0.351917	0.704814	0.601986	0.623216	0.396895	0.102828	0.226321	0.975133	0.748812	-0.0815986	-0.205091	1	0.404005	0.522533	0.463654	0.660748	1	1	0.286079	0.418732	1	0.991527
Solyc10g008440	Solyc10g008440.3	Expansin-B3 (AHRD V3.3 *** A0A2G3BCT4_CAPCH)	44	32	1	5	2	2		-4.952		-4.142	-4.263				-3.911			-0.351477	-4.95163	-4.1425	-3.11273	-4.26286	-0.809138	1.15013	-2.76125	-3.91138	1.83891	-0.120365	1	0.0109111	0.0293011	0.0538921	0.01873	1	1	0.125786	0.0440996	1	1
Solyc05g024350	Solyc05g024350.1	Disease resistance protein (TIR-NBS-LRR class) (AHRD V3.3 *-* A0A2K3P9P3_TRIPR)	5	4	2	2	2	0												-0.349597	-1.00492	-1.11599	-1.54988	-3.08256	0.111068	1.53268	-1.20028	-2.73296	-0.544961	-1.96657	1	1	1	1	0.426411	1	1	1	1	1	0.982079
Solyc08g080870	Solyc08g080870.3	Heavy metal atpase 5 (AHRD V3.3 *** A0A2U1LKL5_ARTAN)	12	9	9	11	11	6												-0.348855	-0.0517088	0.114082	-0.147693	-0.83812	-0.165791	0.690427	0.201162	-0.489265	-0.0959839	-0.952202	1	0.976831	0.953429	0.9299	0.569516	1	1	0.925204	0.78728	1	0.977101
Solyc10g086630	Solyc10g086630.2	#N/A	30	23	14	25	18	24												-0.349281	-0.777725	-0.519882	-0.318323	-0.184851	-0.257843	-0.133472	0.0309581	0.16443	0.459402	0.335031	1	0.431474	0.640717	0.762982	0.863096	1	1	0.983211	0.89292	1	0.987933
Solyc10g024330	Solyc10g024330.3	Ankyrin repeat domain-containing protein 2 (AHRD V3.3 *** A0A2G2XWN6_CAPAN)	5	4	7	5	7	4												-0.347863	0.7535	0.614898	-0.0598968	-0.220819	0.138602	0.160922	0.287967	0.127044	-0.813397	-0.835717	1	0.673392	1	0.979116	0.919117	1	1	0.916716	0.961397	1	0.979127
Solyc06g069870	Solyc06g069870.3	S-adenosyl-L-methionine-dependent methyltransferases superfamily protein (AHRD V3.3 *** A0A2U1LK68_ARTAN)	4	3	5	1	1	1												-0.345911	0.66674	-1.66465	-1.90796	-1.7132	2.33139	-0.194765	-1.56205	-1.36728	-2.5747	-0.0485455	1	0.804457	1	0.493984	0.527389	1	1	0.657912	0.667845	1	1
Solyc07g032610	Solyc07g032610.1	Oxygen-evolving enhancer protein 1, chloroplastic (AHRD V3.3 *-* A0A2G3D8U1_CAPCH)	17	14	3	2	7	10												-0.341935	-2.25932	-1.17674	-3.22425	-0.714621	-1.08259	-2.50962	-2.88231	-0.372686	-0.96492	0.462114	1	0.1464	0.454644	0.055534	0.621992	1	1	0.12693	0.833867	1	0.989258
Solyc07g065070	Solyc07g065070.2	MBOAT (Membrane bound O-acyl transferase) family protein (AHRD V3.3 *** A0A2U1LYZ9_ARTAN)	18	14	5	20	8	14												-0.342243	-1.54959	-1.01364	0.0934139	-0.232076	-0.535953	0.32549	0.435657	0.110167	1.643	0.78156	1	0.168777	0.371552	0.937497	0.83664	1	1	0.736383	0.937884	1	0.973938
Solyc06g066220	Solyc06g066220.1	Unknown protein	15	12	18	21	12	22												-0.341072	0.541064	-0.245623	0.374219	0.627104	0.786687	-0.252885	0.715292	0.968177	-0.166845	0.872728	1	0.682398	0.884456	0.787375	0.604538	1	1	0.639281	0.442984	1	0.973938
Solyc12g036530	Solyc12g036530.1	Pentatricopeptide repeat-containing protein (AHRD V3.3 *-* A0A2U1MY66_ARTAN)	10	8	18	11	15	9												-0.341093	1.11705	0.755941	0.0585595	-0.0505173	0.361113	0.109077	0.399653	0.290576	-1.05849	-0.806459	1	0.291415	0.554889	0.970717	0.97444	1	1	0.819747	0.857915	1	0.973938
Solyc08g077860	Solyc08g077860.4	meiotic serine proteinase	10	8	6	6	12	5												-0.339552	-0.445778	0.418896	-0.846699	-0.909667	-0.864674	0.0629676	-0.507147	-0.570115	-0.400921	-1.32856	1	0.788261	0.800358	0.575815	0.541243	1	1	0.806223	0.75382	1	0.973793
Solyc09g075600	Solyc09g075600.3	GATA transcription factor-like protein (AHRD V3.3 *-* AT1G02700.1)	19	15	5	4	3	5												-0.339993	-1.61876	-2.51595	-2.32409	-1.79485	0.897193	-0.529238	-1.98409	-1.45485	-0.705329	0.721101	1	0.298855	0.139494	0.133778	0.226817	1	1	0.271158	0.390777	1	0.987933
Solyc03g112410	Solyc03g112410.2	Histone deacetylase (AHRD V3.3 *** A0A1U8EWM8_CAPAN)	10	8	19	19	14	22												-0.339457	1.22762	0.590238	0.841742	1.21845	0.63738	-0.376706	1.1812	1.5579	-0.385877	0.628209	1	0.294794	0.70194	0.510603	0.280762	1	1	0.406448	0.197858	1	0.977918
Solyc07g042810	Solyc07g042810.3	Chloroplast envelope membrane protein, CemA (AHRD V3.3 *-* A0A2U1QBI8_ARTAN)	39	31	10	12	23	16		-1.667	-1.775									-0.338432	-1.66684	-0.616411	-1.77512	-1.18672	-1.05043	-0.588396	-1.43669	-0.848289	-0.108276	-0.570311	1	0.0381959	0.480963	0.0202168	0.111251	1	1	0.102082	0.332438	1	0.977101
Solyc10g083850	Solyc10g083850.3	Glutamine synthetase (AHRD V3.3 *** I6WUR4_CAMSI)	13	10	7	8	1	6												-0.336626	-0.501584	-3.40281	-0.766646	-1.0157	2.90123	0.249056	-0.43002	-0.679075	-0.265061	2.38711	1	0.858052	0.203227	0.774762	0.682969	1	1	0.904816	0.816391	1	0.973938
Solyc06g033920	Solyc06g033920.1	I-7-like protein (AHRD V3.3 *** A0A0K0VHQ1_SOLPN)	36	29	19	26	21	25												-0.333202	-0.653105	-0.665539	-0.583837	-0.425776	0.0124344	-0.158061	-0.250635	-0.0925738	0.0692678	0.239763	1	0.466547	0.48411	0.506682	0.63013	1	1	0.842504	0.939184	1	0.990361
Solyc07g062090	Solyc07g062090.3	calcium/calcium/calmodulin-dependent Serine/Threonine-kinase (AHRD V3.3 *** AT2G47010.2)	5	4	3	3	3	3												-0.333282	-0.457991	-0.539423	-0.866463	-0.647837	0.0814324	-0.218626	-0.533181	-0.314556	-0.408473	-0.108414	1	0.855932	1	0.712627	0.778798	1	1	0.866266	0.911232	1	1
Solyc08g007980	Solyc08g007980.3	LURP-one-like protein (AHRD V3.3 *** A0A1P8AWJ7_ARATH)	5	4	2	5	2	0												-0.328246	-1.05301	-1.25245	-0.0696176	-3.07339	0.199435	3.00377	0.258628	-2.74514	0.983396	-1.82094	1	1	1	1	0.149288	1	1	1	1	1	0.974165
Solyc04g150100	Solyc04g150100.1	Unknown protein	6	5	0	4	2	3												-0.326962	-3.21948	-1.64336	-0.779673	-1.0084	-1.57612	0.228728	-0.452711	-0.681439	2.43981	0.634959	1	1	1	1	0.749417	1	1	1	1	1	0.992586
Solyc06g060600	Solyc06g060600.3	Trehalose 6-phosphate phosphatase (AHRD V3.3 *** A0A1U8H254_CAPAN)	14	11	28	27	23	31												-0.325985	1.31484	0.856072	0.906207	1.27286	0.458771	-0.366657	1.23219	1.59885	-0.408636	0.416792	1	0.141941	0.428121	0.357643	0.144377	1	1	0.253169	0.0869031	1	0.984001
Solyc07g008230	Solyc07g008230.1	Glycosyltransferase (AHRD V3.3 *** A0A2I4GJH4_9ROSI)	5	4	8	5	7	4												-0.325963	0.979175	0.665124	-0.12935	-0.212435	0.314051	0.0830847	0.196613	0.113528	-1.10852	-0.877559	1	0.580423	0.754609	0.955442	0.926004	1	1	0.946807	0.966445	1	0.979127
Solyc12g010940	Solyc12g010940.1	DUF1685 family protein (AHRD V3.3 *-* AT2G42760.1)	29	23	27	20	28	20												-0.325022	0.187705	0.212542	-0.538228	-0.395006	-0.0248369	-0.143222	-0.213206	-0.0699846	-0.725933	-0.607548	1	0.905133	0.901855	0.711579	0.783685	1	1	0.916783	0.969617	1	0.982079
Solyc06g065255	Solyc06g065255.1	Unknown protein	30	24	26	21	27	20												-0.324073	0.085221	0.00643137	-0.614636	-0.484347	0.0787896	-0.130289	-0.290563	-0.160274	-0.699857	-0.490779	1	0.931964	0.995349	0.459061	0.559999	1	1	0.80482	0.883541	1	0.977101
Solyc09g065440	Solyc09g065440.4	Bifunctional inhibitor/lipid-transfer protein/seed storage 2S albumin superfamily protein (AHRD V3.3 *-* A0A2U1NA97_ARTAN)	11	9	6	11	3	12												-0.324264	-0.647746	-1.82225	-0.102996	0.207002	1.17451	-0.309998	0.221268	0.531266	0.544751	2.02925	1	0.707916	0.30981	0.95523	0.903511	1	1	0.922247	0.758263	1	0.95636
Solyc07g064750	Solyc07g064750.1	Threonine-tRNA ligase mitochondrial-like (AHRD V3.3 *** A0A2K3NPS7_TRIPR)	15	12	8	12	7	13												-0.32307	-0.597951	-0.948304	-0.419566	-0.117339	0.350352	-0.302227	-0.0964969	0.20573	0.178385	0.830964	1	0.67623	0.519335	0.768143	0.939564	1	1	0.962508	0.899647	1	0.977101
Solyc03g150153	Solyc03g150153.1	Unknown protein	20	16	27	17	15	10												-0.317829	0.744099	-0.254229	-0.313355	-0.878004	0.998328	0.564649	0.00447432	-0.560175	-1.05745	-0.623775	1	0.346	0.828252	0.7559	0.336939	1	1	0.998433	0.619831	1	0.977101
Solyc08g006280	Solyc08g006280.2	Transcriptional factor B3 family protein (AHRD V3.3 *-* A0A1P8AYQ9_ARATH)	9	7	16	0	0	20												-0.318283	1.28719	-3.79657	-4.03988	1.36471	5.08376	-5.4046	-3.7216	1.68299	-5.32707	5.16129	1	0.783563	0.405297	0.343495	0.756221	1	1	0.45321	0.722105	1	0.941339
Solyc06g074640	Solyc06g074640.2	PHD finger family protein (AHRD V3.3 *** F4KBB1_ARATH)	15	12	6	9	11	10												-0.314536	-1.07239	-0.332461	-0.84961	-0.471197	-0.73993	-0.378413	-0.535074	-0.156661	0.222781	-0.138737	1	0.489623	0.859533	0.574498	0.760108	1	1	0.791117	0.937721	1	0.999902
Solyc12g041930	Solyc12g041930.1	#N/A	10	8	2	5	2	11												-0.313142	-2.02374	-2.07435	-1.00082	0.305593	0.0506037	-1.30641	-0.687673	0.618736	1.02293	2.37994	1	0.360508	0.3709	0.633551	0.88792	1	1	0.802218	0.782337	1	0.973793
Solyc07g006090	Solyc07g006090.3	Glutamine amidotransferase (AHRD V3.3 *** A0A200QT70_9MAGN)	43	34	22	29	28	16												-0.311917	-0.639438	-0.3665	-0.597346	-1.27808	-0.272938	0.680733	-0.285429	-0.966162	0.0420916	-0.91158	1	0.57788	0.788619	0.601248	0.207065	1	1	0.858134	0.408364	1	0.973938
Solyc09g089890	Solyc09g089890.1	RING/U-box superfamily protein (AHRD V3.3 *** A0A2U1Q188_ARTAN)	38	30	19	18	26	13					-1.411							-0.310881	-0.6862	-0.364274	-1.124	-1.41104	-0.321926	0.287042	-0.813117	-1.10016	-0.437798	-1.04677	1	0.370023	0.682511	0.113273	0.0494384	1	1	0.353756	0.180092	1	0.942625
Solyc03g114650	Solyc03g114650.3	Serine protease SPPA, chloroplastic (AHRD V3.3 *-* A0A2G2WR63_CAPBA)	20	16	5	10	6	10												-0.309656	-1.70596	-1.56939	-1.07879	-0.877864	-0.136569	-0.200929	-0.769138	-0.568208	0.627163	0.691523	1	0.132994	0.171256	0.298954	0.393112	1	1	0.561008	0.651617	1	0.977918
Solyc03g115985	Solyc03g115985.1	Unknown protein	30	26	9	19	12	24												-0.309583	-1.52803	-1.24941	-0.877995	-0.326063	-0.278621	-0.551932	-0.568412	-0.0164799	0.650035	0.923346	1	0.18546	0.30595	0.457895	0.798091	1	1	0.716177	0.992474	1	0.973938
Solyc11g012420	Solyc11g012420.2	Cytochrome b5.1	10	8	8	13	2	10												-0.310182	-0.0578424	-2.1136	0.346249	0.118379	2.05576	0.227871	0.656431	0.428561	0.404092	2.23198	1	0.977372	0.291097	0.846663	0.951723	1	1	0.747483	0.823204	1	0.968489
Solyc05g026470	Solyc05g026470.2	Transcriptional corepressor LEUNIG (AHRD V3.3 *-* A0A2I0VVE3_9ASPA)	39	32	17	18	12	13					-1.503							-0.308657	-0.938428	-1.59742	-1.24518	-1.50268	0.658991	0.257492	-0.936527	-1.19402	-0.306756	0.0947432	1	0.241711	0.0531146	0.102281	0.0496252	1	1	0.310594	0.168577	1	1
Solyc06g061100	Solyc06g061100.4	Aluminum activated malate transporter family protein (AHRD V3.3 *** A0A2U1LIJ8_ARTAN)	5	4	8	28	8	9			2.395					2.702				-0.307326	0.980892	0.85731	2.39464	0.974798	0.123582	1.41985	2.70197	1.28212	1.41375	0.117488	1	0.532169	0.627704	0.0435932	0.51213	1	1	0.038937	0.429484	1	1
Solyc08g016400	Solyc08g016400.1	Unknown protein	15	12	13	11	12	16												-0.306137	0.0807931	-0.182496	-0.55048	0.218281	0.263289	-0.768761	-0.244343	0.524419	-0.631273	0.400778	1	0.953008	0.903314	0.652268	0.858931	1	1	0.887969	0.67679	1	0.987933
Solyc10g080310	Solyc10g080310.3	#N/A	6	5	2	4	6	8												-0.306342	-1.34274	0.0597573	-0.650089	0.476112	-1.40249	-1.1262	-0.343747	0.782453	0.692647	0.416355	1	0.55956	1	0.769209	0.812061	1	1	0.910073	0.712322	1	0.992286
Solyc09g010900	Solyc09g010900.1	Unknown protein	37	31	24	26	27	34												-0.302083	-0.377316	-0.360245	-0.640734	-0.0687821	-0.017071	-0.571952	-0.338651	0.233301	-0.263419	0.291462	1	0.748154	0.782117	0.550066	0.957606	1	1	0.817587	0.856998	1	0.989529
Solyc04g028445	Solyc04g028445.1	Unknown protein	26	21	17	28	12	28												-0.30068	-0.31362	-0.938109	0.0229597	0.224116	0.624489	-0.201156	0.323639	0.524795	0.33658	1.16222	1	0.736167	0.286083	0.982003	0.78957	1	1	0.760697	0.53419	1	0.914543
Solyc10g021280	Solyc10g021280.1	Unknown protein	6	5	1	2	3	4												-0.300618	-2.23146	-0.945217	-1.72023	-0.527341	-1.28625	-1.19289	-1.41961	-0.226723	0.511233	0.417876	1	1	1	1	0.815646	1	1	1	1	1	0.993926
Solyc11g009100	Solyc11g009100.2	ABC transporter-like (AHRD V3.3 *-* A0A200QYY8_9MAGN)	15	12	7	13	10	10												-0.300833	-0.756183	-0.419902	-0.346478	-0.461097	-0.336281	0.114619	-0.0456448	-0.160264	0.409705	-0.0411954	1	0.651953	0.828406	0.843844	0.778692	1	1	0.984944	0.939054	1	1
Solyc11g072850	Solyc11g072850.2	CCT motif protein (AHRD V3.3 *** A0A2K3PKW2_TRIPR)	11	9	4	3	10	7												-0.300618	-1.20201	0.105747	-1.99016	-0.537269	-1.30776	-1.45289	-1.68954	-0.236651	-0.788148	-0.643015	1	0.525987	0.96443	0.282915	0.773301	1	1	0.4467	0.917813	1	0.987933
Solyc06g069270	Solyc06g069270.1	Unknown protein	34	27	16	25	21	23												-0.300462	-0.758486	-0.560055	-0.473761	-0.411202	-0.19843	-0.062559	-0.1733	-0.110741	0.284725	0.148853	1	0.4302	0.600994	0.629667	0.670627	1	1	0.903461	0.93113	1	0.997203
Solyc05g009410	Solyc05g009410.3	Adenylate isopentenyltransferase (AHRD V3.3 *** A0A2G3B611_CAPCH)	17	14	37	35	20	39												-0.297765	1.38712	0.343495	0.985579	1.27114	1.04362	-0.285562	1.28334	1.56891	-0.401539	0.927646	1	0.122286	0.801942	0.314636	0.152976	1	1	0.227484	0.0967038	1	0.973793
Solyc04g052990	Solyc04g052990.1	Auxin-responsive protein SAUR65 (AHRD V3.3 *** A0A2G2Y5L8_CAPAN)	14	11	1	4	6	1												-0.297459	-3.37394	-1.05449	-1.91008	-3.55305	-2.31945	1.64297	-1.61262	-3.25559	1.46386	-2.49856	1	0.0972648	0.604977	0.29021	0.0730841	1	1	0.456216	0.133115	1	0.973793
Solyc11g006670	Solyc11g006670.1	ovate family protein 29	27	22	17	27	16	27												-0.296934	-0.365477	-0.584613	-0.0641922	0.108957	0.219137	-0.173149	0.232742	0.405891	0.301284	0.69357	1	0.708097	0.554555	0.950958	0.912533	1	1	0.848077	0.674409	1	0.973938
Solyc08g006520	Solyc08g006520.1	Protein GLUTAMINE DUMPER 4 (AHRD V3.3 *** A0A2G3BQN0_CAPCH)	35	27	5	30	9	12												-0.295723	-2.41225	-1.66155	-0.304559	-1.33968	-0.750692	1.03513	-0.00883604	-1.04396	2.10769	0.321869	1	0.056139	0.190021	0.832432	0.253983	1	1	0.997622	0.438659	1	0.992286
Solyc09g063060	Solyc09g063060.3	GDSL esterase/lipase (AHRD V3.3 *** A0A2G2WN72_CAPBA)	5	4	2	4	1	1												-0.294891	-1.06699	-2.03591	-0.36568	-2.08445	0.968911	1.71877	-0.0707886	-1.78956	0.701315	-0.0485455	1	1	1	1	0.392889	1	1	1	1	1	1
Solyc04g015220	Solyc04g015220.4	Disease resistance protein (AHRD V3.11 *** tr|A0A2U1N8H9|A0A2U1N8H9_ARTAN)	13	11	13	13	13	16												-0.292928	0.304894	0.170794	-0.108849	0.351729	0.134099	-0.460577	0.18408	0.644657	-0.413742	0.180934	1	0.864558	0.934197	0.954162	0.833122	1	1	0.938037	0.70822	1	0.997203
Solyc04g045525	Solyc04g045525.1	Unknown protein	4	3	0	0	1	1												-0.293022	-2.44309	-1.61186	-2.81696	-1.66041	-0.831231	-1.15656	-2.52394	-1.36738	0	-0.0485453	1	1	1	1	1	1	1	1	1	1	1
Solyc05g010760	Solyc05g010760.3	myosin heavy chain-like protein (AHRD V3.3 *-* AT4G31340.2)	6	5	2	3	2	7												-0.290686	-1.32914	-1.51787	-1.13542	0.29271	0.188728	-1.42813	-0.844737	0.583396	0.193717	1.81058	1	0.536379	1	0.568831	0.880325	1	1	0.745823	0.775495	1	0.973938
Solyc07g032390	Solyc07g032390.2	Unknown protein	20	17	26	29	10	21												-0.290445	0.634611	-0.867911	0.436287	0.13547	1.50252	0.300817	0.726732	0.425915	-0.198324	1.00338	1	0.52169	0.460783	0.679049	0.910478	1	1	0.527739	0.718906	1	0.973793
Solyc08g066510	Solyc08g066510.3	GATA transcription factor (AHRD V3.3 *** K4CLM7_SOLLC)	20	17	5	25	11	9												-0.290297	-1.73964	-0.794441	0.202468	-1.08109	-0.945197	1.28356	0.492766	-0.790797	1.94211	-0.286653	1	0.161583	0.553972	0.878457	0.348368	1	1	0.741631	0.560819	1	0.992286
Solyc03g116260	Solyc03g116260.3	2-oxoglutarate (2OG) and Fe(II)-dependent oxygenase superfamily protein (AHRD V3.3 *** Q9LJ66_ARATH)	17	14	12	17	10	16												-0.289194	-0.222446	-0.645507	-0.0738578	0.0168504	0.423061	-0.0907082	0.215336	0.306044	0.148588	0.662357	1	0.874486	0.64359	0.959004	0.990427	1	1	0.901476	0.828434	1	0.977918
Solyc08g081470	Solyc08g081470.3	Protein SPIRAL1-like 5 (AHRD V3.3 *** A0A1U8F955_CAPAN)	15	12	13	9	15	29												-0.288643	0.108917	0.233141	-0.796102	1.11642	-0.124224	-1.91253	-0.507459	1.40507	-0.905019	0.883282	1	0.94635	0.890736	0.574262	0.318861	1	1	0.788601	0.236818	1	0.973938
Solyc09g091820	Solyc09g091820.4	putative type 1 membrane protein Chr3:8726241-8729023 FORWARD LENGTH=364 201606 (AHRD V3.11 *** AT3G24160.1)	26420	21641	22334	26643	24456	23519	-0.289							0.212	0.232			-0.288849	0.0495095	0.0362173	-0.0766095	-0.0573126	0.0132922	-0.0192969	0.21224	0.231537	-0.126119	-0.0935298	0.0289403	0.674291	0.79166	0.484381	0.601577	1	1	0.0247248	0.0103699	1	0.973938
Solyc12g019440	Solyc12g019440.3	Pectin acetylesterase (AHRD V3.11 *** tr|K4DDH0|K4DDH0_SOLLC)	9	7	2	2	6	3												-0.28872	-1.78226	-0.389167	-2.18771	-1.41121	-1.39309	-0.7765	-1.89899	-1.12249	-0.405451	-1.02204	1	0.402466	0.870544	0.291937	0.466377	1	1	0.441947	0.619831	1	0.979127
Solyc04g054430	Solyc04g054430.2	#N/A	5	4	3	4	3	1												-0.288058	-0.495551	-0.481082	-0.336239	-2.06135	-0.0144694	1.72511	-0.0481805	-1.77329	0.159313	-1.58027	1	1	1	1	0.480552	1	1	1	1	1	0.977918
Solyc07g032080	Solyc07g032080.3	V-type proton ATPase subunit a (AHRD V3.3 *** A0A200RCE4_9MAGN)	22	18	14	12	21	21												-0.287807	-0.415182	0.111516	-0.935523	0.0599181	-0.526698	-0.995441	-0.647716	0.347725	-0.52034	-0.0515975	1	0.80321	0.955868	0.531212	0.973144	1	1	0.739918	0.841773	1	1
Solyc11g006450	Solyc11g006450.3	RING/U-box superfamily protein (AHRD V3.3 *** A0A2U1MY73_ARTAN)	14	11	2	12	5	10												-0.28841	-2.44226	-1.25048	-0.284201	-0.303043	-1.19179	0.0188416	0.00420889	-0.0146327	2.15806	0.947435	1	0.156092	0.438783	0.861769	0.847082	1	1	0.999132	0.994456	1	0.977101
Solyc06g069620	Solyc06g069620.1	Plant calmodulin-binding-like protein (AHRD V3.3 *-* A0A072U7E1_MEDTR)	17	14	8	9	7	4												-0.28629	-0.783607	-1.12704	-1.0108	-1.96238	0.343435	0.951576	-0.724512	-1.67609	-0.227195	-0.835336	1	0.571734	0.432241	0.442441	0.140893	1	1	0.669172	0.263709	1	0.978692
Solyc09g015705	Solyc09g015705.1	#N/A	4	3	0	0	0	3												-0.284716	-2.45314	-2.5837	-2.82701	-0.150291	0	-2.67672	-2.54229	0.134425	0	2.43341	1	1	1	1	1	1	1	1	1	1	1
Solyc09g072930	Solyc09g072930.1	F-box associated interaction domain-containing protein (AHRD V3.3 *** A0A2U1PHV7_ARTAN)	16	13	14	28	21	29												-0.284964	0.102309	0.538275	0.712084	0.986975	-0.435966	-0.274891	0.997048	1.27194	0.609775	0.4487	1	0.940842	0.660685	0.492119	0.287552	1	1	0.382198	0.196109	1	0.982798
Solyc06g007730	Solyc06g007730.1	Pentatricopeptide repeat-containing protein (AHRD V3.3 *** A0A2K3NHM2_TRIPR)	28	23	24	20	18	29												-0.283707	0.0801634	-0.495987	-0.571283	0.161053	0.57615	-0.732336	-0.287575	0.444761	-0.651446	0.65704	1	0.933929	0.588288	0.47761	0.850522	1	1	0.799159	0.6007	1	0.973938
Solyc04g073980	Solyc04g073980.3	Pumilio 7 (AHRD V3.3 *-* A0A1P8AT22_ARATH)	33	27	15	13	16	12												-0.281646	-0.859111	-0.881445	-1.42201	-1.32704	0.0223346	-0.0949756	-1.14037	-1.04539	-0.562903	-0.445593	1	0.324011	0.332173	0.0842827	0.104843	1	1	0.242973	0.265062	1	0.98479
Solyc08g042060	Solyc08g042060.2	Unknown protein	32	26	23	36	25	23												-0.282063	-0.194092	-0.159048	0.0885285	-0.34811	-0.0350444	0.436639	0.370591	-0.0660473	0.282621	-0.189063	1	0.840065	0.880491	0.925344	0.679338	1	1	0.717448	0.954298	1	0.992286
Solyc03g097330	Solyc03g097330.1	RNA polymerase sigma factor sigA (AHRD V3.3 *-* A0A1U8G7V4_CAPAN)	10	8	7	5	0	6				-3.97								-0.281364	-0.170121	-3.97009	-1.11384	-0.573835	3.79997	-0.540006	-0.832477	-0.292471	-0.94372	3.39625	1	0.932979	0.0425796	0.525821	0.746408	1	1	0.714485	0.891517	1	0.86
Solyc06g054100	Solyc06g054100.2	Folate-biopterin transporter 1, chloroplastic (AHRD V3.3 *-* A0A1U8H2J4_CAPAN)	6	5	10	7	4	12												-0.28093	0.963276	-0.440078	0.0951713	1.09803	1.40335	-1.00286	0.376101	1.37896	-0.868104	1.53811	1	0.489468	0.833006	0.959476	0.385779	1	1	0.86466	0.31824	1	0.973793
Solyc09g065410	Solyc09g065410.4	Non-specific lipid-transfer protein-like protein (AHRD V3.11 *** tr|A0A1J6J624|A0A1J6J624_NICAT)	7	6	18	36	14	22												-0.280673	1.61195	1.0722	2.21991	1.72531	0.539753	0.494596	2.50058	2.00598	0.607954	0.653111	1	0.240538	0.518308	0.0790941	0.186101	1	1	0.067448	0.153499	1	0.979127
Solyc08g065670	Solyc08g065670.4	Protein phosphatase 2C family protein (AHRD V3.3 *** A0A2U1LRS6_ARTAN)	4	3	0	1	1	0												-0.280324	-2.43028	-1.59905	-1.84236	-2.60938	-0.831223	0.767019	-1.56204	-2.32906	0.587915	-1.01033	1	1	1	1	1	1	1	1	1	1	1
Solyc11g008750	Solyc11g008750.1	Unknown protein	9	7	7	8	8	6												-0.279722	0.00195978	0.0311358	-0.147723	-0.367385	-0.029176	0.219662	0.131999	-0.0876624	-0.149682	-0.39852	1	0.999718	0.989791	0.944774	0.851587	1	1	0.9613	0.971297	1	0.992286
Solyc09g150121	Solyc09g150121.1	Protein BT.1	4	3	0	1	2	3												-0.279024	-2.43711	-0.781421	-1.84919	-0.2039	-1.65569	-1.64529	-1.57016	0.0751239	0.58792	0.57752	1	1	1	1	1	1	1	1	1	1	1
Solyc12g009760	Solyc12g009760.1	Calcium-dependent lipid-binding (CaLB domain) family protein (AHRD V3.3 *-* A0A2U1MY23_ARTAN)	4	3	0	1	1	2												-0.274228	-2.44199	-1.61076	-1.85407	-0.731572	-0.831231	-1.1225	-1.57985	-0.457344	0.587921	0.879191	1	1	1	1	1	1	1	1	1	1	1
Solyc12g094440	Solyc12g094440.2	High mobility group B protein 9 (AHRD V3.3 *** A0A2G2YA23_CAPAN)	28	22	3	5	7	3												-0.272021	-2.827	-1.81656	-2.556	-3.03834	-1.01045	0.482339	-2.28398	-2.76631	0.271007	-1.22178	1	0.163221	0.397974	0.194596	0.121346	1	1	0.312992	0.197672	1	0.977918
Solyc06g150123	Solyc06g150123.1	Unknown protein	6	5	10	9	13	15												-0.271079	1.02549	1.2153	0.500804	1.42539	-0.189807	-0.924588	0.771883	1.69647	-0.524685	0.210097	1	0.469791	0.394298	0.759076	0.245467	1	1	0.687026	0.204941	1	0.9956
Solyc08g079080	Solyc08g079080.5	Acid beta-fructofuranosidase (AHRD V3.11 *** tr|A0A2G3AEK0|A0A2G3AEK0_CAPAN)	39	31	11	25	9	3					-3.53				-3.261			-0.269526	-1.50735	-1.92648	-0.679451	-3.53041	0.419134	2.85096	-0.409925	-3.26089	0.827895	-1.60393	1	0.179177	0.097666	0.570692	0.00681702	1	1	0.797794	0.0189215	1	0.973793
Solyc10g007040	Solyc10g007040.3	Core-2/I-branching beta-1,6-N-acetylglucosaminyltransferase family protein (AHRD V3.3 *** A0A2U1M9T8_ARTAN)	10	8	8	12	3	9												-0.268718	0.0441031	-1.526	0.237343	0.0205935	1.5701	0.216749	0.50606	0.289311	0.193239	1.54659	1	0.983641	0.427419	0.895883	0.991468	1	1	0.811035	0.885056	1	0.973938
Solyc10g084200	Solyc10g084200.2	#N/A	52	43	20	31	14	3					-3.973				-3.705			-0.268501	-1.04728	-1.61907	-0.827963	-3.97308	0.571793	3.14512	-0.559463	-3.70458	0.219316	-2.35401	1	0.402815	0.191319	0.518771	0.00344015	1	1	0.737548	0.00984133	1	0.913923
Solyc11g018470	Solyc11g018470.3	transmembrane protein (AHRD V3.3 -** AT1G21722.1)	5	4	1	1	3	0												-0.269205	-1.87602	-0.542849	-2.24989	-3.01692	-1.33317	0.767029	-1.98069	-2.74771	-0.373872	-2.47407	1	1	1	1	0.189936	1	1	1	1	1	0.973793
Solyc03g150141	Solyc03g150141.1	UPF0725 protein (AHRD V3.3 *-* XP_004235347.1)	12	10	4	3	3	15												-0.266489	-1.27631	-1.88411	-2.09057	0.40222	0.607802	-2.49279	-1.82408	0.668709	-0.814257	2.28633	1	0.39603	0.245838	0.167634	0.766154	1	1	0.30227	0.640136	1	0.899948
Solyc08g029240	Solyc08g029240.3	Unknown protein	23	19	9	21	16	12												-0.264243	-1.07024	-0.332746	-0.211014	-0.809307	-0.737494	0.598293	0.0532286	-0.545065	0.859225	-0.476562	1	0.305762	0.792525	0.856115	0.413991	1	1	0.973215	0.649668	1	0.984001
Solyc04g081250	Solyc04g081250.1	Small auxin up-regulated RNA51	11	9	4	3	4	3												-0.262598	-1.10369	-1.4032	-1.90839	-1.72272	0.299512	-0.185668	-1.64579	-1.46012	-0.804693	-0.319513	1	0.571186	0.497566	0.313538	0.350448	1	1	0.466953	0.485666	1	0.997203
Solyc06g150127	Solyc06g150127.1	Unknown protein	22	18	25	34	13	24												-0.262214	0.497257	-0.577853	0.581722	0.260067	1.07511	0.321655	0.843936	0.522282	0.0844655	0.837921	1	0.617871	0.624944	0.537753	0.804273	1	1	0.412238	0.628377	1	0.973938
Solyc06g069660	Solyc06g069660.2	Formin-like protein (AHRD V3.3 *-* A0A2I4H3Z2_9ROSI)	13	11	26	23	15	23												-0.260637	1.26592	0.29659	0.729509	0.907804	0.969325	-0.178295	0.990145	1.16844	-0.536406	0.611214	1	0.199684	0.844588	0.518271	0.379897	1	1	0.429562	0.288547	1	0.977918
Solyc10g052520	Solyc10g052520.2	Calcium-dependent lipid-binding (CaLB domain) family protein (AHRD V3.11 *** tr|G7LCR3|G7LCR3_MEDTR)	5	4	1	0	11	4												-0.260599	-1.86494	1.2395	-3.20061	-0.161246	-3.10444	-3.03936	-2.94001	0.0993526	-1.33567	-1.40075	1	0.458638	1	0.161178	0.952358	1	1	0.263735	0.973549	1	0.973938
Solyc10g076570	Solyc10g076570.2	Protein trichome birefringence-like 3 (AHRD V3.3 *** A0A1U8EDH5_CAPAN)	16	13	11	27	15	19												-0.261314	-0.217828	0.101737	0.704315	0.400105	-0.319566	0.30421	0.965629	0.661419	0.922144	0.298368	1	0.868732	0.945256	0.473524	0.707784	1	1	0.373072	0.554198	1	0.989258
Solyc12g009010	Solyc12g009010.2	Serine/threonine-protein kinase (AHRD V3.3 *** F8WL77_CITUN)	15	12	8	9	4	8												-0.260806	-0.584712	-1.66247	-0.793761	-0.737419	1.07775	-0.0563412	-0.532954	-0.476613	-0.209049	0.925047	1	0.71137	0.292683	0.589393	0.609216	1	1	0.783699	0.783357	1	0.977918
Solyc02g062600	Solyc02g062600.3	GAMMA carbonic anhydrase (AHRD V3.3 *** G5DWW7_SILLA)	6026	5031	4815	5757	5432	5024	-0.258											-0.258309	-0.034393	0.00140358	-0.151751	-0.147702	-0.0357966	-0.00404901	0.106558	0.110607	-0.117358	-0.149106	0.0278364	0.753477	0.991902	0.0673452	0.0693807	1	1	0.288497	0.23304	1	0.804419
Solyc04g081090	Solyc04g081090.3	V-type proton ATPase proteolipid subunit (AHRD V3.3 *** A0A2G3AAA7_CAPAN)	13176	11010	10489	12502	11925	11449	-0.258		-0.16						0.169			-0.257851	-0.0391801	0.00923021	-0.15994	-0.0889892	-0.0484103	-0.0709506	0.0979112	0.168862	-0.12076	-0.0982194	0.0110897	0.684265	0.940541	0.030341	0.264204	1	1	0.284357	0.0249284	1	0.964075
Solyc07g052817	Solyc07g052817.1	formin-like protein 5 (AHRD V3.3 --* XP_022716970.1)	2	2	0	0	0	0												-0.256769	-1.78746	-1.91802	-2.16133	-1.96657	0	0	-1.90456	-1.7098	0	0	1	1	1	1	1	1	1	1	1	1	1
Solyc09g082620	Solyc09g082620.3	EPIDERMAL PATTERNING FACTOR-like protein 6 (AHRD V3.3 *** A0A2G2ZV72_CAPAN)	22	18	3	16	10	19												-0.256485	-2.5399	-0.95295	-0.508281	-0.0386674	-1.58695	-0.469613	-0.251796	0.217817	2.03162	0.914283	1	0.0691817	0.483142	0.700904	0.978773	1	1	0.889936	0.886642	1	0.973938
Solyc11g010360	Solyc11g010360.3	protein MIZU-KUSSEI 1-like (AHRD V3.3 *** A0A2I4FF71_9ROSI)	9	7	0	4	3	0												-0.255317	-3.63465	-1.25785	-1.29907	-3.81375	-2.37679	2.51468	-1.04375	-3.55844	2.33558	-2.5559	1	0.321463	1	0.753152	0.279868	1	1	0.842077	0.358229	1	0.977101
Solyc12g042395	Solyc12g042395.1	Unknown protein	23	19	20	13	17	10												-0.254481	0.0947201	-0.220835	-0.875113	-1.07056	0.315555	0.195444	-0.620631	-0.816075	-0.969833	-0.849721	1	0.943183	0.878052	0.433375	0.319657	1	1	0.665997	0.515445	1	0.973938
Solyc07g065540	Solyc07g065540.1	Fasciclin-like arabinogalactan protein (AHRD V3.3 *** A0A2R6P548_ACTCH)	12	10	9	11	10	10												-0.25198	-0.109231	-0.111471	-0.180328	-0.136767	0.00223957	-0.0435608	0.0716522	0.115213	-0.0710966	-0.0252963	1	0.939414	0.944509	0.892374	0.919754	1	1	0.968563	0.942036	1	1
Solyc10g075090	Solyc10g075090.3	Non-specific lipid-transfer protein (AHRD V3.3 *** K4D1V1_SOLLC)	6	5	12	17	14	15												-0.252377	1.31053	1.37943	1.45063	1.44393	-0.0689005	0.00669647	1.70301	1.69631	0.140102	0.0645054	1	0.340734	0.334499	0.271964	0.258935	1	1	0.251711	0.223578	1	1
Solyc09g007960	Solyc09g007960.1	Unknown protein	7	6	5	7	4	1												-0.251312	-0.300548	-0.78758	-0.172302	-2.62394	0.487032	2.45164	0.0790101	-2.37263	0.128246	-1.83636	1	0.915924	1	0.952067	0.294568	1	1	0.982038	0.395254	1	0.977101
Solyc06g065073	Solyc06g065073.1	Proteinase inhibitor type-2 (AHRD V3.3 *-* A0A2G2XU31_CAPAN)	42	34	13	22	17	25												-0.249115	-1.34078	-1.01481	-1.00472	-0.584019	-0.325972	-0.420702	-0.755607	-0.334905	0.336058	0.430788	1	0.249316	0.428333	0.39822	0.632881	1	1	0.608733	0.819426	1	0.987933
Solyc06g068130	Solyc06g068130.3	Tetratricopeptide repeat (TPR)-like superfamily protein (AHRD V3.3 *-* F4K464_ARATH)	19	15	1	59	4	13												-0.249332	-3.77232	-1.9486	1.46275	-0.324383	-1.82372	1.78713	1.71208	-0.0750513	5.23507	1.62422	1	0.156888	0.493027	0.564527	0.914285	1	1	0.553399	0.98271	0.985034	0.977101
Solyc04g150166	Solyc04g150166.1	Unknown protein	33	28	10	21	15	9												-0.247082	-1.43392	-1.03602	-0.756337	-1.77499	-0.397899	1.01866	-0.509255	-1.52791	0.677583	-0.738972	1	0.164851	0.346606	0.473943	0.074588	1	1	0.713139	0.166293	1	0.977101
Solyc05g015410	Solyc05g015410.4	#N/A	13	11	1	14	7	11												-0.24568	-3.31329	-0.739598	-0.0504821	-0.134821	-2.5737	0.0843386	0.195198	0.110859	3.26281	0.604777	1	0.0570207	0.630844	0.974601	0.929828	1	1	0.918709	0.949943	1	0.984001
Solyc08g078330	Solyc08g078330.4	2-oxoglutarate (2OG) and Fe(II)-dependent oxygenase superfamily protein (AHRD V3.3 *** A0A2U1QFG6_ARTAN)	37	31	18	36	24	24												-0.244185	-0.741155	-0.485475	-0.120077	-0.498775	-0.255681	0.378697	0.124107	-0.25459	0.621078	-0.0133002	1	0.32898	0.568362	0.88979	0.500855	1	1	0.912003	0.78417	1	1
Solyc06g005700	Solyc06g005700.1	Pentatricopeptide repeat-containing protein (AHRD V3.3 *** A0A2U1N723_ARTAN)	33	28	18	28	19	27												-0.242896	-0.605055	-0.607313	-0.297875	-0.19	0.00225783	-0.107875	-0.0549782	0.0528966	0.307181	0.417313	1	0.529708	0.5586	0.770014	0.852337	1	1	0.969616	0.96684	1	0.984001
Solyc07g054205	Solyc07g054205.1	Unknown protein	11	9	8	11	13	12												-0.24291	-0.109117	0.461807	-0.0466407	0.27928	-0.570924	-0.32592	0.196269	0.52219	0.0624764	-0.182527	1	0.947461	0.765214	0.977929	0.844753	1	1	0.921839	0.727085	1	0.997203
Solyc05g026595	Solyc05g026595.1	Unknown protein	34	29	24	36	24	25												-0.238607	-0.227072	-0.356321	0.000497113	-0.346748	0.129249	0.347245	0.239104	-0.108141	0.227569	0.00957319	1	0.803369	0.704681	0.999947	0.670121	1	1	0.82303	0.917978	1	1
Solyc03g113230	Solyc03g113230.3	Pectin lyase-like superfamily protein (AHRD V3.3 *** F4I672_ARATH)	5	4	0	1	0	1												-0.236151	-2.80959	-2.94015	-2.22166	-2.0269	0	-0.194765	-1.98551	-1.79075	0.587922	0.913248	1	1	1	1	0.542634	1	1	1	1	1	0.991188
Solyc10g051125	Solyc10g051125.1	Unknown protein	8	7	0	7	1	1												-0.235621	-3.60879	-2.77755	-0.318388	-2.8261	-0.831234	2.50771	-0.0827673	-2.59048	3.2904	-0.0485455	1	1	1	1	0.174599	1	1	1	1	1	1
Solyc08g044270	Solyc08g044270.4	#N/A	7	6	7	16	9	7												-0.234985	0.248295	0.497929	1.08473	0.0948041	-0.249634	0.989925	1.31971	0.32979	0.836435	-0.403125	1	0.885693	0.76919	0.385749	0.957966	1	1	0.348297	0.856904	1	0.989258
Solyc09g065750	Solyc09g065750.3	beta-carotene isomerase D27, chloroplastic-like (AHRD V3.3 *** A0A2I4G2B0_9ROSI)	5	4	6	9	12	8												-0.23516	0.597896	1.5899	0.872593	0.885208	-0.991999	-0.0126147	1.10775	1.12037	0.274697	-0.704687	1	0.807402	0.455911	0.700155	0.6817	1	1	0.677343	0.633383	1	0.987933
Solyc10g008040	Solyc10g008040.4	Seed biotin-containing protein SBP65 (AHRD V3.11 *-* sp|Q41060|SBP65_PEA)	11	9	9	22	4	10												-0.235166	0.0688552	-1.23882	0.937508	0.0472314	1.30768	0.890277	1.17267	0.282398	0.868653	1.28606	1	0.976646	0.578449	0.611296	0.98327	1	1	0.576116	0.905229	1	0.977101
Solyc12g008670	Solyc12g008670.2	blind-like4	13	11	4	5	4	9												-0.233595	-1.42336	-1.5971	-1.47193	-0.433684	0.173742	-1.03825	-1.23834	-0.20009	-0.0485767	1.16341	1	0.376396	0.343619	0.338768	0.786504	1	1	0.50442	0.918223	1	0.973938
Solyc09g065740	Solyc09g065740.2	Ammonium transporter (AHRD V3.3 *** A0A2G2X5Y9_CAPBA)	12	10	2	5	6	8												-0.231288	-2.24722	-0.831532	-1.31792	-0.44334	-1.41568	-0.874582	-1.08663	-0.212052	0.929294	0.388191	1	0.182129	0.604203	0.353467	0.7593	1	1	0.530502	0.90461	1	0.98999
Solyc12g094610	Solyc12g094610.3	RING-type E3 ubiquitin transferase (AHRD V3.3 *** A0A1U8F899_CAPAN)	12	10	7	17	8	6												-0.23087	-0.471584	-0.358878	0.435906	-0.834178	-0.112706	1.27008	0.666776	-0.603308	0.90749	-0.475301	1	0.798485	0.862813	0.799573	0.614891	1	1	0.736626	0.75674	1	0.989527
Solyc03g119850	Solyc03g119850.2	Protein decapping 5 (AHRD V3.3 *-* A0A2G3B6L4_CAPCH)	14	12	17	17	22	13												-0.229404	0.578072	0.80546	0.199466	-0.0227108	-0.227389	0.222176	0.42887	0.206694	-0.378606	-0.828171	1	0.635348	0.505076	0.885512	0.987562	1	1	0.788597	0.893548	1	0.973938
Solyc11g033281	Solyc11g033281.1	Unknown protein	24	20	23	23	15	26												-0.229254	0.294053	-0.488738	-0.0899983	0.255613	0.782791	-0.345611	0.139256	0.484867	-0.384051	0.744351	1	0.803639	0.703382	0.94501	0.822484	1	1	0.931353	0.680168	1	0.973938
Solyc09g090225	Solyc09g090225.1	Unknown protein	20	17	16	20	13	10												-0.223421	-0.027376	-0.445583	-0.0649805	-0.874497	0.418207	0.809517	0.158441	-0.651076	-0.0376045	-0.428914	1	0.984268	0.722611	0.958902	0.394014	1	1	0.918101	0.59104	1	0.987933
Solyc12g006100	Solyc12g006100.2	Serine/threonine-protein phosphatase (AHRD V3.3 *-* A0A328DP52_9ASTE)	42	35	17	18	6	19				-2.589								-0.222926	-1.03659	-2.58879	-1.28968	-1.03593	1.5522	-0.25375	-1.06675	-0.813004	-0.253095	1.55286	1	0.387091	0.0345505	0.262695	0.363551	1	1	0.436336	0.535934	1	0.973793
Solyc11g012815	Solyc11g012815.1	#N/A	2	2	1	1	0	4												-0.221962	-0.813365	-1.90571	-1.18723	0.953348	1.09235	-2.14058	-0.965272	1.17531	-0.373869	2.85906	1	1	1	1	1	1	1	1	1	1	1
Solyc03g150113	Solyc03g150113.1	4-hydroxy-3-methylbut-2-enyl diphosphate reductase, chloroplastic (AHRD V3.3 *-* A0A2G2ZW71_CAPAN)	22	19	26	28	21	29												-0.217797	0.52165	0.0993821	0.250948	0.526705	0.422268	-0.275758	0.468744	0.744502	-0.270703	0.427323	1	0.612414	0.944219	0.826777	0.588689	1	1	0.716907	0.463099	1	0.984001
Solyc04g015705	Solyc04g015705.1	Unknown protein	13	11	16	9	7	10												-0.218186	0.604937	-0.697523	-0.598897	-0.249988	1.30246	-0.348909	-0.38071	-0.0318016	-1.20383	0.447535	1	0.583692	0.616121	0.629221	0.846728	1	1	0.818663	0.9845	1	0.987933
Solyc06g050530	Solyc06g050530.3	Laccase (AHRD V3.3 *** K4C5J7_SOLLC)	22	19	14	26	18	52												-0.218357	-0.384941	-0.0505108	0.181628	1.37076	-0.33443	-1.18913	0.399985	1.58911	0.566569	1.42127	1	0.813207	0.979186	0.912007	0.243379	1	1	0.835865	0.199956	1	0.97293
Solyc09g098320	Solyc09g098320.1	12-oxophytodienoate reductase-like protein (AHRD V3.3 *-* A0A2G2W8M9_CAPBA)	7	6	5	7	7	2												-0.216585	-0.160852	0.144441	-0.0880495	-1.69638	-0.305293	1.60833	0.128536	-1.4798	0.0728023	-1.84083	1	0.936742	0.947445	0.965336	0.365696	1	1	0.959323	0.486077	1	0.973793
Solyc09g037130	Solyc09g037130.2	Unknown protein	2	2	0	0	0	0												-0.214005	-1.78746	-1.91802	-2.16133	-1.96657	0	0	-1.94732	-1.75256	0	0	1	1	1	1	1	1	1	1	1	1	1
Solyc08g059700	Solyc08g059700.2	histone acetyltransferase (AHRD V3.3 *** AT4G32295.1)	7	6	7	8	10	8												-0.212887	0.326851	0.73882	0.1833	0.326169	-0.411969	-0.142869	0.396187	0.539056	-0.143551	-0.412651	1	0.866134	0.687813	0.925774	0.858367	1	1	0.866288	0.782012	1	0.98999
Solyc04g014613	Solyc04g014613.1	Serine/threonine-protein phosphatase 7 long form-like protein (AHRD V3.3 *-* A0A1J3IZ43_NOCCA)	2	2	2	0	0	1												-0.211891	0.176693	-1.89624	-2.13955	-0.982993	2.07293	-1.15655	-1.92766	-0.771102	-2.31624	0.913244	1	1	1	1	1	1	1	1	1	1	1
Solyc04g080970	Solyc04g080970.4	#N/A	8	7	4	8	4	7												-0.21185	-0.737474	-0.872521	-0.127809	-0.0817793	0.135047	-0.0460299	0.084041	0.130071	0.609665	0.790742	1	0.681854	0.649198	0.945565	0.965539	1	1	0.971824	0.950951	1	0.979469
Solyc08g006240	Solyc08g006240.3	Transcriptional factor B3 family protein (AHRD V3.11 *** tr|A0A1P8AYQ9|A0A1P8AYQ9_ARATH)	22	19	27	18	12	28												-0.212296	0.572861	-0.701213	-0.382484	0.456315	1.27407	-0.838799	-0.170188	0.668611	-0.955345	1.15753	1	0.536687	0.527567	0.718848	0.620312	1	1	0.908987	0.486483	1	0.945263
Solyc09g005220	Solyc09g005220.3	Potassium channel (AHRD V3.3 *-* S8DA85_9LAMI)	34	30	10	11	17	21												-0.212448	-1.50211	-0.907503	-1.72391	-0.604857	-0.59461	-1.11906	-1.51146	-0.392409	-0.221799	0.302646	1	0.12368	0.389624	0.0676157	0.540984	1	1	0.156659	0.739799	1	0.989527
Solyc09g042290	Solyc09g042290.3	#N/A	23	20	1	10	11	8		-4.138										-0.212337	-4.13811	-0.947848	-1.33552	-1.41878	-3.19026	0.0832644	-1.12318	-1.20645	2.80259	-0.470936	1	0.0121895	0.455117	0.239469	0.203881	1	1	0.403893	0.336621	1	0.987933
Solyc11g020975	Solyc11g020975.1	Unknown protein	40	34	20	21	8	21				-2.128								-0.211677	-0.683646	-2.12805	-0.955307	-0.773686	1.4444	-0.181621	-0.743631	-0.562009	-0.271661	1.35436	1	0.519616	0.0419516	0.340555	0.434138	1	1	0.545236	0.630305	1	0.970759
Solyc04g008480	Solyc04g008480.2	Homeodomain-like protein (AHRD V3.3 *** A0A2U1MEU4_ARTAN)	7	6	8	9	14	19												-0.210988	0.500626	1.17565	0.304662	1.55784	-0.675028	-1.25317	0.51565	1.76882	-0.195964	0.382182	1	0.737403	0.343965	0.845792	0.133058	1	1	0.777648	0.117284	1	0.987933
Solyc11g069560	Solyc11g069560.2	glycosyltransferase family protein 2 (AHRD V3.3 *** AT5G60700.2)	6	5	4	21	9	20												-0.211021	-0.292022	0.785383	1.80102	1.90713	-1.07741	-0.106107	2.01204	2.11815	2.09304	1.12175	1	0.896619	0.68611	0.205273	0.15799	1	1	0.201797	0.146988	1	0.973938
Solyc04g024730	Solyc04g024730.1	Unknown protein	7	6	4	8	4	1												-0.208795	-0.497707	-0.671748	0.0775807	-2.57361	0.174041	2.65119	0.286376	-2.36482	0.575288	-1.90186	1	0.825548	1	0.973054	0.224171	1	1	0.91762	0.312851	1	0.973938
Solyc03g111860	Solyc03g111860.1	Glyoxal oxidase-related protein (AHRD V3.3 *** F2X8C7_CAPAN)	7	6	8	15	9	10												-0.20713	0.495751	0.610543	1.04024	0.652296	-0.114792	0.387949	1.24738	0.859427	0.544494	0.0417538	1	0.783358	0.746508	0.487796	0.68352	1	1	0.464694	0.620639	1	1
Solyc12g088500	Solyc12g088500.2	cyclin A3_5	30	26	25	15	23	17												-0.205558	0.0191507	-0.236808	-1.08337	-0.702022	0.255958	-0.38135	-0.877814	-0.496464	-1.10252	-0.465215	1	0.984332	0.796157	0.124813	0.321614	1	1	0.296216	0.556893	1	0.977101
Solyc11g006220	Solyc11g006220.2	Myosin family protein (AHRD V3.3 *** A0A2U1N6F7_ARTAN)	16	14	5	13	7	6												-0.205285	-1.3932	-1.02224	-0.397938	-1.31202	-0.370965	0.914085	-0.192653	-1.10674	0.995266	-0.289784	1	0.302113	0.474757	0.778029	0.300562	1	1	0.919939	0.441421	1	0.992976
Solyc11g005740	Solyc11g005740.2	RING/FYVE/PHD zinc finger superfamily protein (AHRD V3.3 *-* B3H578_ARATH)	7	6	1	2	1	4												-0.202756	-2.38818	-2.51874	-1.84013	-0.678982	0.130561	-1.16115	-1.63737	-0.476225	0.548049	1.83976	1	0.253732	1	0.363155	0.721734	1	1	0.496016	0.831605	1	0.973938
Solyc12g095950	Solyc12g095950.1	Unknown protein	6	5	12	5	1	1												-0.203382	1.42009	-2.25609	-0.233985	-2.30464	3.67618	2.07065	-0.0306027	-2.10125	-1.65407	-0.0485455	1	0.453612	0.38147	0.926269	0.320732	1	1	0.993526	0.41732	1	1
Solyc03g120060	Solyc03g120060.2	castasterone 26-hydroxylase	39	33	18	19	10	18												-0.200529	-0.777745	-1.78952	-1.09008	-0.938417	1.01178	-0.151659	-0.889546	-0.737888	-0.31233	0.851105	1	0.539456	0.143083	0.363731	0.42364	1	1	0.540685	0.586738	1	0.977101
Solyc04g009110	Solyc04g009110.1	Disease resistance protein (AHRD V3.3 *** A0A200PUC6_9MAGN)	37	32	25	20	23	24												-0.199479	-0.256242	-0.557307	-0.931427	-0.482743	0.301065	-0.448684	-0.731948	-0.283264	-0.675185	0.0745642	1	0.803712	0.58214	0.2795	0.593002	1	1	0.486945	0.796204	1	1
Solyc09g072640	Solyc09g072640.3	CRIB domain-containing protein RIC6 (AHRD V3.3 *** A0A2G2V9K8_CAPBA)	15	13	19	35	20	19												-0.197934	0.656253	0.572375	1.14994	0.459436	0.083878	0.690504	1.34787	0.657369	0.493687	-0.112939	1	0.477907	0.577925	0.136053	0.626799	1	1	0.106099	0.512234	1	0.997203
Solyc05g015370	Solyc05g015370.3	DNA-binding HORMA (AHRD V3.3 *-* A0A200QG98_9MAGN)	17	15	9	20	4	11												-0.196819	-0.64432	-1.98441	0.138297	-0.544502	1.34009	0.682799	0.335116	-0.347682	0.782616	1.43991	1	0.58733	0.122145	0.910819	0.62758	1	1	0.814741	0.79725	1	0.973793
Solyc06g007140	Solyc06g007140.4	Omega-3 fatty acid desaturase (AHRD V3.11 *** tr|A9LNM9|A9LNM9_SOLLC)	21	18	10	24	7	12												-0.19714	-0.761421	-1.41414	0.140944	-0.679421	0.652723	0.820365	0.338083	-0.482282	0.902365	0.734723	1	0.461318	0.183044	0.896972	0.484026	1	1	0.786918	0.677854	1	0.977101
Solyc06g050520	Solyc06g050520.3	dehydration responsive element binding protein 1	24	21	16	29	10	20												-0.195267	-0.329912	-1.1021	0.196399	-0.158881	0.772192	0.35528	0.391666	0.0363858	0.526311	0.943223	1	0.768322	0.293397	0.857912	0.887341	1	1	0.751135	0.978432	1	0.973938
Solyc12g094600	Solyc12g094600.3	cyclinB2_5	15	13	16	16	5	12												-0.195055	0.367976	-1.42982	0.0192049	-0.181239	1.7978	0.200444	0.214259	0.0138155	-0.348771	1.24858	1	0.800589	0.340777	0.990883	0.907646	1	1	0.912671	0.994442	1	0.973938
Solyc04g081630	Solyc04g081630.2	Heat shock protein 90 (AHRD V3.3 *-* A0A0A7LYT2_ALBBR)	9	8	12	18	14	9												-0.191939	0.690498	0.760978	0.937075	0.108332	-0.0704793	0.828744	1.12901	0.300271	0.246577	-0.652646	1	0.616056	0.600994	0.454717	0.949543	1	1	0.423174	0.862972	1	0.978342
Solyc06g036700	Solyc06g036700.3	Ribulose-1,5 bisphosphate carboxylase/oxygenase large subunit N-methyltransferase, chloroplastic (AHRD V3.3 *-* A0A1J3FS42_NOCCA)	7	6	3	2	3	0												-0.191786	-0.931904	-1.03045	-1.86696	-3.51922	0.0985479	1.65226	-1.67518	-3.32743	-0.935057	-2.48877	1	0.680701	1	0.400413	0.0859737	1	1	0.526635	0.136098	1	0.973793
Solyc11g045410	Solyc11g045410.1	CC-NBS-LRR type resistance-like protein (AHRD V3.3 *-* E3W9R6_CAPCH)	8	7	6	12	7	8												-0.191782	-0.129321	0.0440665	0.502072	0.102344	-0.173388	0.399728	0.693854	0.294126	0.631393	0.0582776	1	0.948326	0.98435	0.764304	0.958144	1	1	0.724371	0.882915	1	1
Solyc05g006360	Solyc05g006360.2	Metalloendoproteinase 1 (AHRD V3.11 *** tr|A0A1J3CBL8|A0A1J3CBL8_NOCCA)	7	6	6	4	3	7												-0.191406	0.129226	-1.04083	-0.941007	0.116795	1.17006	-1.0578	-0.749602	0.308201	-1.07023	1.15762	1	0.962256	1	0.711995	0.966139	1	1	0.816484	0.91494	1	0.979127
Solyc06g009280	Solyc06g009280.1	ABC transporter B family member (AHRD V3.3 *** A0A2K3NLX3_TRIPR)	25	22	16	16	18	10												-0.189602	-0.353128	-0.448509	-0.729053	-1.23353	0.0953816	0.504478	-0.539452	-1.04393	-0.375925	-0.785022	1	0.826916	0.796157	0.617256	0.35609	1	1	0.772402	0.48914	1	0.977918
Solyc11g072900	Solyc11g072900.1	BTB/POZ domain-containing protein (AHRD V3.3 *** A0A2G2YGG9_CAPAN)	20	18	5	17	5	16												-0.189916	-1.76506	-1.94675	-0.340369	-0.231441	0.181694	-0.108928	-0.150453	-0.0415249	1.42469	1.71531	1	0.173721	0.150043	0.808937	0.86805	1	1	0.936258	0.980541	1	0.946874
Solyc04g077410	Solyc04g077410.4	#N/A	7	6	11	15	2	2												-0.189177	1.04321	-1.55841	1.09538	-1.63519	2.60163	2.73057	1.28455	-1.44602	0.0521631	-0.0767819	1	0.58906	1	0.563601	0.461729	1	1	0.556198	0.56524	1	1
Solyc08g080230	Solyc08g080230.1	Unknown protein	23	20	12	12	14	16												-0.187624	-0.626671	-0.547941	-1.01981	-0.386057	-0.07873	-0.633749	-0.832183	-0.198433	-0.393136	0.161883	1	0.543808	0.62671	0.284181	0.701473	1	1	0.47213	0.872126	1	0.996901
Solyc03g114910	Solyc03g114910.4	COBRA-like protein (AHRD V3.11 *** tr|K4BKZ3|K4BKZ3_SOLLC)	9	8	16	19	22	28												-0.187192	1.12519	1.37829	1.00312	1.72205	-0.253106	-0.718929	1.19031	1.90924	-0.122065	0.343757	1	0.309088	0.205396	0.373819	0.0686003	1	1	0.346158	0.0594656	1	0.987933
Solyc08g068510	Solyc08g068510.2	F-box protein (AHRD V3.3 *** A0A1J3E713_NOCCA)	19	17	29	7	20	8												-0.186942	0.883638	0.187909	-1.524	-1.16702	0.69573	-0.356987	-1.33706	-0.980074	-2.40764	-1.35492	1	0.450392	0.90918	0.231791	0.35104	1	1	0.369723	0.490316	0.94605	0.973793
Solyc04g014770	Solyc04g014770.1	Unknown protein	37	33	14	27	25	22												-0.185624	-1.14252	-0.463637	-0.578909	-0.673703	-0.678879	0.0947933	-0.393285	-0.488078	0.563606	-0.210066	1	0.37107	0.770137	0.674398	0.603387	1	1	0.826745	0.747089	1	0.996625
Solyc11g065720	Solyc11g065720.2	ABC transporter (AHRD V3.3 *-* A0A200Q3R5_9MAGN)	15	13	6	9	8	3												-0.18635	-1.00236	-0.71614	-0.869964	-2.21119	-0.286223	1.34122	-0.683614	-2.02484	0.132398	-1.49505	1	0.543381	0.698375	0.589346	0.170474	1	1	0.740082	0.255389	1	0.973938
Solyc03g119500	Solyc03g119500.1	F-box domain, Leucine-rich repeat domain, L domain-like protein (AHRD V3.3 *** A0A2U1LBL4_ARTAN)	25	22	39	12	17	8												-0.185251	0.924245	-0.386881	-1.15091	-1.53305	1.31113	0.382141	-0.965656	-1.3478	-2.07515	-1.14617	1	0.151946	0.693348	0.152719	0.0665917	1	1	0.30884	0.145083	0.440227	0.967636
Solyc12g006820	Solyc12g006820.1	3-ketoacyl-CoA synthase (AHRD V3.3 *** A0A1U8E9S6_CAPAN)	9	8	7	5	4	5												-0.184847	-0.0517814	-1.05819	-0.967735	-0.7342	1.0064	-0.233535	-0.782888	-0.549353	-0.915954	0.323986	1	0.980069	0.581822	0.571625	0.664306	1	1	0.719225	0.782012	1	0.994989
Solyc06g075280	Solyc06g075280.3	vicilin-like seed storage protein isoform .1	42	37	19	39	26	15					-1.369							-0.182827	-0.853894	-0.542543	-0.214899	-1.3692	-0.311351	1.1543	-0.0320722	-1.18637	0.638995	-0.826653	1	0.2287	0.490587	0.788178	0.0429412	1	1	0.976996	0.112359	1	0.973793
Solyc10g076515	Solyc10g076515.1	Unknown protein	8	7	4	19	4	10												-0.183261	-0.723057	-0.878521	1.17132	0.459202	0.155464	0.712123	1.35459	0.642463	1.89438	1.33772	1	0.707692	0.667946	0.412686	0.782812	1	1	0.399475	0.719521	1	0.973938
Solyc09g089810	Solyc09g089810.1	2-oxoglutarate (2OG) and Fe(II)-dependent oxygenase superfamily protein (AHRD V3.3 *** A0A2U1NTU8_ARTAN)	7	6	4	3	2	4												-0.179699	-0.446751	-1.63664	-1.29328	-0.664771	1.18989	-0.628505	-1.11358	-0.485072	-0.846525	0.971873	1	0.832029	1	0.504134	0.727209	1	1	0.639927	0.827559	1	0.984001
Solyc05g150124	Solyc05g150124.1	#N/A	2	2	0	1	1	2												-0.178639	-1.74041	-0.909175	-1.15249	-0.080728	-0.831232	-1.07176	-0.973847	0.0979105	0.587921	0.828447	1	1	1	1	1	1	1	1	1	1	1
Solyc04g014970	Solyc04g014970.2	Unknown protein	24	21	16	19	5	21				-2.087								-0.176938	-0.306748	-2.08745	-0.433575	-0.0602079	1.7807	-0.373367	-0.256637	0.11673	-0.126827	2.02724	1	0.763568	0.0461399	0.642526	0.955716	1	1	0.839258	0.918637	1	0.707113
Solyc12g007220	Solyc12g007220.3	Protein NRT1/ PTR FAMILY 1.1	7	6	4	7	8	5												-0.173842	-0.475306	0.445347	-0.0166918	-0.298922	-0.920654	0.28223	0.15715	-0.12508	0.458615	-0.744269	1	0.822687	0.83342	0.994519	0.883633	1	1	0.952691	0.959934	1	0.984001
Solyc12g036920	Solyc12g036920.1	Unknown protein	20	18	23	16	21	12												-0.173522	0.47704	0.177841	-0.443238	-0.652783	0.299199	0.209545	-0.269715	-0.47926	-0.920278	-0.830624	1	0.612947	0.882921	0.664997	0.500887	1	1	0.84431	0.677383	1	0.973938
Solyc06g010250	Solyc06g010250.3	High-affinity nitrate transporter 2.2 (AHRD V3.3 *** NRT22_ORYSJ)	9	8	10	16	14	9												-0.171719	0.422593	0.799084	0.766028	0.121336	-0.376491	0.644692	0.937747	0.293055	0.343435	-0.677748	1	0.772834	0.55869	0.53884	0.94066	1	1	0.510039	0.860789	1	0.977918
Solyc04g050370	Solyc04g050370.1	60S ribosomal protein L12 (AHRD V3.3 *** A0A2I4EJH6_9ROSI)	32	29	20	19	23	24												-0.171202	-0.450227	-0.330707	-0.89619	-0.336291	-0.11952	-0.559899	-0.724989	-0.16509	-0.445963	-0.00558418	1	0.688711	0.796157	0.373817	0.756462	1	1	0.555254	0.899565	1	1
Solyc09g072630	Solyc09g072630.3	Leucine-rich repeat receptor-like protein kinase (AHRD V3.3 *-* A0A2R6RNV3_ACTCH)	19	17	9	11	9	12												-0.171402	-0.800763	-0.922935	-0.902709	-0.558579	0.122172	-0.34413	-0.731307	-0.387177	-0.101946	0.364356	1	0.476848	0.431746	0.397017	0.60425	1	1	0.575745	0.761889	1	0.988405
Solyc11g012660	Solyc11g012660.2	Microtubule-associated protein 70 (AHRD V3.3 *** A0A200RBU6_9MAGN)	6	6	10	17	3	19												-0.168971	0.785112	-0.903003	1.1669	1.59523	1.68811	-0.428334	1.33587	1.7642	0.381785	2.49823	1	0.770272	0.778504	0.638628	0.474262	1	1	0.644629	0.461622	1	0.973793
Solyc08g013805	Solyc08g013805.2	F-box protein SKIP19-like (AHRD V3.3 *** A0A2I4GUY1_9ROSI)	8	7	10	16	5	5												-0.168195	0.600264	-0.505413	0.918048	-0.542853	1.10568	1.4609	1.08624	-0.374658	0.317785	-0.0374397	1	0.708376	0.803728	0.517592	0.752832	1	1	0.502542	0.853636	1	1
Solyc07g062960	Solyc07g062960.1	pre-mRNA-splicing factor CWC22 homolog (AHRD V3.3 *** XP_022941070.1)	7	6	9	7	6	4												-0.164519	0.750004	-0.000263718	-0.0049814	-0.667468	0.750267	0.662486	0.159538	-0.502948	-0.754985	-0.667204	1	0.684019	1	0.998791	0.741059	1	1	0.954354	0.829758	1	0.987933
Solyc07g066160	Solyc07g066160.1	Zinc finger, C2H2-like protein (AHRD V3.3 *** A0A2U1L2J3_ARTAN)	27	24	21	37	20	25												-0.164778	-0.0665461	-0.28458	0.370603	0.000224428	0.218033	0.370378	0.535381	0.165003	0.437149	0.284804	1	0.946762	0.779479	0.640781	1	1	1	0.544259	0.869387	1	0.987933
Solyc04g078975	Solyc04g078975.1	#N/A	11	10	8	13	5	8												-0.163831	-0.158368	-0.979057	0.142054	-0.364819	0.820689	0.506873	0.305885	-0.200988	0.300422	0.614238	1	0.919959	0.52391	0.922941	0.796561	1	1	0.862907	0.905229	1	0.986686
Solyc12g009720	Solyc12g009720.3	#N/A	33	30	12	26	26	20												-0.159309	-1.19665	-0.266126	-0.48508	-0.627055	-0.930523	0.141975	-0.325771	-0.467747	0.71157	-0.360929	1	0.242204	0.841431	0.660038	0.543503	1	1	0.82113	0.697561	1	0.987933
Solyc03g093930	Solyc03g093930.4	MYB transcription factor (AHRD V3.11 *** tr|Q2LME3|Q2LME3_MALDO)	5	5	4	2	2	0												-0.15775	-0.0964978	-1.17129	-1.48015	-3.20451	1.07479	1.72436	-1.3224	-3.04676	-1.38365	-2.03322	1	1	1	1	0.343994	1	1	1	1	1	0.977918
Solyc10g007420	Solyc10g007420.4	TPR repeat-containing thioredoxin TTL2 (AHRD V3.3 *** A0A2G2VCL7_CAPBA)	23	20	10	11	6	13												-0.157972	-0.844061	-1.72873	-1.14196	-0.661338	0.884668	-0.480622	-0.983988	-0.503366	-0.297899	1.06739	1	0.45615	0.139213	0.282651	0.541259	1	1	0.435943	0.690605	1	0.973938
Solyc05g014740	Solyc05g014740.1	#N/A	18	16	13	30	17	25												-0.156972	-0.178956	0.0719892	0.68391	0.602032	-0.250945	0.0818782	0.840883	0.759005	0.862866	0.530043	1	0.889019	0.960527	0.476532	0.528365	1	1	0.432958	0.453741	1	0.977918
Solyc09g005970	Solyc09g005970.1	ABC transporter G family member (AHRD V3.3 *** A0A2K3PJ14_TRIPR)	10	9	4	5	6	13												-0.157296	-1.10827	-0.524342	-1.12087	0.515477	-0.583933	-1.63635	-0.963576	0.672772	-0.0125971	1.03982	1	0.60854	0.834872	0.591247	0.79867	1	1	0.712808	0.75731	1	0.977918
Solyc06g071610	Solyc06g071610.3	NAD(P)-binding Rossmann-fold superfamily protein (AHRD V3.3 *** A0A2U1Q346_ARTAN)	8	7	6	8	5	7												-0.156303	-0.0769613	-0.520054	-0.0260003	-0.0439442	0.443093	0.0179439	0.130303	0.112359	0.050961	0.47611	1	0.970335	0.808603	0.990522	0.982129	1	1	0.959087	0.960805	1	0.989529
Solyc11g017220	Solyc11g017220.1	SNW domain-containing protein.1	6	5	2	1	1	3												-0.156309	-1.15788	-2.22368	-2.46699	-0.78566	1.0658	-1.68133	-2.31068	-0.629352	-1.30911	1.43802	1	1	1	1	0.790196	1	1	1	1	1	0.980979
Solyc06g062720	Solyc06g062720.2	RNA-binding (RRM/RBD/RNP motifs) family protein (AHRD V3.3 *-* B4FMA8_MAIZE)	21	19	9	17	12	16												-0.153932	-0.924847	-0.733371	-0.385455	-0.29839	-0.191475	-0.0870648	-0.231523	-0.144458	0.539392	0.434981	1	0.389809	0.526765	0.730104	0.786544	1	1	0.875047	0.913722	1	0.987545
Solyc04g050390	Solyc04g050390.3	60S ribosomal protein L12 (AHRD V3.3 *** Q6RJY1_CAPAN)	20	18	5	9	9	8												-0.152564	-1.71928	-1.02192	-1.25005	-1.20013	-0.697356	-0.0499179	-1.09748	-1.04757	0.469231	-0.178207	1	0.131239	0.37385	0.231381	0.245249	1	1	0.369695	0.365355	1	0.997203
Solyc06g071640	Solyc06g071640.3	Tryptophan aminotransferase-related protein 2 (AHRD V3.3 *** A0A2G3C9P7_CAPCH)	27	24	5	24	7	16												-0.152362	-2.15875	-1.83143	-0.256178	-0.627527	-0.327317	0.37135	-0.103815	-0.475165	1.90257	1.20391	1	0.0513979	0.0932059	0.826145	0.539623	1	1	0.947094	0.690908	1	0.973793
Solyc08g021940	Solyc08g021940.3	Calcium-dependent lipid-binding (CaLB domain) family protein (AHRD V3.11 *-* tr|A0A2U1MY23|A0A2U1MY23_ARTAN)	27	24	32	26	24	27												-0.152492	0.567938	-0.0322811	-0.134318	0.125737	0.600219	-0.260055	0.0181737	0.278229	-0.702256	0.158019	1	0.491657	0.978753	0.895666	0.900009	1	1	0.989672	0.784716	1	0.994365
Solyc09g008145	Solyc09g008145.1	Unknown protein	11	10	7	5	10	11												-0.151983	-0.370235	-0.0487579	-1.19959	0.117592	-0.321477	-1.31718	-1.0476	0.269575	-0.829352	0.16635	1	0.822342	0.979546	0.416138	0.94334	1	1	0.555542	0.873198	1	0.997203
Solyc04g055060	Solyc04g055060.3	serine/threonine-protein phosphatase 7 long form homolog (AHRD V3.3 *-* XP_019066952.1)	9	8	1	5	2	7												-0.149607	-2.74926	-2.00189	-0.901438	-0.222475	-0.747369	-0.678963	-0.751831	-0.0728676	1.84782	1.77942	1	0.210184	1	0.664159	0.920712	1	1	0.773061	0.977463	1	0.973938
Solyc05g055410	Solyc05g055410.3	Glucomannan 4-beta-mannosyltransferase 9 (AHRD V3.3 *** A0A2G3B0Z3_CAPCH)	13	12	2	9	8	4												-0.149082	-2.42402	-0.568647	-0.621926	-1.61018	-1.85538	0.988255	-0.472844	-1.4611	1.8021	-1.04153	1	0.15139	0.734793	0.673123	0.25652	1	1	0.801978	0.353487	1	0.977101
Solyc11g069240	Solyc11g069240.2	Protein indeterminate-domain 2 (AHRD V3.3 *** A0A2G3BBG6_CAPCH)	12	11	7	7	7	11												-0.148731	-0.49035	-0.674852	-0.840014	-0.0245999	0.184502	-0.815414	-0.691282	0.124131	-0.349664	0.650252	1	0.78404	0.720589	0.610083	0.989297	1	1	0.740082	0.952197	1	0.987106
Solyc06g005690	Solyc06g005690.3	Pentatricopeptide repeat-containing protein (AHRD V3.3 *** A0A2G2WHX5_CAPBA)	8	7	8	15	5	7												-0.148181	0.324059	-0.43994	0.846748	-0.0297905	0.763999	0.876539	0.99493	0.118391	0.522689	0.41015	1	0.853951	0.829111	0.552623	0.987068	1	1	0.545028	0.955427	1	0.990361
Solyc03g111997	Solyc03g111997.1	Cytochrome P450 (AHRD V3.3 *** A0A2U1PEB2_ARTAN)	9	8	8	6	10	16												-0.146979	0.142743	0.367338	-0.686243	0.98419	-0.224595	-1.67043	-0.539264	1.13117	-0.828986	0.616852	1	0.946762	0.868863	0.731896	0.542573	1	1	0.832629	0.516238	1	0.987933
Solyc07g014600	Solyc07g014600.2	DNA-directed RNA polymerase subunit beta (AHRD V3.3 *-* AT3G16200.1)	49	43	23	16	12	21												-0.144898	-0.759485	-1.78116	-1.68405	-1.04871	1.02168	-0.635339	-1.53915	-0.903808	-0.92456	0.732458	1	0.454331	0.068584	0.0671069	0.258052	1	1	0.132298	0.383377	1	0.977101
Solyc10g081950	Solyc10g081950.3	Unknown protein	7	6	25	55	12	23												-0.145093	2.23934	1.02719	2.8265	1.91003	1.21215	0.916471	2.9716	2.05513	0.587163	0.882843	1	0.189939	0.64981	0.0835729	0.267268	1	1	0.090999	0.266743	1	0.979127
Solyc06g071400	Solyc06g071400.3	Bidirectional sugar transporter SWEET (AHRD V3.3 *** Q70ET6_SOLLC)	31	28	21	33	19	25												-0.14169	-0.259228	-0.537264	0.00608676	-0.179536	0.278036	0.185623	0.147777	-0.0378461	0.265315	0.357728	1	0.781267	0.559336	0.995476	0.841217	1	1	0.899903	0.972978	1	0.986686
Solyc04g079530	Solyc04g079530.3	Major facilitator superfamily protein (AHRD V3.3 *** A0A2U1PWN6_ARTAN)	8	7	3	3	5	3												-0.139071	-1.05323	-0.428631	-1.44884	-1.25212	-0.624599	-0.196712	-1.30976	-1.11305	-0.395606	-0.823492	1	0.586118	1	0.435261	0.489024	1	1	0.554263	0.587077	1	0.986659
Solyc06g066680	Solyc06g066680.3	Mitochondrial carrier protein (AHRD V3.3 *** A0A200PP03_9MAGN)	11	10	14	22	8	41												-0.138359	0.630264	-0.265686	0.838268	2.04538	0.89595	-1.20711	0.976626	2.18374	0.208004	2.31107	1	0.725146	0.907346	0.616218	0.121529	1	1	0.612424	0.121269	1	0.862383
Solyc06g150109	Solyc06g150109.1	MADS-box transcription factor (AHRD V3.3 *** Q1EMR8_PLAMJ)	17	15	2	13	7	1					-3.821							-0.137485	-2.73219	-1.15436	-0.414064	-3.82103	-1.57783	3.40697	-0.276579	-3.68355	2.31813	-2.66667	1	0.138646	0.525596	0.821805	0.0424665	1	1	0.908257	0.0666918	1	0.956242
Solyc06g084825	Solyc06g084825.1	Cytochrome P450 (AHRD V3.3 *-* A0A200PMQ1_9MAGN)	14	13	8	11	8	11												-0.13636	-0.559778	-0.765453	-0.474214	-0.267807	0.205676	-0.206407	-0.337854	-0.131447	0.085564	0.497647	1	0.72264	0.643178	0.758417	0.863986	1	1	0.865894	0.944595	1	0.987933
Solyc04g016335	Solyc04g016335.1	40S ribosomal protein S4 (AHRD V3.3 *-* A0A2G2Z764_CAPAN)	28	26	11	10	15	11												-0.132796	-1.07994	-0.777379	-1.59519	-1.25693	-0.302562	-0.338258	-1.46239	-1.12413	-0.515245	-0.479549	1	0.346897	0.541385	0.145991	0.244905	1	1	0.240283	0.347997	1	0.987933
Solyc06g062750	Solyc06g062750.3	5'-nucleotidase SurE (AHRD V3.3 *** A0A1J3IMC7_NOCCA)	3	3	0	3	4	6												-0.13015	-2.27244	0.565308	-0.150638	1.00336	-2.83775	-1.154	-0.0204876	1.13351	2.12181	0.438049	1	0.405258	1	0.962815	0.68146	1	1	0.997128	0.674954	1	0.992925
Solyc11g008070	Solyc11g008070.1	Hyccin (AHRD V3.3 *** A0A2U1PKY1_ARTAN)	2	2	5	5	0	1												-0.129886	1.45411	-1.83598	1.04761	-0.92273	3.29009	1.97034	1.17749	-0.792844	-0.406501	0.913248	1	1	1	1	0.809909	1	1	1	1	1	0.990843
Solyc03g112430	Solyc03g112430.1	LOB domain-containing protein (AHRD V3.3 *** A0A2U1Q2L9_ARTAN)	8	7	2	8	6	5												-0.128535	-1.65743	-0.128678	-0.085961	-0.528581	-1.52876	0.44262	0.0425744	-0.400045	1.57147	-0.399903	1	0.465002	1	0.971687	0.806525	1	1	0.988952	0.871893	1	0.992286
Solyc04g007630	Solyc04g007630.2	Heavy metal-associated isoprenylated plant protein (AHRD V3.3 *** A0A2R6PB10_ACTCH)	20	18	19	27	17	21												-0.128597	0.228418	-0.0714114	0.36482	0.198522	0.29983	0.166298	0.493417	0.327119	0.136401	0.269933	1	0.839401	0.959043	0.718836	0.852116	1	1	0.673009	0.772673	1	0.989527
[truncated: 32,482 more rows]
