# Supplementary material for: Ethylene signaling is essential for mycorrhiza-induced resistance against chewing herbivores in tomato
Source: J Exp Bot. 2025 Feb 8;76(7):2005–21. doi: 10.1093/jxb/eraf053 (PMC12066123; doi:10.1093/jxb/eraf053)
Supplement: eraf053_suppl_Supplementary_Table_S5 [file eraf053_suppl_supplementary_table_s5.xlsx]

## Sheet: Table S5_Fm
Supplemental Table S5. RNA-seq Fm vs Nm DEGs		Read counts (without normalization)						logFC
gene id	protein	Nm	Fm	NmSe	FmSe	NmMs	FmMs	Fm-Nm	NmSe-Nm	FmSe-Fm	NmMs-Nm	FmMs-Fm	FmSe-Nm	FmMs-Nm	NmSe-NmMs	FmSe-FmMs	FmSe-NmSe	FmMs-NmMs
Solyc03g026280	C-repeat binding factor 1	48	405	246	219	143	221	3.058	2.62		1.657		2.054	2.309
Solyc09g066360	Ethylene Response Factor C.3	14	91	143	257	195	106	2.662	3.571	1.39	3.943		4.052	2.996
Solyc01g106690	DUF1005 domain-containing protein (AHRD V3.3 *** A0A1Q3BZI1_CEPFO)	6642	23791	4961	20795	5479	22335	1.853					1.529	1.877				2.006
Solyc10g074540	Protein EXORDIUM-like 3 (AHRD V3.3 *** A0A1U8DVK9_CAPAN)	2709	8854	1291	5052	1533	5063	1.714						1.031				1.703
Solyc05g006510	Hexosyltransferase (AHRD V3.11 *** tr|A0A2G3B8F1|A0A2G3B8F1_CAPCH)	1718	4797	5346	10053	5330	11497	1.427	1.87	0.992	1.73	1.375	2.419	2.802
Solyc01g106700	MADS-box transcription factor 23 (AHRD V3.3 *** A0A2G2Y5S9_CAPAN)	90	230	60	137	62	176	1.358						1.077
Solyc07g006370	cation/calcium exchanger.1	1234	3173	3067	5056	3324	5225	1.331	1.582		1.547	0.847	1.91	2.178
Solyc11g010790	UDP-glycosyltransferase 91.1	129	309	158	240	151	136	1.285				-1.079	0.812
Solyc01g086640	O-fucosyltransferase (AHRD V3.3 *** A0A2P5FQR3_TREOI)	560	1401	651	1336	680	1834	1.284					1.137	1.805				1.408
Solyc06g066020	auxin-regulated IAA36	84	205	238	217	229	268	1.27	1.758		1.578		1.267	1.776
Solyc02g089990	HTH-type transcriptional regulator (AHRD V3.3 *** A0A2P5FXV7_TREOI)	432	994	543	1198	481	1379	1.175					1.329	1.769				1.486
Solyc02g092930	R2R3MYB transcription factor 44	3550	7921	4296	8705	3782	9082	1.135	0.536				1.187	1.449				1.239
Solyc05g056200	Protein kinase domain (AHRD V3.3 *** A0A200QI14_9MAGN)	267	548	453	948	518	1100	1.056	1.08	0.716	1.111	1.119	1.772	2.175				1.064
Solyc04g078420	R2R3MYB transcription factor 70	10038	20901	21499	31164	20706	32346	1.026	1.364		1.153	0.743	1.506	1.769
Solyc12g088360	RING-type E3 ubiquitin transferase (AHRD V3.3 *-* A0A2I4H694_9ROSI)	384	763	984	991	741	939	0.963	1.615		1.077		1.271	1.376
Solyc06g068460	WRKY transcription factor 40	4578	8695	4583	8203	4383	6753	0.941					0.758	0.699
Solyc01g007980	Cysteine-rich receptor-like protein kinase 2 (AHRD V3.3 *** A0A2G2YVX5_CAPAN)	4778	8642	8141	12754	7983	10983	0.853	1.058		0.88		1.353	1.307
Solyc04g050990	F-box domain, Phloem protein 2-like protein (AHRD V3.3 *** A0A2U1PQ05_ARTAN)	505	895	686	910	737	861	0.815	0.726		0.66		0.761	0.876
Solyc04g081290	Cytokinin riboside 5'-monophosphate phosphoribohydrolase (AHRD V3.3 *** A0A2G2X1Q5_CAPBA)	3824	6531	8152	10758	8516	9057	0.781	1.385	0.642	1.309	0.586	1.423	1.367
Solyc01g095510	Mitochondrial carrier protein MT.1	626	1055	1033	1671	1141	1738	0.761	1.029	0.59	0.991	0.838	1.351	1.598
Solyc09g008060	#N/A	2394	4110	3783	5185	4147	4326	0.755	0.932		0.905		1.006	0.944
Solyc04g072900	dehydration-responsive element binding protein 3	8345	13676	16653	21573	17021	21363	0.717	1.29	0.575	1.163	0.749	1.292	1.465
Solyc01g100010	F-box domain, Phloem protein 2-like protein (AHRD V3.3 *** A0A2U1MNC1_ARTAN)	1961	3066	2306	3508	2474	3368	0.645	0.531		0.466		0.754	0.891
Solyc06g051930	Pyruvate kinase (AHRD V3.3 *** A0A1S5VK12_DIOKA)	4350	6523	5320	7465	5583	6289	0.583	0.581		0.515		0.682	0.648
Solyc10g085920	UDP-glucuronic acid decarboxylase.1	826	1213	1160	1902	1043	1814	0.549	0.77	0.571	0.472	0.692	1.12	1.241				0.769
Solyc07g005120	Calcineurin-like metallo-phosphoesterase superfamily protein (AHRD V3.3 *** A0A2K3NDQ0_TRIPR)	1984	2812	2150	3116	2433	2776	0.514	0.412		0.461		0.578	0.611
Solyc10g083210	B3 domain-containing protein (AHRD V3.3 *** A0A2G3BGS5_CAPCH)	1414	1997	3440	4545	3452	4211	0.511	1.59	1.099	1.451	1.183	1.609	1.694
Solyc03g122300	DUF1677 family protein (DUF1677) (AHRD V3.3 *** Q9SK23_ARATH)	4066	5694	5022	6818	5133	6244	0.488	0.597		0.483		0.663	0.736
Solyc03g007740	Reticulon-like protein (AHRD V3.3 *** A0A2G3CWR7_CAPCH)	9962	13567	11668	16268	12590	14109	0.456	0.536		0.492		0.631	0.62
Solyc02g093880	transcription factor GTE8 (AHRD V3.3 *** A0A2G3ACN9_CAPAN)	4630	5917	3691	5145	4030	4791	0.351		-0.291
Solyc08g008510	plant UBX domain-containing protein 10-like (AHRD V3.3 *** A0A1S4APS1_TOBAC)	2834	3609	3575	4413	3973	4090	0.343	0.617		0.627	0.292	0.549	0.634
Solyc06g007640	FRIGIDA-like protein (AHRD V3.3 *** A0A2G3C4G8_CAPCH)	8840	10308	8119	11266	9027	9626	0.227	0.169		0.181		0.269	0.241
Solyc02g062600	GAMMA carbonic anhydrase (AHRD V3.3 *** G5DWW7_SILLA)	6026	5031	4815	5757	5432	5024	-0.258
Solyc04g081090	V-type proton ATPase proteolipid subunit (AHRD V3.3 *** A0A2G3AAA7_CAPAN)	13176	11010	10489	12502	11925	11449	-0.258				0.169	-0.16
Solyc09g091820	putative type 1 membrane protein Chr3:8726241-8729023 FORWARD LENGTH=364 201606 (AHRD V3.11 *** AT3G24160.1)	26420	21641	22334	26643	24456	23519	-0.289		0.212		0.232
Solyc01g111370	Choline transporter-like protein (AHRD V3.3 *** A0A2U1NLL4_ARTAN)	3047	2371	2287	2779	2485	2391	-0.36					-0.22	-0.236
Solyc07g049570	3-oxoacyl-[acyl-carrier-protein] synthase (AHRD V3.3 *** A0A2G2WHD0_CAPBA)	1655	1256	1000	1279	1210	1173	-0.406	-0.452		-0.319		-0.471	-0.392
Solyc11g065620	Sulfite reductase (AHRD V3.3 *** H6WYS2_SOLLC)	25429	18642	15371	17957	19485	15346	-0.461	-0.443		-0.245		-0.605	-0.625				-0.38
Solyc04g049840	RNA binding (RRM/RBD/RNP motifs) family protein (AHRD V3.3 *-* Q9M1E4_ARATH)	1523	1064	769	1070	1065	813	-0.508	-0.682		-0.366		-0.596	-0.781
Solyc04g008050	Two-component response regulator (AHRD V3.3 *** A0A2G2WRM9_CAPBA)	3323	2230	1965	2313	2528	1977	-0.579	-0.469				-0.625	-0.641
Solyc06g076660	proliferating cell nuclear antigen	2042	1327	1371	1794	1671	1455	-0.615
Solyc04g072850	Beta-D-xylosidase (AHRD V3.11 *** tr|H1AC33|H1AC33_SOLLC)	5795	3715	5649	7627	6390	6193	-0.641		0.962		0.842
Solyc11g012670	Pentatricopeptide repeat-containing protein (AHRD V3.3 *** A0A2U1LWS3_ARTAN)	9870	6372	4663	4189	5412	4355	-0.655	-0.817	-0.705	-0.739	-0.431	-1.36	-1.086
Solyc11g006060	Rubisco accumulation factor 1, chloroplastic (AHRD V3.11 *** tr|A0A2G2VFE2|A0A2G2VFE2_CAPBA)	46141	29539	16086	17270	22664	16809	-0.663	-1.254	-0.872	-0.887	-0.699	-1.535	-1.362
Solyc11g007690	Pyruvate kinase (AHRD V3.3 *** A0A2G2Y675_CAPAN)	23792	14901	9252	11116	12574	7989	-0.665	-1.052	-0.539	-0.761	-0.784	-1.205	-1.449				-0.689
Solyc07g018300	Replication protein A 32 kDa subunit A (AHRD V3.3 *** A0A1J3JLU8_NOCCA)	643	386	420	568	505	421	-0.724						-0.483
Solyc05g010450	micronuclear linker histone polyprotein-like protein (AHRD V3.3 *-* AT3G25590.1)	949	569	1631	1508	1447	1203	-0.734	1.069	1.341	0.781	1.19	0.607	0.456
Solyc07g005020	DNA helicase (AHRD V3.3 *** A0A2G2Z086_CAPAN)	2167	1274	1311	1749	1711	1509	-0.761	-0.441
Solyc05g054430	DNA replication complex GINS protein PSF2 (AHRD V3.3 *** A0A1U8GTG0_CAPAN)	291	171	179	211	208	166	-0.762					-0.549	-0.691
Solyc06g076220	expansin18	1705	974	997	986	941	720	-0.805	-0.487		-0.697		-0.86	-1.131
Solyc03g119990	Alpha/beta-Hydrolases superfamily protein (AHRD V3.3 *** A0A2U1NI49_ARTAN)	484	272	198	247	269	180	-0.823	-0.993		-0.685		-1.049	-1.301
Solyc04g150161	#N/A	22018	12263	10158	12535	16594	15350	-0.841	-0.817				-0.909
Solyc08g060810	EIN3-binding F-box protein 2	25708	14142	27576	20511	32387	18250	-0.888
Solyc04g009900	#N/A	10045	5109	5823	4431	8202	4922	-0.971					-1.267	-0.914
Solyc07g053640	Arabinogalactan-protein (AHRD V3.3 *-* Q41256_NICAL)	3899	1681	1260	1490	1392	797	-1.198	-1.331		-1.288	-0.958	-1.472	-2.156
Solyc10g055390	Major facilitator superfamily protein (AHRD V3.3 *** Q9SW40_ARATH)	1547	569	547	626	883	438	-1.408	-1.145				-1.348	-1.665
Solyc05g007830	expansin12	15289	4723	10472	6529	12749	3032	-1.672					-1.303	-2.191				-2.114
