# Supplementary material for: Ethylene signaling is essential for mycorrhiza-induced resistance against chewing herbivores in tomato
Source: J Exp Bot. 2025 Feb 8;76(7):2005–21. doi: 10.1093/jxb/eraf053 (PMC12066123; doi:10.1093/jxb/eraf053)
Supplement: eraf053_suppl_Supplementary_Table_S6-S8 [file eraf053_suppl_supplementary_table_s6-s8.xlsx]

## Sheet: Table S6_JA
Supplemental Table S6. RNA-Seq JA pahtway		Read counts (without normalization)						logFC
gene id	protein	Nm	Fm	NmSe	FmSe	NmMs	FmMs	Fm-Nm	NmSe-Nm	FmSe-Fm	NmMs-Nm	FmMs-Fm	FmSe-Nm	FmMs-Nm	NmSe-NmMs	FmSe-FmMs	FmSe-NmSe	FmMs-NmMs
Solyc06g007130	1 omega-3 fatty acid desaturase -3	1796	1269	653	869	661	727		-1.146	-0.649	-1.267	-0.697	-1.129	-1.177
Solyc02g077110	Phospholipase A1-II 1 (AHRD V3.11 *** tr|A0A2G3AN96|A0A2G3AN96_CAPAN)	3705	2720	4751	2595	3450	2684
Solyc02g077420	Phospholipase A1-II.1	9860	11082	35295	40541	32049	39172		2.074	1.811	1.858	1.943	1.946	2.079
Solyc02g077430	Phospholipase A1-II 1 (AHRD V3.11 *** tr|A0A2G3D5J3|A0A2G3D5J3_CAPCH)	6926	6811	23367	28518	18990	24438		2.009	2.008	1.653	1.96	1.978	1.929
Solyc08g014000	lipoxygenase A	330	178	23735	24311	14183	19755		6.431	7.027	5.622	6.917	6.122	6.012
Solyc01g099190	lipoxygenase B	0	1	1	2	3	3
Solyc01g006540	lipoxygenase C	806	1641	722	1074	816	1011
Solyc03g122340	lipoxygenase D	18722	22282	84184	100378	74315	97879		2.43	2.112	2.092	2.228	2.335	2.451
Solyc05g014790	Lipoxygenase (AHRD V3.3 *** K4BYJ7_SOLLC)	4287	3738	7754	10928	7436	9931		1.132	1.495	0.961	1.523	1.302	1.329
Solyc04g079730	allene oxide synthase	3015	3496	24502	23258	16822	19399		3.268	2.687	2.525	2.555	2.831	2.699
Solyc11g069800	Allene oxide synthase, chloroplastic (AHRD V3.3 *** A0A2G2YI94_CAPAN)	5943	6901	10222	13274	10944	12607		1.053	0.88	1.049	0.976	1.08	1.176
Solyc10g007960	cytochrome P450 CYP74C3	0	0	13	64	2	140
Solyc02g085730	allene oxide cyclase	20933	26060	87512	86059	78669	94006		2.328	1.663	2.027	1.954	1.945	2.235
Solyc10g086220	12-oxophytodienoate reductase	6850	7060	3240	5233	3783	3805		-0.756		-0.658	-0.772		-0.695
Solyc01g103390	12-oxophytodienoate reductase 2	235	195	161	202	151	155
Solyc07g007870	12-oxophytodienoate reductase 3	17208	20701	75196	83650	75113	86306		2.378	1.948	2.222	2.162	2.176	2.391
Solyc11g013170	Aminotransferase (AHRD V3.3 *** A0A200QIS8_9MAGN)	10943	11855	17998	22743	20487	22536		0.98	0.865	1.035	1.041	0.96	1.136
Solyc11g032220	12-oxophytodienoate reductase (AHRD V3.3 *** A0A2K3LPH4_TRIPR)	28	43	3	14	8	3					-3.737		-3.037
Solyc08g078390	#N/A	17448	19685	54571	59621	54479	66690		1.911	1.533	1.769	1.857	1.692	2.017
Solyc10g009600	Auxin-responsive GH3 family protein (AHRD V3.3 *** A0A2U1NZC8_ARTAN)	0	0	0	1	0	0
Solyc10g011660	Auxin-responsive GH3 family protein (AHRD V3.3 *** A0A2U1NZC8_ARTAN)	19089	21664	37515	37341	38424	43804		1.275		1.111	1.094	0.865	1.28
Solyc05g052620	#N/A	3673	3625	2013	3321	2637	2646		-0.551
Solyc07g042170	Jasmonate ZIM-domain protein 3 (AHRD V3.3 *** B3Y563_TOBAC)	20626	28321	54467	52535	51054	51499		1.659	0.824	1.391	0.968	1.242	1.386
Solyc12g009220	jasmonate ZIM-domain protein 1	2795	4376	22849	23033	19098	19259		3.24	2.347	2.835	2.25	2.908	2.812
Solyc03g122190	Protein TIFY 10A (AHRD V3.3 *** A0A2G2WQ40_CAPBA)	12763	22819	51667	59862	52566	54295		2.232	1.317	2.085	1.359	2.074	2.115
Solyc12g049400	Tify (AHRD V3.3 *** A0A200Q172_9MAGN)	1198	2117	12282	16127	11577	14555		3.568	2.882	3.354	2.895	3.636	3.649
Solyc03g118540	Jasmonate ZIM domain protein e (AHRD V3.3 *-* I3WTA3_NICAT)	367	457	616	777	716	977		1.014	0.701	1.089	1.204	0.991	1.495
Solyc01g005440	Jasmonate ZIM-domain protein 2 (AHRD V3.3 *** B3Y562_TOBAC)	30134	39242	91887	113507	98170	103536		1.869	1.464	1.826	1.512	1.818	1.866
Solyc11g011030	Pto-responsive gene 1	4802	7931	39423	45349	36283	42269		3.267	2.447	3.003	2.532	3.111	3.197
Solyc06g068930	Jasmonate ZIM domain protein g (AHRD V3.3 *** I3WTA5_NICAT)	0	0	1	0	0	0
Solyc08g036640	Jasmonate ZIM domain protein f (AHRD V3.3 *** I3WTA4_NICAT)	263	538	3896	4723	3578	3196		4.041	3.078	3.767	2.69	3.951	3.562
Solyc08g036620	#N/A	132	192	1977	1629	1172	1416		4.126	3.05	3.179	2.959	3.504	3.414
Solyc08g036660	Jasmonate ZIM domain protein f (AHRD V3.11 *** tr|I3WTA4|I3WTA4_NICAT)	142	235	2541	3260	2625	2306		4.337	3.742	4.228	3.42	4.333	4.011
Solyc08g076930	jasmonic acid 3	12656	17647	25514	34626	28919	28654		1.243	0.892	1.279	0.819	1.31	1.237
Solyc08g005050	transcription factor MYC2 (AHRD V3.3 *-* R4S7B4_NICAT)	5854	6578	7122	7242	6745	6503		0.543
Solyc08g074630	Polyphenol oxidase (AHRD V3.3 *** O49912_TOBAC)	1594	2514	364283	315961	184197	190013		8.032	6.965	6.98	6.362	7.593	6.99
Solyc08g074620	Polyphenol oxidase (AHRD V3.3 *** J7ES67_NICBE)	27356	21343	49113	52029	61731	52515					1.429
Solyc08g074680	partialpolyphenol oxidase A	0	0	79	46	67	69		7.382	6.342	7.148	7.073	6.336	7.067
Solyc03g098790	cathepsin D inhibitor protein	858	4100	691485	784761	509396	560038		9.881	7.568	9.326	7.231	9.777	9.441
Solyc09g008670	threonine deaminase	4025	7651	561799	704456	434360	649389		7.373	6.485	6.886	6.535	7.367	7.417
Solyc12g010020	Leucine aminopeptidase A1	1831	4857	152678	233763	181185	172284		6.59	5.553	6.742	5.272	6.891	6.611
Solyc01g091160	arginase 1	851	891	1113	1301	1167	1316		0.681	0.469	0.628	0.678	0.551	0.76
Solyc01g091170	ARGINASE 2	4778	11174	198825	245792	222038	226652		5.602	4.414	5.649	4.47	5.572	5.628
Solyc09g084470	Proteinase inhibitor.1	619	1098	165817	195969	102415	105964		8.33	7.446	7.533	6.716	8.277	7.547
Solyc03g020080	Proteinase inhibitor type-2 (AHRD V3.3 *** A0A2G2XU31_CAPAN)	1	2	2212	3301	1582	3991		11.249	10.611	10.664	11.086	11.503	11.979
Solyc09g091540	S-adenosyl-L-methionine-dependent methyltransferases superfamily protein (AHRD V3.11 *** tr|A0A2U1L2R0|A0A2U1L2R0_ARTAN)	14	19	3928	5492	3378	5826		8.335	8.133	8.034	8.374	8.521	8.762

## Sheet: Table S7_ET
Supplemental Table S7. RNA-Seq ET pathway		Read counts (without normalization)						logFC
gene id	protein	Nm	Fm	NmSe	FmSe	NmMs	FmMs	Fm-Nm	NmSe-Nm	FmSe-Fm	NmMs-Nm	FmMs-Fm	FmSe-Nm	FmMs-Nm	NmSe-NmMs	FmSe-FmMs	FmSe-NmSe	FmMs-NmMs
Solyc01g101060	S-adenosyl-L-methionine synthetase	68500	72608	111154	150591	118379	138531		0.97	0.983	0.922	1.04	1.054	1.112
Solyc12g099000	S-adenosylmethionine synthase (AHRD V3.3 *** A0A2G2VJM2_CAPBA)	78428	80557	224798	255140	252970	254900		1.749	1.581	1.744	1.774	1.558	1.75
Solyc10g083970	S-adenosylmethionine synthase (AHRD V3.3 *** A0A1U8EAC9_CAPAN)	43391	44912	61869	71143	65458	73117		0.78	0.583	0.677	0.8	0.61	0.827
Solyc08g081550	1-aminocyclopropane-1-carboxylate synthase (AHRD V3.3 *** B2NIX1_CAPCH)	2152	2100	5002	3905	3761	3955		1.505		0.958	1.01		0.977
Solyc01g095080	1-aminocyclopropane-1-carboxylic acid synthase-2	38	30	134	203	144	261		2.062	2.711	2.12	3.239	2.364	2.891
Solyc02g091990	1-aminocyclopropane-1-carboxylate synthase 3	83	122	40	55	66	43
Solyc05g050010	1-aminocyclopropane-1-carboxylic acid synthase-4	0	1	0	0	1	0
Solyc04g077410	#N/A	7	6	11	15	2	2
Solyc02g063540	1-aminocyclopropane-1-carboxylate synthase (AHRD V3.11 *** tr|A0A2G2XH75|A0A2G2XH75_CAPBA)	1	2	8	3	4	3
Solyc08g079750	1-aminocyclopropane-1-carboxylate synthase (AHRD V3.3 *** Q6U5H3_ROSHC)	2481	2590	1013	2302	1496	1587
Solyc07g049530	1-aminocyclopropane-1-carboxylate oxidase 1	18409	43283	66370	104452	81221	117344		2.112	1.214	2.293	1.561	2.431	2.777
Solyc12g005940	1-aminocyclopropane-1-carboxylate oxidase 2 (AHRD V3.3 *** Q7Y257_BETPN)	369	736	3077	3229	2760	6464		3.365		3.114	3.289	3.131	4.318
Solyc07g049550	1-aminocyclopropane-1-carboxylate oxidase 2 (AHRD V3.3 *** Q7Y257_BETPN)	1637	3331	459	1062	801	916		-1.544	-1.73		-1.721
Solyc02g081190	1-aminocyclopropane-1-carboxylate oxidase 2 (AHRD V3.11 *** tr|Q7Y257|Q7Y257_BETPN)	44779	54363	29167	36204	28739	32778
Solyc07g026650	1-aminocyclopropane-1-carboxylate oxidase 5	10	12	19	8	10	16
Solyc02g036350	1-aminocyclopropane-1-carboxylate oxidase EF501822	44958	56115	39503	58328	46253	46958
Solyc01g105650	2-oxoglutarate (2OG) and Fe(II)-dependent oxygenase superfamily protein (AHRD V3.11 *** tr|A0A2U1MCV6|A0A2U1MCV6_ARTAN)	521	363	5567	7922	5962	6812		3.628	4.363	3.545	4.335	3.755	3.727
Solyc02g093080	2-oxoglutarate (2OG) and Fe(II)-dependent oxygenase superfamily protein (AHRD V3.3 *** A0A2U1Q3D7_ARTAN)	4751	4947	3076	4177	3307	3370
Solyc04g007980	2-oxoglutarate (2OG) and Fe(II)-dependent oxygenase superfamily protein (AHRD V3.3 *** O80850_ARATH)	3350	4191	11674	16297	12934	16277		2.1	1.898	2.169	2.07	2.245	2.417
Solyc03g096050	2-oxoglutarate (2OG) and Fe(II)-dependent oxygenase superfamily protein (AHRD V3.3 *** F4J670_ARATH)	2288	4465	7641	10995	8005	8053		2.007	1.219	1.928	0.974	2.148	1.904
Solyc09g089690	2-oxoglutarate (2OG) and Fe(II)-dependent oxygenase superfamily protein (AHRD V3.3 *** A0A2U1NTU8_ARTAN)	8000	6963	3392	5386	4206	4120		-0.916		-0.749			-0.808
Solyc09g089730	#N/A	4945	5028	2030	3577	2321	3023
Solyc11g072100	2-oxoglutarate (2OG) and Fe(II)-dependent oxygenase superfamily protein (AHRD V3.3 *** A0A2U1LUR0_ARTAN)	2121	2102	1741	2246	1857	2013
Solyc12g011330	Ethylene receptor (AHRD V3.11 *** tr|A0A1U8FFY9|A0A1U8FFY9_CAPAN)	3183	3488	2822	3871	3114	3547
Solyc07g056580	ethylene receptor 2	1091	1064	680	1123	746	888
Solyc09g075440	Never ripe-2	6930	10944	5637	8351	6348	8116
Solyc06g053910	DUF506 domain-containing protein (AHRD V3.3 *** A0A1Q3BNU4_CEPFO)	3271	2915	2538	3367	2854	2533
Solyc11g006180	ethylene receptor homolog (ETR5)	5042	4115	5197	5101	5908	4364
Solyc09g089610	ethylene receptor-like protein (ETR6)	171	271	134	255	131	217
Solyc10g083610	ethylene-inducible CTR1-like protein kinase	3815	4519	4082	5258	4332	4981		0.366					0.47
Solyc01g097980	CTR1-like protein kinase 2	4668	5085	4355	5921	4717	5081
Solyc09g009090	CTR1-like protein kinase-3	3007	3717	3023	4214	3278	3906						0.405	0.483
Solyc10g085570	CTR1-like protein kinase-4	1620	1795	2086	2683	2141	2507		0.651	0.501	0.549	0.593	0.649	0.74
Solyc09g007870	ethylene signaling protein	15131	15842	12384	17064	14124	16025
Solyc06g073720	EIL1	18160	17585	22749	28362	26333	25845		0.591	0.604	0.649	0.658	0.536	0.591
Solyc01g009170	EIL-EIN3/EIL	13908	13368	9906	14106	11685	12329
Solyc01g096810	EIL3	7577	9307	8635	12264	10077	10536		0.485		0.58		0.636	0.603
Solyc06g073730	LeEIL4EIN3-like	17327	17079	14898	18741	17721	18526
Solyc10g009110	ethylene response factor F.5	2906	3577	5316	5198	4921	4325		1.135		0.835		0.715
Solyc09g089930	ethylene responsive factor E.2	1524	1616	2749	3077	3205	2123
Solyc05g052050	DNA-binding protein Pti4	4689	6093	3860	4940	4087	3537
Solyc05g052030	ethylene response factor 4	9989	10860	3948	6275	4484	4444		-0.992			-1.184		-1.007
Solyc02g077370	Ethylene Response Factor C.5	174	246	712	952	664	798		2.293	1.903	2.068	1.807	2.387	2.291
Solyc03g093560	ethylene response factor C.6	463	475	352	412	302	207
Solyc03g093610	ethylene response factor A.2	2647	4521	6992	5984	5087	6280		1.684		0.993		1.046	1.304
Solyc03g123500	GCC box binding protein C.4	11435	13352	12642	14532	12719	14002		0.428					0.391
Solyc05g051200	ethylene-responsive factor 1	818	774	204	364	238	251		-1.694	-1.243	-1.592	-1.505	-1.319	-1.581
Solyc06g063070	Ethylene Response Factor A.3	32847	36018	36898	42896	38358	42026		0.458					0.459
Solyc06g065820	Ethylene Response Factor H.1	142	269	113	213	53	180
Solyc06g082590	DNA-binding protein Pti6	1889	2910	2005	2913	2179	2284
Solyc09g075420	ethylene response factor E.1	3969	4301	5617	5492	4551	4782		0.772
Solyc04g071770	Ethylene-responsive transcription factor (AHRD V3.3 *** A0A1U8GDL3_CAPAN)	1384	1313	6525	5950	5389	5394		2.471	2.092	1.986	2.12	1.952	1.979
Solyc01g108240	Ethylene-responsive transcription factor (AHRD V3.11 *** tr|A0A2G2Y025|A0A2G2Y025_CAPAN)	179	216	1092	946	862	621		2.85	2.062	2.326		2.265	1.817
Solyc03g007460	Solanum lycopersicum Cytokinin Response Factor 4	161	274	179	173	157	159
Solyc01g090340	#N/A	5948	6557	808	1325	907	897		-2.574	-2.417	-2.592	-2.746	-2.305	-2.634
Solyc04g078640	Ethylene-responsive transcription factor RAP2.1	1549	1728	4005	3218	3434	3237		1.709		1.285			1.165
Solyc03g093540	Ethylene-responsive transcription factor 5 (AHRD V3.3 *** ERF5_TOBAC)	529	383	337	448	337	208
Solyc03g093550	Ethylene-responsive transcription factor 5 (AHRD V3.3 *** A0A2G3CVP7_CAPCH)	1245	970	668	830	667	445							-1.347

## Sheet: Table S8_ABA
Supplemental Table S8. RNA-Seq ABA pathway		Read counts (without normalization)						logFC
gene id	protein	Nm	Fm	NmSe	FmSe	NmMs	FmMs	Fm-Nm	NmSe-Nm	FmSe-Fm	NmMs-Nm	FmMs-Fm	FmSe-Nm	FmMs-Nm	NmSe-NmMs	FmSe-FmMs	FmSe-NmSe	FmMs-NmMs
Solyc08g075490	9-cis-epoxycarotenoid dioxygenase (AHRD V3.3 *** A0A193PR95_9LILI)	7718	5454	2720	4789	3479	2605		-1.165		-0.898	-0.949		-1.394
Solyc08g062640	Protein phosphatase 2c (AHRD V3.3 *-* F8WL78_CITUN)	1966	1841	1338	1591	1543	1193					-0.515	-0.376	-0.596
Solyc03g006960	Protein phosphatase 2C (AHRD V3.3 *** A0A2U1PQC9_ARTAN)	299	253	219	310	227	249
Solyc02g090890	zeaxanthin epoxidase	51491	49806	20397	31279	26812	25461		-1.02	-0.785	-0.776	-0.843	-0.824	-0.882
Solyc09g082210	DUF581 domain-containing protein (AHRD V3.3 *** A0A1Q3DCU3_CEPFO)	1613	1376	1140	1564	1111	1211
Solyc11g071620	aldehyde oxidase 1	13962	10335	9001	11527	8952	9639
Solyc01g087260	carotenoid cleavage dioxygenase 1B	21883	20369	12122	15830	15291	14812
Solyc01g087270	Carotenoid cleavage dioxygenase 1 (AHRD V3.3 *-* A0A160HSC8_VACMY)	725	577	356	440	402	524
Solyc08g062650	Protein phosphatase 2c (AHRD V3.3 *** F8WL78_CITUN)	3133	2666	2403	2913	2562	2477
Solyc04g081340	HVA22-like protein (AHRD V3.3 *** A0A2G2X1J7_CAPBA)	2181	2208	1619	2202	1912	1742
Solyc03g116350	HVA22-like protein (AHRD V3.3 *** A0A1U8FVF2_CAPAN)	3141	3042	2007	3028	2294	2503		-0.339
Solyc03g098660	GRAM domain (AHRD V3.3 *** A0A200Q4W9_9MAGN)	1248	1458	1337	1312	1170	1072
Solyc07g063310	LanC-like protein GCR2 (AHRD V3.3 *** A0A2G3C2B6_CAPCH)	945	939	630	852	816	847
Solyc01g009230	sitiens	4242	4073	3250	4256	3542	3750
Solyc01g088170	aldehyde oxidase 2	4813	4212	3702	4733	4111	4270
Solyc07g021540	GRAM domain-containing protein (AHRD V3.3 *** A0A1Q3BG17_CEPFO)	4578	5055	3383	5077	3999	4119
Solyc12g096020	Protein phosphatase 2c (AHRD V3.3 *** F8WL78_CITUN)	7893	8605	5707	9104	7010	7383
Solyc01g068200	Glycosyltransferase-like KOBITO 1 (AHRD V3.3 *** A0A2G2XRW4_CAPBA)	3801	3704	3170	4098	3614	3817
Solyc03g110920	HVA22-like protein (AHRD V3.3 *** A0A1U8FXC4_CAPAN)	971	976	862	1035	934	938
Solyc04g008960	GEM-like protein 6 (AHRD V3.3 *** A0A2G2X9D6_CAPBA)	321	340	286	491	270	308
Solyc10g047670	HVA22-like protein (AHRD V3.3 *-* A0A1J3KAV2_NOCCA)	1816	2084	1649	2106	1794	1852
Solyc10g051300	HVA22-like protein (AHRD V3.3 *** A0A2G3BEX4_CAPCH)	1137	1209	963	1240	1147	1143
Solyc04g014250	GLABRA2 expression modulator (AHRD V3.3 *** A0A2G3CDH1_CAPCH)	2283	2166	2019	2479	2220	2361
Solyc08g067970	DUF581 domain-containing protein (AHRD V3.3 *** A0A1Q3C6U0_CEPFO)	519	351	504	554	499	520			0.579		0.672
Solyc08g078510	GRAM domain family protein (AHRD V3.3 *-* A0A2U1NIK8_ARTAN)	4010	3772	5419	4552	5063	4417
Solyc01g009760	GRAM domain family protein (AHRD V3.3 *** A0A2U1NIK8_ARTAN)	1011	1221	1054	1248	1074	1050
Solyc08g005070	Arf GTPase activating protein (AHRD V3.3 *** A0A200QXI9_9MAGN)	7963	8559	9139	10784	8806	9961		0.48			0.327	0.334	0.417
Solyc11g044560	ABSCISIC ACID-INSENSITIVE 5-like protein 5 (AHRD V3.3 *** A0A1U8GBR9_CAPAN)	5505	6066	5701	7338	5935	6766							0.411
Solyc01g087250	carotenoid cleavage dioxygenase 1A	3325	3560	3223	4669	3653	3968		0.256	0.302	0.288	0.271	0.41	0.379
Solyc08g076920	Arf GTPase activating protein (AHRD V3.3 *** A0A200PXM2_9MAGN)	6252	6799	7396	9034	8118	8968		0.526	0.329	0.508	0.507	0.441	0.619
Solyc03g121880	Protein phosphatase 2C 16 (AHRD V3.3 *** A0A2G2WPX5_CAPBA)	8691	9517	9588	13377	11435	12879		0.434	0.408	0.568	0.554	0.545	0.691
Solyc10g008460	lanC-like protein GCR2 (AHRD V3.3 *** A0A2I4H4K5_9ROSI)	1179	1210	1229	1467	1290	1423		0.348			0.343		0.383
Solyc07g056570	notabilis	3718	3051	5963	5670	5789	5166
Solyc11g065920	Xanthine dehydrogenase (AHRD V3.3 *** A0A2G2VNZ2_CAPBA)	6591	7431	7437	9750	8610	10439				0.552	0.602	0.483	0.768
Solyc05g052980	Protein phosphatase 2C (AHRD V3.3 *** A0A2U1LBV4_ARTAN)	4083	5328	3756	7073	4036	6185						0.73	0.745
Solyc06g076400	Protein phosphatase 2C (AHRD V3.3 *** A0A2U1KC05_ARTAN)	2405	3005	1857	4089	2203	3660						0.69	0.733
Solyc04g078840	AREB	2623	2976	3907	4264	4200	4131		0.895		0.83			0.777
Solyc01g108080	ABSCISIC ACID-INSENSITIVE 5-like protein 7 (AHRD V3.3 *** A0A2G3BV73_CAPCH)	1314	1260	1435	2157	1784	1980					0.77		0.724
Solyc08g016720	9-cis-epoxycarotenoid dioxygenase2	514	379	939	1135	730	706		1.153	1.496		1.009	1.031
Solyc07g040990	Protein phosphatase 2C 77 (AHRD V3.3 *** A0A2G3BYZ4_CAPCH)	1516	1519	1857	2845	2027	2832			0.843		1.016	0.868	1.041
Solyc11g010170	LanC-like protein GCL1 (AHRD V3.3 *** A0A1U8EWL4_CAPAN)	3393	3663	7931	9926	7666	8271		1.45	1.373	1.272	1.291	1.44	1.358
Solyc11g065930	Xanthine dehydrogenase (AHRD V3.3 *** A0A2G2VNZ2_CAPBA)	6202	6065	20069	22248	15926	20934		1.948	1.809	1.511	1.897	1.763	1.851
Solyc07g066480	flacca	1937	2718	5081	6510	4834	6345		1.662	1.199	1.459	1.336	1.672	1.808
Solyc06g051940	Protein phosphatase 2C (AHRD V3.3 *** A0A2U1KYU0_ARTAN)	512	1000	1276	2384	1311	2214		1.545		1.495		2.09	2.204
Solyc03g096670	Protein phosphatase 2C (AHRD V3.3 *** A0A2U1LBV4_ARTAN)	424	462	916	1508	1135	1660		1.327	1.625	1.504	1.968	1.681	2.024
Solyc03g007230	Protein phosphatase 2C (AHRD V3.3 *** A0A2U1KYU0_ARTAN)	340	787	678	1539	770	1663						2.121	2.417
Solyc02g090890	zeaxanthin epoxidase	51491	49806	20397	31279	26812	25461		-1.02	-0.785	-0.776	-0.843	-0.824	-0.882
Solyc12g041880	hypothetical protein (AHRD V3.3 *** AT1G28100.6)	5853	5490	3516	4022	3960	3603			-0.547		-0.484	-0.635	-0.571
Solyc07g056570	notabilis	3718	3051	5963	5670	5789	5166
Solyc08g016720	9-cis-epoxycarotenoid dioxygenase2	514	379	939	1135	730	706		1.153	1.496		1.009	1.031
Solyc04g071960	NAD(P)-binding Rossmann-fold superfamily protein (AHRD V3.3 *** A0A2U1QER6_ARTAN),Pfam:PF13561	4443	3760	2498	2758	2354	2517		-0.532	-0.553	-0.794		-0.785	-0.711
Solyc07g066480	flacca	1937	2718	5081	6510	4834	6345		1.662	1.199	1.459	1.336	1.672	1.808
Solyc06g008990	Fantastic four-like protein (AHRD V3.3 *-* A0A2K3NF15_TRIPR)	6	4	92	197	83	136		4.238	5.554	3.956	5.191	4.961	4.598
Solyc03g007230	Protein phosphatase 2C (AHRD V3.3 *** A0A2U1KYU0_ARTAN)	340	787	678	1539	770	1663						2.121	2.417
Solyc03g096670	Protein phosphatase 2C (AHRD V3.3 *** A0A2U1LBV4_ARTAN)	424	462	916	1508	1135	1660		1.327	1.625	1.504	1.968	1.681	2.024
Solyc06g051940	Protein phosphatase 2C (AHRD V3.3 *** A0A2U1KYU0_ARTAN)	512	1000	1276	2384	1311	2214		1.545		1.495		2.09	2.204
Solyc01g100040	Protein phosphatase 2C family protein (AHRD V3.3 *** A0A2U1N538_ARTAN)	5223	5830	8476	9699	8339	7976		0.996	0.655	0.828	0.562	0.816	0.723
Solyc07g054300	Protein phosphatase 2C (AHRD V3.3 *** A0A2U1PMG8_ARTAN)	6467	7288	10633	12013	10397	12700		0.993		0.816	0.895	0.824	1.062
Solyc04g015750	CobN/magnesium chelatase (AHRD V3.3 *** A0A200PZ28_9MAGN)	233829	212819	71565	124779	107916	93187		-1.387	-0.905	-0.954	-1.061	-1.036	-1.192
