# Supplementary material for: Ethylene signaling is essential for mycorrhiza-induced resistance against chewing herbivores in tomato
Source: J Exp Bot. 2025 Feb 8;76(7):2005–21. doi: 10.1093/jxb/eraf053 (PMC12066123; doi:10.1093/jxb/eraf053)
Supplement: eraf053_suppl_Supplementary_Table_S9-S10 [file eraf053_suppl_supplementary_table_s9-s10.xlsx]

## Sheet: Table S9_JA
Supplemental Table S9. RNA-seq read counts JA		Read counts (without normalization)
gene id	protein	NM	Fm	Se	FmSe	Ms	FmMs
Solyc06g007130	1 omega-3 fatty acid desaturase -3	1796	1269	653	869	661	727
Solyc02g077110	Phospholipase A1-II 1 (AHRD V3.11 *** tr|A0A2G3AN96|A0A2G3AN96_CAPAN)	3705	2720	4751	2595	3450	2684
Solyc02g077420	Phospholipase A1-II.1	9860	11082	35295	40541	32049	39172
Solyc02g077430	Phospholipase A1-II 1 (AHRD V3.11 *** tr|A0A2G3D5J3|A0A2G3D5J3_CAPCH)	6926	6811	23367	28518	18990	24438
Solyc08g014000	lipoxygenase A	330	178	23735	24311	14183	19755
Solyc01g099190	lipoxygenase B	0	1	1	2	3	3
Solyc01g006540	lipoxygenase C	806	1641	722	1074	816	1011
Solyc03g122340	lipoxygenase D	18722	22282	84184	100378	74315	97879
Solyc05g014790	Lipoxygenase (AHRD V3.3 *** K4BYJ7_SOLLC)	4287	3738	7754	10928	7436	9931
Solyc04g079730	allene oxide synthase	3015	3496	24502	23258	16822	19399
Solyc11g069800	Allene oxide synthase, chloroplastic (AHRD V3.3 *** A0A2G2YI94_CAPAN)	5943	6901	10222	13274	10944	12607
Solyc10g007960	cytochrome P450 CYP74C3	0	0	13	64	2	140
Solyc02g085730	allene oxide cyclase	20933	26060	87512	86059	78669	94006
Solyc10g086220	12-oxophytodienoate reductase	6850	7060	3240	5233	3783	3805
Solyc01g103390	12-oxophytodienoate reductase 2	235	195	161	202	151	155
Solyc07g007870	12-oxophytodienoate reductase 3	17208	20701	75196	83650	75113	86306
Solyc11g013170	Aminotransferase (AHRD V3.3 *** A0A200QIS8_9MAGN)	10943	11855	17998	22743	20487	22536
Solyc11g032220	12-oxophytodienoate reductase (AHRD V3.3 *** A0A2K3LPH4_TRIPR)	28	43	3	14	8	3
Solyc08g078390	#N/A	17448	19685	54571	59621	54479	66690
Solyc10g009600	Auxin-responsive GH3 family protein (AHRD V3.3 *** A0A2U1NZC8_ARTAN)	0	0	0	1	0	0
Solyc10g011660	Auxin-responsive GH3 family protein (AHRD V3.3 *** A0A2U1NZC8_ARTAN)	19089	21664	37515	37341	38424	43804
Solyc05g052620	#N/A	3673	3625	2013	3321	2637	2646
Solyc07g042170	Jasmonate ZIM-domain protein 3 (AHRD V3.3 *** B3Y563_TOBAC)	20626	28321	54467	52535	51054	51499
Solyc12g009220	jasmonate ZIM-domain protein 1	2795	4376	22849	23033	19098	19259
Solyc03g122190	Protein TIFY 10A (AHRD V3.3 *** A0A2G2WQ40_CAPBA)	12763	22819	51667	59862	52566	54295
Solyc12g049400	Tify (AHRD V3.3 *** A0A200Q172_9MAGN)	1198	2117	12282	16127	11577	14555
Solyc03g118540	Jasmonate ZIM domain protein e (AHRD V3.3 *-* I3WTA3_NICAT)	367	457	616	777	716	977
Solyc01g005440	Jasmonate ZIM-domain protein 2 (AHRD V3.3 *** B3Y562_TOBAC)	30134	39242	91887	113507	98170	103536
Solyc11g011030	Pto-responsive gene 1	4802	7931	39423	45349	36283	42269
Solyc06g068930	Jasmonate ZIM domain protein g (AHRD V3.3 *** I3WTA5_NICAT)	0	0	1	0	0	0
Solyc08g036640	Jasmonate ZIM domain protein f (AHRD V3.3 *** I3WTA4_NICAT)	263	538	3896	4723	3578	3196
Solyc08g036620	#N/A	132	192	1977	1629	1172	1416
Solyc08g036660	Jasmonate ZIM domain protein f (AHRD V3.11 *** tr|I3WTA4|I3WTA4_NICAT)	142	235	2541	3260	2625	2306
Solyc08g076930	jasmonic acid 3	12656	17647	25514	34626	28919	28654
Solyc08g005050	transcription factor MYC2 (AHRD V3.3 *-* R4S7B4_NICAT)	5854	6578	7122	7242	6745	6503
Solyc08g074630	Polyphenol oxidase (AHRD V3.3 *** O49912_TOBAC)	1594	2514	364283	315961	184197	190013
Solyc08g074620	Polyphenol oxidase (AHRD V3.3 *** J7ES67_NICBE)	27356	21343	49113	52029	61731	52515
Solyc08g074680	partialpolyphenol oxidase A	0	0	79	46	67	69
Solyc03g098790	cathepsin D inhibitor protein	858	4100	691485	784761	509396	560038
Solyc09g008670	threonine deaminase	4025	7651	561799	704456	434360	649389
Solyc12g010020	Leucine aminopeptidase A1	1831	4857	152678	233763	181185	172284
Solyc01g091160	arginase 1	851	891	1113	1301	1167	1316
Solyc01g091170	ARGINASE 2	4778	11174	198825	245792	222038	226652
Solyc09g084470	Proteinase inhibitor.1	619	1098	165817	195969	102415	105964
Solyc03g020080	Proteinase inhibitor type-2 (AHRD V3.3 *** A0A2G2XU31_CAPAN)	1	2	2212	3301	1582	3991
Solyc09g091540	S-adenosyl-L-methionine-dependent methyltransferases superfamily protein (AHRD V3.11 *** tr|A0A2U1L2R0|A0A2U1L2R0_ARTAN)	14	19	3928	5492	3378	5826

## Sheet: Table S10_ET
Supplemental Table S10. RNA-seq read counts ET		Read counts (without normalization)
gene id	protein	NM	Fm	Se	FmSe	Ms	FmMs
Solyc01g101060	S-adenosyl-L-methionine synthetase	68500	72608	111154	150591	118379	138531
Solyc12g099000	S-adenosylmethionine synthase (AHRD V3.3 *** A0A2G2VJM2_CAPBA)	78428	80557	224798	255140	252970	254900
Solyc10g083970	S-adenosylmethionine synthase (AHRD V3.3 *** A0A1U8EAC9_CAPAN)	43391	44912	61869	71143	65458	73117
Solyc08g081550	1-aminocyclopropane-1-carboxylate synthase (AHRD V3.3 *** B2NIX1_CAPCH)	2152	2100	5002	3905	3761	3955
Solyc01g095080	1-aminocyclopropane-1-carboxylic acid synthase-2	38	30	134	203	144	261
Solyc02g091990	1-aminocyclopropane-1-carboxylate synthase 3	83	122	40	55	66	43
Solyc05g050010	1-aminocyclopropane-1-carboxylic acid synthase-4	0	1	0	0	1	0
Solyc04g077410	#N/A	7	6	11	15	2	2
Solyc02g063540	1-aminocyclopropane-1-carboxylate synthase (AHRD V3.11 *** tr|A0A2G2XH75|A0A2G2XH75_CAPBA)	1	2	8	3	4	3
Solyc08g079750	1-aminocyclopropane-1-carboxylate synthase (AHRD V3.3 *** Q6U5H3_ROSHC)	2481	2590	1013	2302	1496	1587
Solyc07g049530	1-aminocyclopropane-1-carboxylate oxidase 1	18409	43283	66370	104452	81221	117344
Solyc12g005940	1-aminocyclopropane-1-carboxylate oxidase 2 (AHRD V3.3 *** Q7Y257_BETPN)	369	736	3077	3229	2760	6464
Solyc07g049550	1-aminocyclopropane-1-carboxylate oxidase 2 (AHRD V3.3 *** Q7Y257_BETPN)	1637	3331	459	1062	801	916
Solyc02g081190	1-aminocyclopropane-1-carboxylate oxidase 2 (AHRD V3.11 *** tr|Q7Y257|Q7Y257_BETPN)	44779	54363	29167	36204	28739	32778
Solyc07g026650	1-aminocyclopropane-1-carboxylate oxidase 5	10	12	19	8	10	16
Solyc02g036350	1-aminocyclopropane-1-carboxylate oxidase EF501822	44958	56115	39503	58328	46253	46958
Solyc01g105650	2-oxoglutarate (2OG) and Fe(II)-dependent oxygenase superfamily protein (AHRD V3.11 *** tr|A0A2U1MCV6|A0A2U1MCV6_ARTAN)	521	363	5567	7922	5962	6812
Solyc02g093080	2-oxoglutarate (2OG) and Fe(II)-dependent oxygenase superfamily protein (AHRD V3.3 *** A0A2U1Q3D7_ARTAN)	4751	4947	3076	4177	3307	3370
Solyc04g007980	2-oxoglutarate (2OG) and Fe(II)-dependent oxygenase superfamily protein (AHRD V3.3 *** O80850_ARATH)	3350	4191	11674	16297	12934	16277
Solyc03g096050	2-oxoglutarate (2OG) and Fe(II)-dependent oxygenase superfamily protein (AHRD V3.3 *** F4J670_ARATH)	2288	4465	7641	10995	8005	8053
Solyc09g089690	2-oxoglutarate (2OG) and Fe(II)-dependent oxygenase superfamily protein (AHRD V3.3 *** A0A2U1NTU8_ARTAN)	8000	6963	3392	5386	4206	4120
Solyc09g089730	#N/A	4945	5028	2030	3577	2321	3023
Solyc11g072100	2-oxoglutarate (2OG) and Fe(II)-dependent oxygenase superfamily protein (AHRD V3.3 *** A0A2U1LUR0_ARTAN)	2121	2102	1741	2246	1857	2013
Solyc12g011330	Ethylene receptor (AHRD V3.11 *** tr|A0A1U8FFY9|A0A1U8FFY9_CAPAN)	3183	3488	2822	3871	3114	3547
Solyc07g056580	ethylene receptor 2	1091	1064	680	1123	746	888
Solyc09g075440	Never ripe-2	6930	10944	5637	8351	6348	8116
Solyc06g053910	DUF506 domain-containing protein (AHRD V3.3 *** A0A1Q3BNU4_CEPFO)	3271	2915	2538	3367	2854	2533
Solyc11g006180	ethylene receptor homolog (ETR5)	5042	4115	5197	5101	5908	4364
Solyc09g089610	ethylene receptor-like protein (ETR6)	171	271	134	255	131	217
Solyc10g083610	ethylene-inducible CTR1-like protein kinase	3815	4519	4082	5258	4332	4981
Solyc01g097980	CTR1-like protein kinase 2	4668	5085	4355	5921	4717	5081
Solyc09g009090	CTR1-like protein kinase-3	3007	3717	3023	4214	3278	3906
Solyc10g085570	CTR1-like protein kinase-4	1620	1795	2086	2683	2141	2507
Solyc09g007870	ethylene signaling protein	15131	15842	12384	17064	14124	16025
Solyc06g073720	EIL1	18160	17585	22749	28362	26333	25845
Solyc01g009170	EIL-EIN3/EIL	13908	13368	9906	14106	11685	12329
Solyc01g096810	EIL3	7577	9307	8635	12264	10077	10536
Solyc06g073730	LeEIL4EIN3-like	17327	17079	14898	18741	17721	18526
Solyc10g009110	ethylene response factor F.5	2906	3577	5316	5198	4921	4325
Solyc09g089930	ethylene responsive factor E.2	1524	1616	2749	3077	3205	2123
Solyc05g052050	DNA-binding protein Pti4	4689	6093	3860	4940	4087	3537
Solyc05g052030	ethylene response factor 4	9989	10860	3948	6275	4484	4444
Solyc02g077370	Ethylene Response Factor C.5	174	246	712	952	664	798
Solyc03g093560	ethylene response factor C.6	463	475	352	412	302	207
Solyc03g093610	ethylene response factor A.2	2647	4521	6992	5984	5087	6280
Solyc03g123500	GCC box binding protein C.4	11435	13352	12642	14532	12719	14002
Solyc05g051200	ethylene-responsive factor 1	818	774	204	364	238	251
Solyc06g063070	Ethylene Response Factor A.3	32847	36018	36898	42896	38358	42026
Solyc06g065820	Ethylene Response Factor H.1	142	269	113	213	53	180
Solyc06g082590	DNA-binding protein Pti6	1889	2910	2005	2913	2179	2284
Solyc09g075420	ethylene response factor E.1	3969	4301	5617	5492	4551	4782
Solyc04g071770	Ethylene-responsive transcription factor (AHRD V3.3 *** A0A1U8GDL3_CAPAN)	1384	1313	6525	5950	5389	5394
Solyc01g108240	Ethylene-responsive transcription factor (AHRD V3.11 *** tr|A0A2G2Y025|A0A2G2Y025_CAPAN)	179	216	1092	946	862	621
Solyc03g007460	Solanum lycopersicum Cytokinin Response Factor 4	161	274	179	173	157	159
Solyc01g090340	#N/A	5948	6557	808	1325	907	897
Solyc04g078640	Ethylene-responsive transcription factor RAP2.1	1549	1728	4005	3218	3434	3237
Solyc03g093540	Ethylene-responsive transcription factor 5 (AHRD V3.3 *** ERF5_TOBAC)	529	383	337	448	337	208
Solyc03g093550	Ethylene-responsive transcription factor 5 (AHRD V3.3 *** A0A2G3CVP7_CAPCH)	1245	970	668	830	667	445
