# Supplementary material for: Ethylene signaling is essential for mycorrhiza-induced resistance against chewing herbivores in tomato
Source: J Exp Bot. 2025 Feb 8;76(7):2005–21. doi: 10.1093/jxb/eraf053 (PMC12066123; doi:10.1093/jxb/eraf053)
Supplement: eraf053_suppl_Supplementary_Table_S11 [file eraf053_suppl_supplementary_table_s11.xlsx]

## Sheet: Table_S11
Supplemental Table S11. Network genes			Read counts						logFC
ID	Solyc ID	protein	NM	Fm	Se	Fm_Se	Ms	Fm_Ms	Fm-NM	Se-NM	Fm_Se-NM	Ms-NM	Fm_Ms-NM
EIL1	Solyc06g073720	EIL1	18160	17585	22749	28362	26333	25845		0.591	0.536	0.649	0.591
EIL-3	Solyc01g096810	EIL3	7577	9307	8635	12264	10077	10536		0.485	0.636	0.58	0.603
JAZ3	Solyc03g118540	Jasmonate ZIM domain protein e (AHRD V3.3 *-* I3WTA3_NICAT)	367	457	616	777	716	977		1.014	0.991	1.089	1.495
JAZ1	Solyc12g009220	jasmonate ZIM-domain protein 1	2795	4376	22849	23033	19098	19259		3.24	2.908	2.835	2.812
JAZ1	Solyc07g042170	Jasmonate ZIM-domain protein 3 (AHRD V3.3 *** B3Y563_TOBAC)	20626	28321	54467	52535	51054	51499		1.659	1.242	1.391	1.386
PFT1	Solyc12g070100	Mediator of RNA polymerase II transcription subunit 25 (AHRD V3.3 *** A0A2G3CLS9_CAPCH)	4348	4814	3572	5349	4478	4784
MYB105	Solyc05g007870	R2R3MYB transcription factor 117	145	257	874	1301	1162	1504		2.941	3.073	3.087	3.494
NAC102	Solyc04g009440	NAC domain protein AY498713	6656	14764	15601	17882	15742	19231		1.471	1.274	1.266	1.567
NAC091	Solyc03g080090	NAC domain-containing protein 86 (AHRD V3.3 *** A0A2G2X7Q8_CAPBA)	12923	13767	18511	17743	15978	14306		0.826
PAT1	Solyc07g063940	SCARECROW	4105	5704	13251	12022	12540	12645		1.941	1.43	1.683	1.665
ERF-1A	Solyc03g093610	ethylene response factor A.2	2647	4521	6992	5984	5087	6280		1.684	1.046	0.993	1.304
CBF2	Solyc03g124110	Dehydration-responsive element-binding transcription factor (AHRD V3.3 *** A0A1S6M2D0_9CARY)	13	26	261	87	108	60		4.616	2.711	3.255	2.326
CBF1	Solyc03g026280	C-repeat binding factor 1	48	405	246	219	143	221	3.058	2.62	2.054	1.657	2.309
ERF9	Solyc10g009110	ethylene response factor F.5	2906	3577	5316	5198	4921	4325		1.135	0.715	0.835
ERF9	Solyc07g053740	Ethylene Response Factor F.4	6369	8569	9799	13406	10930	11772		0.878	0.95	0.861	0.959
MYC2	Solyc08g076930	jasmonic acid 3	12656	17647	25514	34626	28919	28654		1.243	1.31	1.279	1.237
ERF16	Solyc12g009240	Ethylene-responsive transcription factor (AHRD V3.3 *-* A0A2G3BP26_CAPCH)	10	18	106	65	56	47		3.69	2.596	2.562
LFY3	Solyc03g118160	falsiflora	12	12	7	9	6	15
WRKY39	Solyc03g116890	WRKY transcription factor 39	7936	10216	28220	23302	23631	22178		2.095	1.431	1.634	1.531
WRKY40	Solyc06g068460	WRKY transcription factor 40	4578	8695	4583	8203	4383	6753	0.941		0.758		0.699
LOX-A	Solyc08g014000	lipoxygenase A	330	178	23735	24311	14183	19755		6.431	6.122	5.622	6.012
LOX-B	Solyc01g099190	lipoxygenase B	0	1	1	2	3	3
LOX-x	Solyc05g014790	Lipoxygenase (AHRD V3.3 *** K4BYJ7_SOLLC)	4287	3738	7754	10928	7436	9931		1.132	1.302	0.961	1.329
LOX-D	Solyc03g122340	lipoxygenase D	18722	22282	84184	100378	74315	97879		2.43	2.335	2.092	2.451
AOS-1	Solyc04g079730	allene oxide synthase	3015	3496	24502	23258	16822	19399		3.268	2.831	2.525	2.699
AOS-2	Solyc11g069800	Allene oxide synthase, chloroplastic (AHRD V3.3 *** A0A2G2YI94_CAPAN)	5943	6901	10222	13274	10944	12607		1.053	1.08	1.049	1.176
AOS-3	Solyc10g007960	cytochrome P450 CYP74C3	0	0	13	64	2	140
AOC	Solyc02g085730	allene oxide cyclase	20933	26060	87512	86059	78669	94006		2.328	1.945	2.027	2.235
OPR3	Solyc07g007870	12-oxophytodienoate reductase 3	17208	20701	75196	83650	75113	86306		2.378	2.176	2.222	2.391
OPR1	Solyc10g086220	12-oxophytodienoate reductase	6850	7060	3240	5233	3783	3805		-0.756		-0.658	-0.695
OPR-x	Solyc11g013170	Aminotransferase (AHRD V3.3 *** A0A200QIS8_9MAGN)	10943	11855	17998	22743	20487	22536		0.98	0.96	1.035	1.136
